# Supplementary material for: Decreased RIG-I expression is associated with poor prognosis and promotes cell invasion in human gastric cancer
Source: Cancer Cell Int. 2018 Sep 19;18:144. doi: 10.1186/s12935-018-0639-3 (PMC6146491; doi:10.1186/s12935-018-0639-3)
Supplement: Supplementary file 1 — Additional file 1. Gene profile after knockdown of RIG-I in AGS. [file 12935_2018_639_MOESM1_ESM.txt]

ProbeName	FC ([AGS-shRIG-1] vs [AGS-controc])	Log FC ([AGS-shRIG-1] vs [AGS-controc])	FC (abs) ([AGS-shRIG-1] vs [AGS-controc])	Regulation ([AGS-shRIG-1] vs [AGS-controc])	AGS-controc.txt(raw)	AGS-shRIG-1.txt(raw)	AGS-controc.txt(normalized)	AGS-shRIG-1.txt(normalized)	AGS-controc.txt:gIsWellAboveBG_Call	AGS-shRIG-1.txt:gIsWellAboveBG_Call	TargetID	GeneID	GeneSymbol	Synonyms	Description	ChromosomalLocation	Sequence	Type	EnsemblID	RefSeqID	mitranscriptomeID	lncipediaID	circRNA_chrom	circRNA_start	circRNA_end	circRNA_strand	circRNA_genomic length	circRNA_spliced seq length	circRNA_samples	circRNA_annotation	circRNA_best transcript	circRNA_gene symbol	circRNA_circRNA study	NONCODEID
CUST_H6L_04949	3.1584618	1.6592221	3.1584618	up	24.662	57.686413	4.3439636	6.0031857	P	P	lnc-ELMOD3-2:1					hs|chr2:085581517-085581576	TTTGACATCTTCGGAGAAAGGATTCGGGGAGCTGCCAGAGAATAGTCCCAAGTAAACTTT	noncoding				lnc-ELMOD3-2:1
A_23_P114185	-8.779566	-3.1341496	8.779566	down	746.97107	76.16112	9.526648	6.392498	P	P	NM_004615	7102	TSPAN7	A15|CCG-B7|CD231|DXS1692E|MRX58|MXS1|TALLA-1|TM4SF2|TM4SF2b	"Homo sapiens tetraspanin 7 (TSPAN7), mRNA [NM_004615]"	hs|chrX:38546881-38547204	TGTCCCGGTTCATCACGGCCAATCAGTATGAGATGGTGTAAGGAGAAGTCTTTCAAGAAT	coding	ENST00000471410
A_23_P166023	2.3081067	1.2067099	2.3081067	up	290.37897	606.7125	8.071821	9.278531	P	P	NM_002623	5203	PFDN4	C1|PFD4	"Homo sapiens prefoldin subunit 4 (PFDN4), mRNA [NM_002623]"	hs|chr20:52831885-52831944	CAGATGATGATTGCTTAATGATACCTTATCAAATTGGTGATGTCTTCATTAGCCATTCTC	coding	ENST00000487129
A_19_P00812033	38.33127	5.26045	38.33127	up	2.1899297	74.896935	1.1092501	6.3697	A	P	ENST00000520558					hs|chr5:163136438-163136379	CTCAGAGGAGGAGTATTCCACCAAAGAAGAGAAATATGAAAAGGAGATGAAACTGCTGGA	noncoding	ENST00000520558															NONHSAT104913.2
CUST_H6L_31576	-14.463352	-3.85433	14.463352	down	2693.6213	185.97978	11.477247	7.622917	P	P	NONHSAT136466					hs|chrX:021871566-021871621	CACCACTCATTTGCAACTTATATCGCCAGTCCAGCAGCTAAGGATATTTTGTGCAGCATG	noncoding																NONHSAT136466.2
A_24_P413669	10.074344	3.332614	10.074344	up	5.9261827	45.433044	2.3323727	5.6649866	A	P	NM_001018053	5208	PFKFB2	PFK-2/FBPase-2	"Homo sapiens 6-phosphofructo-2-kinase/fructose-2,6-biphosphatase 2 (PFKFB2), transcript variant 2, mRNA [NM_001018053]"	hs|chr1:207253693-207253752	TCAAATGGTTCTTTTATACTGTGGATGATACAGGACTCTGTTACCTAAGATGTGATAAGC	coding	ENST00000367079
A_33_P3371055	2.2508252	1.170454	2.2508252	up	428.89114	906.95087	8.678326	9.84878	P	P	NM_004161	5861	RAB1A	RAB1|YPT1	"Homo sapiens RAB1A, member RAS oncogene family (RAB1A), transcript variant 1, mRNA [NM_004161]"	hs|chr2:65315237-65315178	GTGTCTGTCACTTTCCATGCATAAAGTTTAGTGAGATGTTATATGTAAGATCTGATTTGC	coding	ENST00000409784
CUST_H6L_08364	7.510975	2.9090002	7.510975	up	2.259512	14.659459	1.1546786	4.0636787	A	P	lnc-PIK3C3-2:4					hs|chr18:037278384-037278443	AATATTTGTGGATGCATTTAACTAGAGTCCAAATCCAGTGGCCGATTAACTCCAACCGTT	noncoding				lnc-PIK3C3-2:4												NONHSAT059022.2
CUST_H6L_24966	-2.4164867	-1.2729111	2.4164867	down	64.945335	19.842602	5.7682896	4.4953785	P	P	AK095149	79364	ZXDC	ZXDL	"Homo sapiens cDNA FLJ37830 fis, clone BRSSN2009395. [AK095149]"	hs|chr3:126170120-126170061	CATTTACCTGGAAACAAGCAGTAGTACACATATGCATGCATGAAGTGGTGTTTTCCTGAG	noncoding				lnc-UROC1-1:1												NONHSAT091691.2
A_23_P140725	-3.1700823	-1.6645203	3.1700823	down	157.68561	38.81581	7.1141634	5.449643	P	P	NM_014714	9742	IFT140	MZSDS|SRTD9|WDTC2|c305C8.4|c380F5.1|gs114	"Homo sapiens intraflagellar transport 140 (IFT140), mRNA [NM_014714]"	hs|chr16:1560669-1560610	CTCCCAACTACACATTGTAAAGCCTGAGAAACTTCTAGAACCTCAGGAAGCTGCAGCTGG	coding	ENST00000565298
A_33_P3235053	6.343102	2.6651886	6.343102	up	14.861383	70.29259	3.6145089	6.2796974	P	P	NM_033452	91107	TRIM47	GOA|RNF100	"Homo sapiens tripartite motif containing 47 (TRIM47), mRNA [NM_033452]"	hs|chr17:73870306-73870247	CCCAGGTTTCTAGAATAGTGTCTGGCATGTAGTAGATGCTCAATAAACACTTGTTGAATG	coding	ENST00000254816
A_23_P211957	3.88355	1.957376	3.88355	up	168.78174	566.64087	7.218761	9.176137	P	P	NM_001024847	7048	TGFBR2	AAT3|FAA3|LDS1B|LDS2|LDS2B|MFS2|RIIC|TAAD2|TGFR-2|TGFbeta-RII	"Homo sapiens transforming growth factor, beta receptor II (70/80kDa) (TGFBR2), transcript variant 1, mRNA [NM_001024847]"	hs|chr3:30735163-30735222	CATGCTGATACCATCCCAATAGCTGTTGCCCATTGACCTCTAGTGGTGAGTTTCTAGAAT	coding	ENST00000295754
A_23_P127088	-2.6958199	-1.4307241	2.6958199	down	1225.4745	454.9951	10.301257	8.870533	P	P	NM_024040	79004	CUEDC2	C10orf66|bA18I14.5	"Homo sapiens CUE domain containing 2 (CUEDC2), mRNA [NM_024040]"	hs|chr10:104183423-104183280	TCCCAAGGAGGCCCCCAAGAAGCTGATCCGATACATCGACAACCAGGTAGTGAGCACCAA	coding	ENST00000369937
CUST_H6L_69528	4.714541	2.2371173	4.714541	up	2.751125	10.45327	1.3465642	3.5836816	A	P	ENST00000551479					hs|chr8:086158600-086158541	GTTTGCCACGAAGCCAACTTAATCTTCAGTGTCACAATGCAAGTTAAGATTTCCTAAATA	noncoding	ENST00000551479															NONHSAT217306.1
CUST_H6L_09958	274.94873	8.103019	274.94873	up	2.290973	604.7953	1.17193	9.274949	A	P	NM_000358	7045	TGFBI	BIGH3|CDB1|CDG2|CDGG1|CSD|CSD1|CSD2|CSD3|EBMD|LCD1	"Homo sapiens transforming growth factor, beta-induced, 68kDa (TGFBI), mRNA [NM_000358]"	hs|chr5:135394871-135396549	TCTCTCCAAGGTGACAAGCTGGAAGTCAGCTTGAAAAACAATGTGGTGAGTGTCAACAAG	coding/noncoding				lnc-SMAD5-6:1
A_32_P107876	-57.38314	-5.842555	57.38314	down	310.5578	4.5156035	8.179351	2.3367956	P	A	NM_025074	80144	FRAS1		"Homo sapiens Fraser extracellular matrix complex subunit 1 (FRAS1), transcript variant 1, mRNA [NM_025074]"	hs|chr4:79465254-79465313	CACACCTGCTCAGACTGAGTAAACATTTGTGGTGCTGTCAACCTGATTTCTTGACTCTCA	coding	ENST00000512123
A_33_P3287879	-2.211753	-1.1451902	2.211753	down	8046.544	3769.3057	13.053501	11.908311	P	P	NM_003536	8357	HIST1H3H	H3/k|H3F1K|H3FK	"Homo sapiens histone cluster 1, H3h (HIST1H3H), mRNA [NM_003536]"	hs|chr6:27778041-27778100	AGAAAGCTGCCTTTTCAGCGTCTGGTGCGTGAGATCGCGCAGGACTTCAAGACCGACTTG	coding	ENST00000369163
CUST_H6L_13850	-2.291426	-1.1962457	2.291426	down	30.673542	9.649079	4.6603866	3.464141	P	A	ENST00000490236	22931	RAB18	RAB18LI1|WARBM3	"RAB18, member RAS oncogene family [Source:HGNC Symbol;Acc:14244] [ENST00000490236]"	hs|chr10:27799357-27799416	AGGAGCAATGATACTTAAATGCCTTTTAAGGATAAGATTTAGATCGCCTGAAAGTGGTTA	coding
A_33_P3404899	-2.446406	-1.2906637	2.446406	down	303.60822	106.03438	8.139932	6.849268	P	P	NM_012302	23266	LPHN2		"Homo sapiens latrophilin 2 (LPHN2), transcript variant 1, mRNA [NM_012302]"	hs|chr1:82450973-82451032	GTGAGAAAACAATCAGAATCTTCTTTTATCTCAGGTGACATCAATAGCACTTCAACACTT	coding/noncoding	ENST00000498776			lnc-PRKACB-8:1
CUST_H6L_15188	-2.2486882	-1.1690836	2.2486882	down	471.0212	190.33194	8.823845	7.6547613	P	P	ENST00000530014	4723	NDUFV1	CI-51K|CI51KD|UQOR1	"NADH dehydrogenase (ubiquinone) flavoprotein 1, 51kDa [Source:HGNC Symbol;Acc:7716] [ENST00000530014]"	hs|chr11:67374758-67375888	CTTGTTTTACAGTCCTCGGCCTGGCGGAAGTTTTGCAGACAGCACCCAAGAAAACCTCAT	coding
A_23_P27649	-2.0381408	-1.0272536	2.0381408	down	46.77781	16.731115	5.275239	4.2479854	P	P	NM_001080411	163059	ZNF433		"Homo sapiens zinc finger protein 433 (ZNF433), mRNA [NM_001080411]"	hs|chr19:12125839-12125780	GAGAAACCGTATAAATGTAAGCAATGTGGGAAAGCTTTTGGATGTCCCTCAAACCTTCGA	coding	ENST00000344980
A_23_P26954	3.2732978	1.7107449	3.2732978	up	918.04956	2981.3025	9.857049	11.567794	P	P	NM_006373	10493	VAT1	VATI	"Homo sapiens vesicle amine transport 1 (VAT1), mRNA [NM_006373]"	hs|chr17:41166784-41166725	TGCCCCAACCATTGCAATGGGAGGTGGAGGGACAGGCTCAGCCTCCTCATTGTCTAAATG	coding/noncoding	ENST00000592388															NONHSAT176228.1
CUST_H6L_14449	-2.0637667	-1.04528	2.0637667	down	77.78321	28.079042	6.0344076	4.9891276	P	P	ENST00000483711	4942	OAT	GACR|HOGA|OATASE|OKT	ornithine aminotransferase [Source:HGNC Symbol;Acc:8091] [ENST00000483711]	hs|chr10:126094288-126094229	AGACTTTGTTTTAACAATTGAAAGCCCACCGAAGGTGCACTAAAGCAAGCCCTTGATTTA	coding
A_24_P85478	-2.7884817	-1.4794798	2.7884817	down	304.34647	93.1702	8.145284	6.665804	P	P	NM_005744	25820	ARIH1	ARI|HARI|HHARI|UBCH7BP	"Homo sapiens ariadne RBR E3 ubiquitin protein ligase 1 (ARIH1), mRNA [NM_005744]"	hs|chr15:72877794-72877853	CTTTGAAAAGCAGTCAGAGTTGCTATATAGATATATGTGGCTCCTTTAAAATGCTTTGTG	coding/noncoding	ENST00000563310			lnc-GOLGA6B-3:1
CUST_H6L_20566	-2.6374838	-1.3991623	2.6374838	down	61.131157	17.065805	5.6776404	4.278478	P	P	lnc-AKAP8-1:1					hs|chr19:15494454-15494395	AACAGTGGAACCAGAATAGAGAGTCTAGCAAAAGATCTCAGTATATTTCAGACTTAGTAA	noncoding				lnc-AKAP8-1:1												NONHSAT061486.2
A_33_P3264662	3.7387955	1.9025736	3.7387955	up	5.249446	14.717279	2.1664367	4.0690103	A	P	NM_001001665	339761	CYP27C1		"Homo sapiens cytochrome P450, family 27, subfamily C, polypeptide 1 (CYP27C1), mRNA [NM_001001665]"	hs|chr2:127941477-127941418	ATGACATTATGCTCTCTACTTTGTGTACGTGTGAACATTTCCGTAATAAAAGATGCCTTC	coding
A_23_P79331	6.766378	2.7583838	6.766378	up	51.33987	277.86078	5.4141817	8.172565	P	P	NM_022152	64114	TMBIM1	LFG3|MST100|MSTP100|PP1201|RECS1	"Homo sapiens transmembrane BAX inhibitor motif containing 1 (TMBIM1), mRNA [NM_022152]"	hs|chr2:219139611-219139552	TGTATTGTTTATCTGGGTTAGGGATGGGGGACAGATAATAGAACGAGCAAAGTAACCTAT	coding/noncoding	ENST00000444881	NR_135643.1
A_23_P401055	-62.967346	-5.976532	62.967346	down	996.63556	14.141579	9.988592	4.01206	P	P	NM_003106	6657	SOX2	ANOP3|MCOPS3	"Homo sapiens SRY (sex determining region Y)-box 2 (SOX2), mRNA [NM_003106]"	hs|chr3:181431877-181431936	TGGCCATGCAGGTTGACACCGTTGGTAATTTATAATAGCTTTTGTTCGATCCCAACTTTC	coding	ENST00000325404
A_24_P13285	2.4009354	1.2635965	2.4009354	up	55.217316	101.700966	5.52756	6.791157	P	P	NM_006741	5502	PPP1R1A	I1|IPP1	"Homo sapiens protein phosphatase 1, regulatory (inhibitor) subunit 1A (PPP1R1A), mRNA [NM_006741]"	hs|chr12:54973524-54973465	GACCGCTGTCCCTTATTTCAACCCGTTAGCAACAATGGATAGAGAACACAGTGGCTATTA	coding	ENST00000257905
A_33_P3333810	-2.149723	-1.1041508	2.149723	down	134.91841	49.00233	6.874196	5.7700453	P	P	NM_003350	7336	UBE2V2	DDVIT1|DDVit-1|EDAF-1|EDPF-1|EDPF1|MMS2|UEV-2|UEV2	"Homo sapiens ubiquitin-conjugating enzyme E2 variant 2 (UBE2V2), mRNA [NM_003350]"	hs|chr8:48974169-48974228	GTACCTTGCCAGGGAAGCAAAAATTGGAATTATTGTAGCTTTTCATGTATACACACTTTT	coding	ENST00000523111
A_24_P187948	2.2304375	1.1573267	2.2304375	up	309.8686	628.9791	8.175387	9.332714	P	P	NM_197966	637	BID	FP497	"Homo sapiens BH3 interacting domain death agonist (BID), transcript variant 1, mRNA [NM_197966]"	hs|chr22:18218241-18218182	GAAGACAGGCTGGAAGATAGCTGTGACTTCTATTTTAAAGACAATGTTAAACTTATAACC	coding	ENST00000494097
CUST_H6L_16129	-3.9931297	-1.99752	3.9931297	down	180.97824	35.64435	7.3272915	5.3297715	P	P	NM_001844	1280	COL2A1	ANFH|AOM|COL11A3|SEDC|STL1	"Homo sapiens collagen, type II, alpha 1 (COL2A1), transcript variant 1, mRNA [NM_001844]"	hs|chr12:48369238-48369179	CAGCATGACGCCGAGGTGGATGCCACACTCAAGTCCCTCAACAACCAGATTGAGAGCATC	coding
A_23_P47614	8.519537	3.090775	8.519537	up	54.212795	372.41263	5.498442	8.589217	P	P	NM_003311	7262	PHLDA2	BRW1C|BWR1C|HLDA2|IPL|TSSC3	"Homo sapiens pleckstrin homology-like domain, family A, member 2 (PHLDA2), mRNA [NM_003311]"	hs|chr11:2949755-2949696	TTTATTTCGCTGGTTCTTTGTAGTCACATATTTTATAGTCTTAATATCTTGTTTTTGCAT	coding	ENST00000314222
CUST_H6L_21679	-8.339936	-3.0600364	8.339936	down	74.216125	6.5887074	5.962427	2.9023907	P	A	ENST00000480016	2202	EFEMP1	DHRD|DRAD|FBLN3|FBNL|FIBL-3|MLVT|MTLV|S1-5	EGF containing fibulin-like extracellular matrix protein 1 [Source:HGNC Symbol;Acc:3218] [ENST00000480016]	hs|chr2:56149179-56149120	AAGGAACTGGAAAACCTGGACTCCTACCACATGCAGATAAAACCAATACGTGCAGAATAA	coding
CUST_H6L_20794	-2.0766964	-1.0542903	2.0766964	down	106.84895	39.025326	6.5121784	5.457888	P	P	ENST00000520608	339324	ZNF260	OZRF1|PEX1|ZFP260	zinc finger protein 260 [Source:HGNC Symbol;Acc:13499] [ENST00000520608]	hs|chr19:37016054-37015995	AGGTATGAATGAGATAAAGACTTATTGCAGTTATTCAGTGAGAATTTGCAGCCTCTGAGT	noncoding				lnc-ZNF529-1:1
A_33_P3300965	-2.0487037	-1.0347114	2.0487037	down	148.52554	57.162212	7.022403	5.9876914	P	P	NM_004503	3223	HOXC6	CP25|HHO.C8|HOX3|HOX3C	"Homo sapiens homeobox C6 (HOXC6), transcript variant 1, mRNA [NM_004503]"	hs|chr12:54424535-54424594	CCTCCTGTATAAATCCAACCTCTGGGTCCGTTCTCGAATATTTAATAAAACTGATATTAT	coding	ENST00000243108
A_24_P173823	-36.779804	-5.200842	36.779804	down	95.82434	2.0146587	6.3494577	1.1486156	P	A	NM_002585	5087	PBX1		"Homo sapiens pre-B-cell leukemia homeobox 1 (PBX1), transcript variant 1, mRNA [NM_002585]"	hs|chr1:164820976-164821035	ATGATACTAACACGGTGTAGGTTTTACAGTCTCCTAATTTGTACTGGTAATGCATATTCC	coding	ENST00000540236
CUST_H6L_24397	-12.15427	-3.6033914	12.15427	down	33.728268	2.066982	4.7956467	1.1922553	P	A	ENST00000461533	3680	ITGA9	ALPHA-RLC|ITGA4L|RLC	"integrin, alpha 9 [Source:HGNC Symbol;Acc:6145] [ENST00000461533]"	hs|chr3:37774234-37774293	AATCGGACTTCCTCAAATGCAGCGTGGGATTTCCTTTCATGAGGTCAAAGTCAAAGGTAA	coding
A_24_P285768	2.2433357	1.1656456	2.2433357	up	117.89511	215.67613	6.6659784	7.831624	P	P	NM_014674	9695	EDEM1	EDEM	"Homo sapiens ER degradation enhancer, mannosidase alpha-like 1 (EDEM1), mRNA [NM_014674]"	hs|chr3:5260840-5260899	ATTACCACCTGTAATTCCTCTTTGGATTGTGTAGACTCAACATGAGACATTCCTTTCTGC	coding	ENST00000256497
A_23_P74928	-2.199841	-1.1373992	2.199841	down	113.236145	39.28779	6.6038733	5.466474	P	P	NM_001531	3140	MR1	HLALS	"Homo sapiens major histocompatibility complex, class I-related (MR1), transcript variant 1, mRNA [NM_001531]"	hs|chr1:181019346-181019405	GAATTGGCTGGAAGAAGAATGTATTGCCTGGCTAAAGAGATTCCTGGAGTATGGGAAAGA	coding	ENST00000438435
A_23_P12053	-4.8374515	-2.2742472	4.8374515	down	3777.4573	821.99036	11.9817915	9.707544	P	P	NM_015001	23013	SPEN	HIAA0929|MINT|RBM15C|SHARP	"Homo sapiens spen family transcriptional repressor (SPEN), mRNA [NM_015001]"	hs|chr1:16266686-16266745	CAGAGGAAATCTTATTTTCATATTCAGACTTTGTATTGCCCACTCATTTGTATAAGTGCG	coding	ENST00000375759
A_21_P0014910	-2.6131022	-1.3857635	2.6131022	down	8.826151	2.5774577	2.8864877	1.5007242	P	A	ENST00000524629				glycine-N-acyltransferase-like 1 [Source:HGNC Symbol;Acc:HGNC:30519] [ENST00000524629]	hs|chr11:58676012-58676071	GTTTCAAAGGCATATCTACTTTTTTACAACTCCTCACTGGAGAGATAGTCTAACCGTGGT	coding	ENST00000524629
CUST_H6L_61514	-2.8975282	-1.5348227	2.8975282	down	30.009823	7.4935813	4.6283846	3.093562	P	A	NONHSAT202378					hs|chr5:025384829-025384888	AACTCCTCTACTTCTGGAATCCATTGAGAACATGCAACCATGTTCAACTTTCTTGTGTGC	noncoding																NONHSAT202378.1
A_32_P132589	-27.271244	-4.7693086	27.271244	down	72.93686	2.037768	5.9370823	1.1677737	P	A	NM_001004339	440590	ZYG11A	ZYG11	"Homo sapiens zyg-11 family member A, cell cycle regulator (ZYG11A), mRNA [NM_001004339]"	hs|chr1:53360071-53360130	CAGCTTCAACTACAGTATAAACTATATCAGAAGCTTACTTGATAAGCCTTGCGGAGCTGC	coding	ENST00000371528
CUST_H6L_27247	2.8212621	1.4963408	2.8212621	up	79.83781	179.45872	6.075607	7.5719476	P	P	lnc-ACSL6-3:1					hs|chr5:131542971-131542912	CAAGGGCATGACAGGTCTCTCCATATCTTTTTAAGTTTTCTTCATATAAGCCTTGAACAT	noncoding				lnc-ACSL6-3:1												NONHSAT204688.1
CUST_H6L_32380	-2.4651961	-1.3017025	2.4651961	down	18.576654	5.4812374	3.9322803	2.6305778	P	P	ENST00000342147	2013	EMP2	XMP	epithelial membrane protein 2 [Source:HGNC Symbol;Acc:3334] [ENST00000342147]	hs|chr16:10638973-10638914	ATGGCACATACTAAGAAGATGCAGATGGACTTTTTGTCCATCGGTGAGTCTGAGGGTATT	coding
CUST_H6L_40006	3.3473864	1.7430351	3.3473864	up	4.272558	10.770618	1.8823307	3.6253657	A	P	NONHSAT161460					hs|chr11:102847978-102848037	AAGAAGTCAGAATGTGAGGTGTAATGTTCCCTGTAAGGGCCAGCTTATCCCAAAGATTGA	noncoding																NONHSAT161460.1
CUST_H6L_08336	-2.0113742	-1.0081816	2.0113742	down	497.36145	228.25539	8.910996	7.902815	P	P	ENST00000494387				kelch-like family member 23 [Source:HGNC Symbol;Acc:27506] [ENST00000494387]	hs|chr2:170597887-170597946	ATACGTAGGTGTGGGAAATGCTACTGCCTGTGTCTTACATGATGTTATCTACGTCATTGG	noncoding				lnc-PHOSPHO2-1:1
CUST_H6L_25225	2.4225357	1.2765179	2.4225357	up	78.90289	150.02238	6.056392	7.33291	P	P	lnc-OTOL1-9:1					hs|chr3:162833759-162833818	CAGCATCTTGTTACTCCGCATGTCCTGCAACACAAACTCTGGTGTATTGTTCTGAAAAAA	noncoding				lnc-OTOL1-9:1												NONHSAT093027.2
CUST_H6L_18105	5.1113157	2.3536947	5.1113157	up	16.826302	63.643215	3.787544	6.1412387	P	P	ENST00000521493	5891	MOK	RAGE|RAGE-1|RAGE1|STK30	MOK protein kinase [Source:HGNC Symbol;Acc:9833] [ENST00000521493]	hs|chr14:102718283-102717295	GTTATGTAAGTCCCTGGATCATATTCACAGGATGTCCTGAAATTAGGGGACTTTGGCTCC	coding
A_33_P3236881	2.4782903	1.3093452	2.4782903	up	531.64075	1274.6973	9.018283	10.327628	P	P	NM_001204088	100532736	MINOS1-NBL1	C1orf151-NBL1	"Homo sapiens MINOS1-NBL1 readthrough (MINOS1-NBL1), transcript variant 1, mRNA [NM_001204088]"	hs|chr1:19984882-19984941	GTCACCATTGGACAGTCTCCCTGATGGACCCTCAGTCTTCTCATGAATAAATTCCTTCAA	coding	ENST00000375136
CUST_H6L_59549	2.4606237	1.2990241	2.4606237	up	85.55413	167.24518	6.177507	7.476531	P	P	NONHSAT199186					hs|chr4:147061570-147061629	TAGTGTACTTTCAGTGCCCACCCATGTAGTCTGGCATTTAACATATTTTCCAGGAGAAGG	noncoding																NONHSAT199186.1
A_33_P3330211	-3.6901474	-1.8836784	3.6901474	down	967.67694	255.76125	9.94133	8.0576515	P	P	NM_001127232	26053	AUTS2	FBRSL2|MRD26	"Homo sapiens autism susceptibility candidate 2 (AUTS2), transcript variant 3, mRNA [NM_001127232]"	hs|chr7:69364365-69364424	TTTCATTCAAAGAAGAGCAGACTCAGCCACCCACACCACTACAGCTCAGATCGAGAAAAT	coding	ENST00000476695
A_24_P50248	2.162193	1.1124954	2.162193	up	84.84725	144.18323	6.1652403	7.2777357	P	P	NM_001077710	642273	FAM110C		"Homo sapiens family with sequence similarity 110, member C (FAM110C), mRNA [NM_001077710]"	hs|chr2:45533-45474	TCGGTCATCGAGAGGAACGCCCGCATCATCAAGTGGCTGTACACCTGTAAGAAGGCCAAG	coding	ENST00000327669
A_23_P205713	-4.090743	-2.032363	4.090743	down	104.702644	19.209005	6.481579	4.449216	P	P	NM_014178	29091	STXBP6	HSPC156|amisyn	"Homo sapiens syntaxin binding protein 6 (amisyn) (STXBP6), mRNA [NM_014178]"	hs|chr14:25288249-25281886	GCACAAGCTTGCCATGAAGCACAAATGTTGAGAAACTGCCTATCCTGGTGACTCTTCTTA	coding	ENST00000548369
A_23_P86002	2.2048423	1.1406755	2.2048423	up	514.2713	1096.7754	8.966351	10.107026	P	P	NM_016040	50999	TMED5	CGI-100|p28	"Homo sapiens transmembrane emp24 protein transport domain containing 5 (TMED5), transcript variant 1, mRNA [NM_016040]"	hs|chr1:93622008-93621949	GCTTTGACAATACATTCAGCACCATTTCTGAGAAGGTGATTTTCTTTGAATTAATCCTGG	coding/noncoding	ENST00000370280	NR_030761.1
A_21_P0011768	-4.223576	-2.078465	4.223576	down	502.64212	106.10769	8.929394	6.850929	P	P	TCONS_l2_00012388		XLOC_l2_006648		"BROAD Institute lincRNA (XLOC_l2_006648), lincRNA [TCONS_l2_00012388]"	hs|chr19:20976982-20977041	GCTGCTTTTTCATTGTTTTGGGGACACACAAATATCTTCCTAATTTTGAGAAACTGAAAC	noncoding
A_22_P00007246	2.6604402	1.411665	2.6604402	up	54.949795	112.17041	5.5191517	6.9308167	P	P	ENST00000437067					hs|chr6:143074837-143074896	AAGGATGTAAACTGGAAAGGGCTGGCGGCATGGAGTGAACCATCTGGATCCCACCAACGG	noncoding	ENST00000437067			lnc-GPR126-1:1												NONHSAT115319.2
A_33_P3226177	-11.343097	-3.5037427	11.343097	down	2276.8003	201.39378	11.238545	7.7348027	P	P	NM_014376	26999	CYFIP2	PIR121	"Homo sapiens cytoplasmic FMR1 interacting protein 2 (CYFIP2), transcript variant 3, mRNA [NM_014376]"	hs|chr5:156786025-156786084	GCCTACAGCCACATCTACAGCTCCTACAGGAATTTCGTGGGGCCACCTCATTTCAAGACT	coding	ENST00000620969
CUST_H6L_31610	5.5344744	2.4684463	5.5344744	up	2.312258	10.97916	1.1824381	3.6508844	A	P	lnc-CXorf30-2:1					hs|chrX:036229572-036229631	GGAGAACATCCTGTCCAGTCCACTAGTGATATTGTAAAGAAACTGGGAGGAATGTGGAAT	noncoding				lnc-CXorf30-2:1												NONHSAT136619.2
A_21_P0001621	2.5256007	1.3366265	2.5256007	up	28.579935	53.53145	4.559599	5.8962255	P	P	FLVCR1-AS1:4					hs|chr1:213029650-213029591	AACTAAGGAATAAGTGCATTATTATAATGTCTTCCTTGGCCAAACTGTATAAATCCCCCC	noncoding				FLVCR1-AS1:4												NONHSAT009409.2
A_32_P66881	20.295778	4.3431077	20.295778	up	2.331486	41.295788	1.1910996	5.5342073	A	P	NM_138554	7099	TLR4	ARMD10|CD284|TLR-4|TOLL	"Homo sapiens toll-like receptor 4 (TLR4), transcript variant 1, mRNA [NM_138554]"	hs|chr9:120479236-120479295	TTACTGAGTGTTTCAGAGTGTGTTTGGTTTGAGCAGGTCTAGGGTGATTGAACATCCCTG	coding
A_21_P0013091	6.3017235	2.6557465	6.3017235	up	11.392927	53.467598	3.239007	5.8947535	P	P	TCONS_l2_00024911		XLOC_l2_013116		"BROAD Institute lincRNA (XLOC_l2_013116), lincRNA [TCONS_l2_00024911]"	hs|chr6:129860331-129845161	AGCCCAGCAAGAAAGAACTTGTTTGCATCCCTGCTAGACAAAAACCTACAAGTTAACCTT	noncoding
CUST_H6L_62383	-4.371022	-2.1279707	4.371022	down	1670.5154	390.47388	10.780834	8.6528635	P	P	NM_001142483	9315	NREP	C5orf13|D4S114|P311|PRO1873|PTZ17|SEZ17	"Homo sapiens neuronal regeneration related protein (NREP), transcript variant 11, mRNA [NM_001142483]"	hs|chr5:111066052-111065993	GGACTTTCAACATGCTCCTTGGCGAGGTAGCTCTGATGGAGTTATTTTTTATTTCCATGT	coding/noncoding			T287319													NONHSAT204575.1
CUST_H6L_59339	-5.6630397	-2.5015767	5.6630397	down	16.95549	2.216146	3.7999372	1.2983606	P	A	NONHSAT198737					hs|chr4:077652495-077652554	CAATTAAGGTAATTTGTCCATCTTAGCTCCAACGGCACAACTAATGTACTGAGGACCACT	noncoding																NONHSAT198737.1
A_33_P3315239	-2.6867042	-1.4258375	2.6867042	down	132.51227	38.040268	6.8474493	5.421612	P	P	NM_001282796	7553	ZNF7	HF.16|KOX4|zf30	"Homo sapiens zinc finger protein 7 (ZNF7), transcript variant 3, mRNA [NM_001282796]"	hs|chr8:146071504-146071563	CACTTCCTGGTTCATGATCAGGACAGAAGGAGGGGAACGTCAGCCATATGGATGGTCTGA	coding
A_24_P400457	-7.2664123	-2.8612432	7.2664123	down	21.436401	2.1853118	4.141956	1.2807126	P	A	NM_001031672	606495	CYB5RL		"Homo sapiens cytochrome b5 reductase-like (CYB5RL), mRNA [NM_001031672]"	hs|chr1:54638979-54638920	CATTTTTATCCCATTCATATATTGGGGTTTTGAATTATTTTTATTTGTACAAAAGGATTT	coding	ENST00000528287
A_21_P0011366	-28.140568	-4.8145795	28.140568	down	126.54884	3.543496	6.7777805	1.963201	P	A	TCONS_l2_00008986		XLOC_l2_004867		"BROAD Institute lincRNA (XLOC_l2_004867), lincRNA [TCONS_l2_00008986]"	hs|chr15:32808512-32808453	GCAGTGTCAGTTCCTACAGGTTATAACGATCTTAATGATAAACTTAAATAACCGTAACTG	noncoding
CUST_H6C_02395	-9.002063	-3.1702557	9.002063	down	26.216763	2.15776	4.432564	1.2623081	P	A	hsa_circ_0004686						GTACCGACACTAAGGTACACTTGGTCCCATCGGTCTTTGGTCTTTAGAAAGGAGAAAAAG	circRNA					chr8	141710989	141712806	-	1817	270	"Hs68_RNase, Hs68_control"	"ANNOTATED, CDS, coding, INTERNAL, OVCODE, OVEXON"	NM_001199649	PTK2	Jeck2013
A_24_P330303	5.9996643	2.5848818	5.9996643	up	124.55573	631.19666	6.751992	9.336874	P	P	NM_001042481	122786	FRMD6	C14orf31|EX1|Willin|c14_5320	"Homo sapiens FERM domain containing 6 (FRMD6), transcript variant 1, mRNA [NM_001042481]"	hs|chr14:52196628-52196687	TTGCAGATATTGGAATGTATGGAAGTATCTCAGTCTCTGCATAAGAGGATTAAAGTATGA	coding	ENST00000557522
CUST_H6L_06020	78.55722	6.295672	78.55722	up	86.679	5667.1196	6.198854	12.494526	P	P	NM_012206	26762	HAVCR1	CD365|HAVCR|HAVCR-1|KIM-1|KIM1|TIM|TIM-1|TIM1|TIMD-1|TIMD1	"Homo sapiens hepatitis A virus cellular receptor 1 (HAVCR1), transcript variant 1, mRNA [NM_012206]"	hs|chr5:156464325-156464266	AATCTATGCTGGAGTCTGTATTTCTGTCTTGGTGCTTCTTGCTCTTTTGGGTGTCATCAT	coding/noncoding				lnc-HAVCR2-1:1
CUST_H6L_04970	-2.1492982	-1.1038656	2.1492982	down	1005.2769	463.03046	9.999974	8.896109	P	P	ENST00000532239	9219	MTA2	MTA1L1|PID	"metastasis associated 1 family, member 2 [Source:HGNC Symbol;Acc:7411] [ENST00000532239]"	hs|chr11:62365835-62365776	TGAGACAGATATCTTGAGCCAGTACCTGGAAAAGGAGGTGAGAAAGAGATGTTGAGAGAA	noncoding				lnc-EML3-1:1
CUST_H6L_17701	4.3507667	2.1212697	4.3507667	up	4.2558894	13.983262	1.8761477	3.9974174	A	P	ENST00000554956	5706	PSMC6	CADP44|HEL-S-73|P44|SUG2|p42	"proteasome (prosome, macropain) 26S subunit, ATPase, 6 [Source:HGNC Symbol;Acc:9553] [ENST00000554956]"	hs|chr14:53175375-53175434	TAATGTCTCCTTGGAGGACAGAAATACAACTAAACCCTCTGTCAACGTGGGTATGTATTT	coding
A_33_P3215834	-15.273806	-3.9329877	15.273806	down	64.52974	3.2392905	5.7588363	1.8258485	P	A	NM_020777	57537	SORCS2		"Homo sapiens sortilin-related VPS10 domain containing receptor 2 (SORCS2), mRNA [NM_020777]"	hs|chr4:7738826-7738885	AATGCACAACGAGAAGGAGCAGGAGATGACCAGCCCTGTGAGTCACAGTGAGGACGTCCA	coding	ENST00000507866
A_23_P15182	2.4594724	1.2983489	2.4594724	up	20.343407	36.515423	4.0657797	5.3641286	P	P	NM_012106	23568	ARL2BP	BART|BART1|RP66	"Homo sapiens ADP-ribosylation factor-like 2 binding protein (ARL2BP), mRNA [NM_012106]"	hs|chr16:57287470-57287529	GTACTGATGTGTCACTTATTAAATACTTTTGTACCATGAGTAAAACTTCAGGTGTTTCGC	coding	ENST00000219204
CUST_H6L_09067	-12.6121645	-3.656744	12.6121645	down	34.664394	2.05232	4.836405	1.1796608	P	A	lnc-RGMB-1:6					hs|chr5:098271058-098271117	ACATGTGGGTAGGACAGGACACCTATTTATAAAACAGTGGTTGGTAATGGCCATTGAGTA	noncoding				lnc-RGMB-1:6												NONHSAT102972.2
A_23_P426472	-2.3342214	-1.2229414	2.3342214	down	405.7968	154.1461	8.592331	7.3693895	P	P	NM_003425	7596	ZNF45	KOX5|ZNF13	"Homo sapiens zinc finger protein 45 (ZNF45), mRNA [NM_003425]"	hs|chr19:44417365-44417306	AGCTGATACATGCAGACAAGAGGATCAGGAAGGATGAGTCTGATCTGGAGTAAATCAGAA	coding	ENST00000589703
CUST_H6L_73052	2.4613063	1.2994242	2.4613063	up	15.669422	28.042835	3.6880083	4.9874325	P	P	lnc-PNMA5-3:2					hs|chrX:152088753-152088694	AGAAACCAGATTTGCACCTGCTCCAAGGACTATTCAAAGGAAATGTAGAACCTGAAGGAA	noncoding				lnc-PNMA5-3:2												NONHSAT223641.1
CUST_H6L_15196	5.2822833	2.4011617	5.2822833	up	89.451256	388.79507	6.246263	8.647425	P	P	NM_006019	10312	TCIRG1	ATP6N1C|ATP6V0A3|Atp6i|OC-116kDa|OC116|OPTB1|Stv1|TIRC7|Vph1|a3	"Homo sapiens T-cell, immune regulator 1, ATPase, H+ transporting, lysosomal V0 subunit A3 (TCIRG1), transcript variant 1, mRNA [NM_006019]"	hs|chr11:67809252-67810123	CTTTGTGGTTGATGTTCGGCGCTGTGAGGAGCTGGAGAAGACCTTCACTTCCTGCAGGAG	coding/noncoding																NONHSAT022494.2
A_33_P3314212	-2.285545	-1.1925383	2.285545	down	294.45187	109.752396	8.092777	6.900239	P	P	ENST00000417555				"Homo sapiens cDNA, FLJ97736. [AK307788]"	hs|chr10:51363266-51363207	AGGATGTTGGTACTGGGTCAAAAAATGACAACAAATTGACTAGACAAGAAAGTTGCCTAG	coding	ENST00000417555
A_22_P00004451	-11.743104	-3.553742	11.743104	down	31.108852	1.9874387	4.680866	1.127124	P	A	ENST00000507387				"Homo sapiens cDNA, FLJ97136. [AK307188]"	hs|chr5:84960256-84960315	TGAGATGGCTCATACCGGTGTGATTTTCCAGGTAAATTTATAGTCTAGTAATTGGATATT	noncoding	ENST00000507387			lnc-COX7C-7:1												NONHSAT102552.2
A_23_P27606	2.258182	1.1751618	2.258182	up	73.060295	128.4129	5.9400063	7.115168	P	P	NM_004843	9466	IL27RA	CRL1|IL-27RA|IL27R|TCCR|WSX1|zcytor1	"Homo sapiens interleukin 27 receptor, alpha (IL27RA), mRNA [NM_004843]"	hs|chr19:14163217-14163276	TGAGTCACTTACCTGAGGACACCCAGCCAGGCAGAGCTGGGATTGAAGGACCCCTATAGA	coding	ENST00000263379
A_33_P3398927	3.1508222	1.6557283	3.1508222	up	392.73816	1171.7007	8.5424795	10.198208	P	P	NM_001204151	4152	MBD1	CXXC3|PCM1|RFT	"Homo sapiens methyl-CpG binding domain protein 1 (MBD1), transcript variant 13, mRNA [NM_001204151]"	hs|chr18:47799107-47799048	TCACGGAGATTTTCAGCCTGGGTGGAACCCGCTTCCGAGATACAGCAGTCTGGTTGCCAA	coding/noncoding	ENST00000398493			lnc-CCDC11-1:1
CUST_H6L_07811	-2.1651695	-1.11448	2.1651695	down	468.84454	196.83441	8.815678	7.7011976	P	P	XR_241051		LOC101928801		"PREDICTED: Homo sapiens uncharacterized LOC101928801 (LOC101928801), ncRNA [XR_241051]"	hs|chr1:857670-857611	TCCTTCTAGGTTCGCCTGCACCTGACTCCCTGATGTTCACACAGTGATTTGGAGAGGGAG	noncoding				lnc-NOC2L-1:13												NONHSAT000209.2
A_24_P183150	23.023632	4.5250435	23.023632	up	2.917021	54.536755	1.3957324	5.920776	A	P	NM_002090	2921	CXCL3	CINC-2b|GRO3|GROg|MIP-2b|MIP2B|SCYB3	"Homo sapiens chemokine (C-X-C motif) ligand 3 (CXCL3), mRNA [NM_002090]"	hs|chr4:74902761-74902702	GATGTGAGTGTGTTTCATCAAACATAGCTCAGTCCTGATTATTTAATTGGAATATGATGG	coding	ENST00000296026
A_23_P56798	-2.0165198	-1.0118675	2.0165198	down	902.8504	439.68076	9.833574	8.821707	P	P	NM_004300	52	ACP1	HAAP|LMW-PTP	"Homo sapiens acid phosphatase 1, soluble (ACP1), transcript variant 3, mRNA [NM_004300]"	hs|chr2:277899-277958	CTTCATGATTTTTGTCGAGTTTACTTCATGAGGAGGTCAGCCCATTGGCTCCCATCTGAA	coding/noncoding	ENST00000272067	NR_024080.1														NONHSAT181094.1
CUST_H6L_41555	4.3804755	2.1310875	4.3804755	up	8.829324	28.683407	2.8871315	5.018219	A	P	NONHSAT164596					hs|chr12:038570532-038570591	TCTGTCAGGTCTGAAGGGTAGGTGGGAAACACTGTTTTTAAAATTTTAGCCACAGATGTT	noncoding																NONHSAT164596.1
A_24_P235049	4.3607335	2.1245708	4.3607335	up	30.392822	100.28318	4.646222	6.770793	P	P	NM_015440	25902	MTHFD1L	FTHFSDC1|MTC1THFS|dJ292B18.2	"Homo sapiens methylenetetrahydrofolate dehydrogenase (NADP+ dependent) 1-like (MTHFD1L), transcript variant 2, mRNA [NM_015440]"	hs|chr6:151413640-151413699	TTTATGACATAGATCTTGATACCGAAACAGAACAAGTTAAAGGCTTGTTCTAAGTGGACA	coding	ENST00000611279
A_23_P310	-2.3977299	-1.2616692	2.3977299	down	18698.373	8301.6	14.326994	13.065325	P	P	NM_023009	65108	MARCKSL1	F52|MACMARCKS|MLP|MLP1|MRP	"Homo sapiens MARCKS-like 1 (MARCKSL1), transcript variant 1, mRNA [NM_023009]"	hs|chr1:32800015-32799956	TTCTCCTCTTAAGGCCAGTTGAAGATGGTCCCTTACAGCTTCCCAAGTTAGGTTAGTGAT	coding/noncoding	ENST00000329421	NR_052852.1
CUST_H6L_14294	-2.5274303	-1.3376713	2.5274303	down	231.27829	75.315445	7.7148886	6.3772173	P	P	NM_033637	8945	BTRC	BETA-TRCP|FBW1A|FBXW1|FBXW1A|FWD1|bTrCP|bTrCP1|betaTrCP	"Homo sapiens beta-transducin repeat containing E3 ubiquitin protein ligase (BTRC), transcript variant 1, mRNA [NM_033637]"	hs|chr10:103239171-103281411	GTTTAGCAAGCACTGCTATGAAGACTGAGAATTGTGTGGCCAAAACAAAACTTGCCAATG	coding
A_21_P0012447	-16.577457	-4.051151	16.577457	down	47.94881	2.154882	5.3116293	1.2604785	P	A	NM_053027	4638	MYLK	AAT7|KRP|MLCK|MLCK1|MLCK108|MLCK210|MSTP083|MYLK1|smMLCK	"Homo sapiens myosin light chain kinase (MYLK), transcript variant 3A, mRNA [NM_053027]"	hs|chr3:123426617-123420314	TATGAGATCCTGCTCAAGAACCGGGTTGGCAAATGCAGTTGCCAGATGTCACTGATGCTA	coding	ENST00000509077
A_21_P0010553	-6.2977967	-2.6548471	6.2977967	down	1352.1139	211.04466	10.454743	7.7998962	P	P	TCONS_l2_00000562		XLOC_l2_000399		"BROAD Institute lincRNA (XLOC_l2_000399), lincRNA [TCONS_l2_00000562]"	hs|chr1:143398846-143399669	ATTGGACACTTGCTCCCATCTACTTTCTTCTCTAGAATCCACGGGTAAGATGTTCTAAGC	noncoding
A_23_P13772	-23.711176	-4.5674953	23.711176	down	220.90138	7.3985953	7.6431603	3.0756648	P	P	NM_016569	6926	TBX3	TBX3-ISO|UMS|XHL	"Homo sapiens T-box 3 (TBX3), transcript variant 2, mRNA [NM_016569]"	hs|chr12:115109713-115109654	AGAGCATCCAGCGGTTGGTTAGCGGCTTGGAAGCCAAGCCGGACAGGTCCCGCAGCGCGT	coding	ENST00000613550
A_24_P46093	5.0426955	2.3341951	5.0426955	up	41.80972	163.17325	5.1112022	7.4453974	P	P	NM_003043	6533	SLC6A6	TAUT	"Homo sapiens solute carrier family 6 (neurotransmitter transporter), member 6 (SLC6A6), transcript variant 1, mRNA [NM_003043]"	hs|chr3:14530446-14530505	CCAATCCCTAGCAACTGTGACTCTGTATTTAGCACAAGAGAAAGCTGAGAATGTGGGTCT	coding/noncoding	ENST00000622186	NR_103507.2
A_33_P3403179	-2.1221862	-1.0855513	2.1221862	down	1335.9999	635.74506	10.435175	9.349624	P	P	TCONS_l2_00022835		XLOC_l2_011987		"BROAD Institute lincRNA (XLOC_l2_011987), lincRNA [TCONS_l2_00022835]"	hs|chr5:34193325-34193266	ATGGCCTTGTCCTCAACCTGCAGTGCACTGTTGATGCGGGGCCTAGAGGCCTGGGATCTG	noncoding
A_33_P3272189	2.1761982	1.12181	2.1761982	up	89.67209	154.4035	6.2500772	7.371887	P	P	NM_032718	84804	MFSD9		"Homo sapiens major facilitator superfamily domain containing 9 (MFSD9), mRNA [NM_032718]"	hs|chr2:103333845-103333786	TCATGCCAGACCAGAACTTGATGCTACTGTGTCTTGTGTTAAGAATCATTTCCTGGCCAG	coding/noncoding	ENST00000438943	NR_136173.1
A_23_P91468	2.353172	1.2346067	2.353172	up	1381.6447	3353.6655	10.489659	11.724266	P	P	NM_002792	5688	PSMA7	C6|HSPC|RC6-1|XAPC7	"Homo sapiens proteasome (prosome, macropain) subunit, alpha type, 7 (PSMA7), mRNA [NM_002792]"	hs|chr20:60715987-60715928	GAAGAGACATTGTTGTTCTTGGTGTGGAGAAGAAGTCAGTGGCCAAACTGCAGGATGAAA	coding	ENST00000370861
A_23_P152028	2.9042642	1.5381727	2.9042642	up	66.67449	151.24525	5.805282	7.343455	P	P	NM_016213	9325	TRIP4	ASC-1|ASC1|HsT17391|ZC2HC5	"Homo sapiens thyroid hormone receptor interactor 4 (TRIP4), mRNA [NM_016213]"	hs|chr15:64747270-64747329	AGAAAAGGAACTATACAGCATAGTGGAGTTTTGTGTACTAAAATTGCTATCTACTGGTCC	coding/noncoding	ENST00000261884	NR_135855.1		lnc-RP11-702L15.2.1-1:1
A_32_P150735	4.7083516	2.235222	4.7083516	up	6.28694	22.148817	2.414829	4.650051	P	P	lnc-BCAP29-2:1					hs|chr7:107271020-107271079	CGGGTCTTTATGTCTCACTGTTCTTCACACATAGGAGGAAAGAGATAGGAGACTGAGGAA	noncoding				lnc-BCAP29-2:1												NONHSAT122694.2
A_24_P85619	2.6561184	1.4093194	2.6561184	up	13.652738	26.371264	3.4910135	4.900333	P	P	NONHSAT178286					hs|chr20:46141044-46140985	GGGTTAAGAGCAGTTTACACCAAACCAAGTTACCAAGCAGATCACAATCAGTTCACAGGT	noncoding																NONHSAT178286.1
A_23_P356494	-4.894741	-2.2912326	4.894741	down	66.02295	9.883796	5.7910624	3.4998298	P	A	NM_006846	11005	SPINK5	LEKTI|LETKI|NETS|NS|VAKTI	"Homo sapiens serine peptidase inhibitor, Kazal type 5 (SPINK5), transcript variant 2, mRNA [NM_006846]"	hs|chr5:147516758-147516817	ACATTTCCACCAAGTTTGAGCCCTCAAAATGTCCTGATTACAATGCTGTCTGTCCAACTG	coding	ENST00000359874
CUST_H6L_31147	-2.7834632	-1.476881	2.7834632	down	34.29253	8.866332	4.82042	3.3435388	P	A	lnc-C9orf102-6:2						CTTGCCAATAAAACCTTTGTCTCTGATCCTCTGATGAACATCAAATGGATCCACGGCTCT	noncoding				lnc-C9orf102-6:2												NONHSAT133382.2
A_24_P156490	2.0083053	1.0059786	2.0083053	up	14.268788	20.772207	3.55436	4.5603385	P	P	NM_002247	3778	KCNMA1	BKTM|KCa1.1|MaxiK|SAKCA|SLO|SLO-ALPHA|SLO1|bA205K10.1|mSLO1	"Homo sapiens potassium channel, calcium activated large conductance subfamily M alpha, member 1 (KCNMA1), transcript variant 2, mRNA [NM_002247]"	hs|chr10:78644826-78644767	GACAGTTTAAAAGCATTGTAAAACTCACATAGCTTACTTCTCTCTCTAAAGTGCAACAAG	coding	ENST00000286627
CUST_H6C_02711	2.8247333	1.4981146	2.8247333	up	5.8673716	12.299111	2.318157	3.8162715	A	P	hsa_circ_0005176						AAAGTAAACAAGATTCACTGACGCTAAGTCACGGTGGACCTCGTCCATTACACCGTAGTA	circRNA					chr6	129950497	129955250	-	4753	234	"Hs68_RNase, Hs68_control"	"ANNOTATED, CDS, coding, INTERNAL, OVCODE, OVEXON"	NM_033515	ARHGAP18	Jeck2013
CUST_H6L_30415	2.5698214	1.3616681	2.5698214	up	16.3571	30.696281	3.7502737	5.111942	P	P	NM_017697	54845	ESRP1	RBM35A|RMB35A	"Homo sapiens epithelial splicing regulatory protein 1 (ESRP1), transcript variant 1, mRNA [NM_017697]"	hs|chr8:95719421-95719480	ACACCTTAAAGGGAGAAGCAAACATTTCCTTCTTCAGCTGACTGGCAATGGCCCTTTAAC	coding/noncoding				lnc-KIAA1429-6:1												NONHSAT217374.1
A_23_P112512	2.3496528	1.2324476	2.3496528	up	145.02724	286.35635	6.9851866	8.217634	P	P	NM_033412	92014	SLC25A51	CG7943|MCART1	"Homo sapiens solute carrier family 25, member 51 (SLC25A51), transcript variant 1, mRNA [NM_033412]"	hs|chr9:37887776-37887717	TGGCTGGAACGGGACAGAAAACTGATAAATCTTTTCAGAGGTGCCCATCTGAATTACCAT	coding	ENST00000242275
CUST_H6L_38531	2.118557	1.083082	2.118557	up	12.637589	19.450823	3.3850873	4.468169	P	P	NONHSAT158570					hs|chr10:125425293-125425352	ATTTCTGTGATAGAAGCAGCCAGATTCCAGAGACAGAGAGAAGAGGAGGGGGAAGAACAA	noncoding																NONHSAT158570.1
CUST_H6L_17215	-2.3834455	-1.2530487	2.3834455	down	11.930477	3.7484188	3.3040655	2.0510168	P	A	lnc-BORA-8:1					hs|chr13:73463191-73463250	AAAGAAAAGAAGTCTGTAATATTTATTTGTAATGTTTGGAGTTTTTAGCCTCACAGTGGA	noncoding				lnc-BORA-8:1												NONHSAT034287.2
A_23_P201747	188.58755	7.5590906	188.58755	up	29.110643	4419.653	4.5857353	12.144826	P	P	NM_007365	11240	PADI2	PAD-H19|PAD2|PDI2	"Homo sapiens peptidyl arginine deiminase, type II (PADI2), mRNA [NM_007365]"	hs|chr1:17393823-17393764	AGAGCTGAAAACACCAAGTGCCTATTTGAGGGTGTCTGTCTGGAGACTTAGAGTTTGTCA	coding/noncoding	ENST00000375486			lnc-CROCC-6:1												NONHSAT148448.1
CUST_H6L_72166	3.5623016	1.8328097	3.5623016	up	5.348791	14.265862	2.1920202	4.02483	P	P	NONHSAT221846					hs|chr9:045544117-045544058	CCAGCATACTATCCATCTTCAAGAACAAGATGTGTCTGAATTGCTGTATGTTATAAAGTT	noncoding																NONHSAT221846.1
A_33_P3236035	-2.9323726	-1.5520685	2.9323726	down	23.754688	5.9044967	4.29039	2.7383215	P	A	BC053678	23081	KDM4C	GASC1|JHDM3C|JMJD2C|TDRD14C	"Homo sapiens cDNA clone IMAGE:6165770, partial cds. [BC053678]"	hs|chr9:6815067-6815126	CTGACACCTTAAAGCAGAAGCAGTATTTTAGATATATTTTTCCAGTACTTTCCCTCAATC	coding
CUST_H6L_15282	-2.0607207	-1.043149	2.0607207	down	32.55676	11.357369	4.7429066	3.6997576	P	P	ENST00000542452	26005	C2CD3	OFD14	C2 calcium-dependent domain containing 3 [Source:HGNC Symbol;Acc:24564] [ENST00000542452]	hs|chr11:73727689-73724557	GTTTCTAAACCCTATTGAGGTCAACAAAAGCAAAATGCTGCTGAGTGACAAGAGCGAAGC	coding
A_22_P00016647	4.8599076	2.2809289	4.8599076	up	8.768247	31.686365	2.8778017	5.1587305	A	P	ENST00000530039				"hw35e08.y1 Human primary human ocular pericytes. Unamplified (hw) Homo sapiens cDNA clone hw35e08 5', mRNA sequence [CN483642]"	hs|chr11:44757799-44757740	AAACACTTAGCTGCGGACAGAGTGTGTTTTGACACAGACATTCACCTCCTTTGATGCTCA	noncoding	ENST00000530039															NONHSAT018990.2
A_19_P00320828	-2.2797456	-1.1888728	2.2797456	down	75.47233	24.576294	5.98893	4.8000574	P	P	ENST00000354451				"crystallin, beta B2 pseudogene 1 [Source:HGNC Symbol;Acc:HGNC:2399] [ENST00000354451]"	hs|chr22:25906596-25906655	GTGTTTCTGTTCCAGATTGTGAACTGGCCATGCCTGGCTCTAGGCTTTGGGACAGTTCAA	noncoding	ENST00000354451															NONHSAT192161.1
CUST_H6C_14645	-5.2807455	-2.4007416	5.2807455	down	60.56831	8.374341	5.6632257	3.262484	P	A	hsa_circ_0058184						CCGCACTGTGAACGATTGTATCAGAAAAAGGTTGAGTCCCGTGATATCAGTAAGTACGAC	circRNA					chr2	217278578	217281030	+	2452	957	"K562, Gm12878"	"ANNOTATED, CDS, coding, INTERNAL, OVCODE, OVEXON, UTR5"	NM_014140	SMARCAL1	Salzman2013
CUST_H6L_56692	2.5859487	1.3706937	2.5859487	up	14.069799	26.443638	3.534141	4.9048347	P	P	NONHSAT193623					hs|chr3:020740904-020764789	ATACTTTGGCAGAGGAAACCCATTCCCTCTCAAGGTGGGGGAGAAAAATGTCAGTCTTTA	noncoding																NONHSAT193623.1
CUST_H6L_28433	-9.181649	-3.1987534	9.181649	down	581.37213	55.80197	9.152252	5.953499	P	P	NM_014454	27244	SESN1	PA26|SEST1	"Homo sapiens sestrin 1 (SESN1), transcript variant 1, mRNA [NM_014454]"	hs|chr6:109321806-109321747	ACCCCAAGTGGCTCAATGGTTTAGAGAATGCTCCTCAAAAACTACAGAATTTAGGAGAAC	coding
A_23_P328740	50.928577	5.6704035	50.928577	up	2.4871683	111.71089	1.2548921	6.925296	A	P	NM_001285486	93082	NEURL3	LINCR	"Homo sapiens neuralized E3 ubiquitin protein ligase 3 (NEURL3), transcript variant 2, mRNA [NM_001285486]"	hs|chr2:97163478-97163419	CTGAAGATGATTTAAAACATGAAAGTGTATTGTTGTCACTGTGGTAATTTCCTTGCCAGT	coding/noncoding	ENST00000451794	NR_104346.1		lnc-KANSL3-2:3												NONHSAT147107.2
A_23_P42746	2.2955103	1.1988149	2.2955103	up	40.035843	68.53698	5.0456247	6.2444396	P	P	NM_000265	653361	NCF1	NCF1A|NOXO2|SH3PXD1A|p47phox	"Homo sapiens neutrophil cytosolic factor 1 (NCF1), mRNA [NM_000265]"	hs|chr7:74199612-74202353	TTCACAAGCTCCTGGACGGCTGGTGGGTCATCAGGAAAGACGACGTCACAGGCTACTTTC	coding/noncoding	ENST00000438382	NR_003187.3
CUST_H6L_46434	3.3904762	1.761488	3.3904762	up	263.81168	803.67206	7.9153585	9.6768465	P	P	NM_016101	51388	NIP7	CGI-37|HSPC031|KD93	"Homo sapiens NIP7, nucleolar pre-rRNA processing protein (NIP7), transcript variant 1, mRNA [NM_016101]"	hs|chr16:69375691-69375750	CTATCACTGACAAATGCAGGCTGGATTCTTATTATATACAGAGATGGCTCAAAAATGGGG	coding/noncoding																NONHSAT173214.1
A_33_P3293138	2.335924	1.2239933	2.335924	up	19.69418	33.5954	4.019214	5.2432075	P	P	lnc-NOS2-11:1					hs|chr17:025678870-025678811	CACACTGTATGAAATATATGTCTATATCATGACTTGTTGCCAACATCTTGAGGCACATTA	noncoding				lnc-NOS2-11:1												NONHSAT052308.2
CUST_H6L_11018	-2.0622625	-1.0442281	2.0622625	down	12.640489	4.524953	3.385601	2.341373	P	P	ENST00000557106	55051	NRDE2	C14orf102	"NRDE-2, necessary for RNA interference, domain containing [Source:HGNC Symbol;Acc:20186] [ENST00000557106]"	hs|chr14:90784055-90783104	TAATTCAGGAGTCATCTGAAATCAGAGTCTTCAGATGAAAGTGACACTAACAAAAAGCTC	noncoding				lnc-TTC7B-9:1
CUST_H6L_49002	-4.1724935	-2.0609097	4.1724935	down	421.2034	88.07615	8.652393	6.5914836	P	P	NONHSAT177883					hs|chr18:057607205-057607264	TATTTTGGCTCATCTAGGCAAGAAAGCCTGCCTACCCAAGAGGTAAAAACGTCTGTATCT	noncoding																NONHSAT177883.1
A_23_P160992	-14.585418	-3.8664548	14.585418	down	115.90869	6.0335193	6.63911	2.7726552	P	P	NM_002022	2329	FMO4	FMO2	"Homo sapiens flavin containing monooxygenase 4 (FMO4), mRNA [NM_002022]"	hs|chr1:171310969-171311028	GCGAGGATGAACCTGATTGTTACAAGGGTTACACCAAGTCATGCTAATTCTATCTCCAAG	coding	ENST00000367749
CUST_H6L_08218	-2.2133584	-1.1462371	2.2133584	down	17.460117	5.736202	3.8445594	2.6983223	P	A	lnc-PCSK1N-3:1					hs|chrX:048659602-048659543	TCTTAGTGGGGGCAGGGAATGGTAATGATAGCAAGTATTATGTGACAGGCATCGTTGTAA	noncoding				lnc-PCSK1N-3:1												NONHSAT223326.1
CUST_H6L_46580	-7.4078226	-2.8890495	7.4078226	down	22.064877	2.210338	4.183974	1.2949244	P	A	NONHSAT173520					hs|chr16:002519696-002519637	CTTCCTGATAAAGAGAATGGGAATTGTGTCCTTTACAAGTTGAGGGACCTCAACCTGACG	noncoding																NONHSAT173520.1
CUST_H6L_67433	3.5209756	1.8159752	3.5209756	up	6.498132	17.068243	2.4627233	4.2786984	A	P	NONHSAT213580					hs|chr7:66219831-66219772	CCATTTCATCCATAATCACTTGCTGTGGCTGGGTAAAGTGATACACACATACACACACGC	noncoding																NONHSAT213580.1
A_33_P3298960	-2.3497133	-1.2324848	2.3497133	down	496.6393	193.27542	8.907776	7.675291	P	P	NM_153705	143888	KDELC2		"Homo sapiens KDEL (Lys-Asp-Glu-Leu) containing 2 (KDELC2), mRNA [NM_153705]"	hs|chr11:108350112-108350053	CTACATGGCACTAGAACCTTGGAAGCATTATGTTCCAATTAAAAGAAATCTGAGTGATTT	coding	ENST00000530529
A_33_P3352283	2.5533988	1.3524189	2.5533988	up	21.516842	40.23413	4.147088	5.499507	P	P	NM_001278501	727684	C1orf195		"Homo sapiens chromosome 1 open reading frame 195 (C1orf195), transcript variant 1, mRNA [NM_001278501]"	hs|chr1:15495032-15494973	GTGGTTCTACCAGCTTCCAATCATAAAACCAAGGGGCAATAATACATAAAATTGGAACTT	coding/noncoding	ENST00000376005|ENST00000625027
CUST_H6L_72712	-2.8363705	-1.504046	2.8363705	down	20.430708	5.2731366	4.0727487	2.5687027	P	A	NONHSAT222637					hs|chrX:040031587-040031646	CATTTCCCGGGAAGATGGGAACCCACAAGCCTGACTGTGCTTCCTAAGGATACTAGCGTG	noncoding																NONHSAT222637.1
A_21_P0000046	-7.2421684	-2.8564217	7.2421684	down	19.782349	2.040176	4.0260544	1.1696327	P	A	NM_001164527	7694	ZNF135	ZNF61|ZNF78L1|pHZ-17|pT3	"Homo sapiens zinc finger protein 135 (ZNF135), transcript variant 3, mRNA [NM_001164527]"	hs|chr19:58575002-58575061	AATTTACTACTCAGTCTTAGTGAAGATTTACCAAGCACCCATTTTGCTGTGAGTGACGAC	coding
A_33_P3223497	-5.158537	-2.366962	5.158537	down	31.77698	4.527969	4.709432	2.3424702	P	A	NM_023037	10129	FRY	13CDNA73|214K23.2|C13orf14|CG003|bA207N4.2|bA37E23.1	"Homo sapiens furry homolog (Drosophila) (FRY), mRNA [NM_023037]"	hs|chr13:32828451-32828510	ATGGATGACACAAACAGCGAGCAGCAGTTTAGAGTCTTCAGAGACTTCGACTTCCTAGAT	coding	ENST00000380250
CUST_H6L_03684	-4.945715	-2.306179	4.945715	down	13.454941	2.034726	3.4712675	1.1650884	P	A	ENST00000588083	11184	MAP4K1	HPK1	mitogen-activated protein kinase kinase kinase kinase 1 [Source:HGNC Symbol;Acc:6863] [ENST00000588083]	hs|chr19:39105032-39104876	CAGGGACTGGCCTATTTGCACTCACAGAAGAAGATACACAGGGACATCAAGGTGGTCTGG	noncoding				lnc-CAPN12-2:2
CUST_H6L_16553	-3.4356325	-1.7805758	3.4356325	down	23.843487	5.086335	4.295288	2.5147123	P	A	NM_001278393	84101	USP44		"Homo sapiens ubiquitin specific peptidase 44 (USP44), transcript variant 3, mRNA [NM_001278393]"	hs|chr12:95922601-95918524	GTATGTGACCAGTGTAACTCAAAGCGTAGAAGGTTTTCCTCCAAACCAGTTGTACTCACA	coding
A_24_P118196	-29.04361	-4.860149	29.04361	down	609.4293	18.11439	9.225367	4.3652177	P	P	NM_001080393	727936	GXYLT2	GLT8D4	"Homo sapiens glucoside xylosyltransferase 2 (GXYLT2), mRNA [NM_001080393]"	hs|chr3:73016853-73024169	TATGAAGCAATACGGGATTTTCCCTTTCAAGACAATCTCTTTCAATCCATGTATTACCCC	coding/noncoding	ENST00000389617	NR_138564.1
A_24_P110799	2.3768268	1.2490368	2.3768268	up	1029.4438	2458.7805	10.038828	11.287865	P	P	NM_002340	4047	LSS	OSC	"Homo sapiens lanosterol synthase (2,3-oxidosqualene-lanosterol cyclase) (LSS), transcript variant 1, mRNA [NM_002340]"	hs|chr21:47609358-47609299	CTGCACATCTTAAAACTGGGCTTTATTTTCGCTGAAGGAACTGTGTTGGGACCCTTGACA	coding	ENST00000474319
A_33_P3260614	-6.071796	-2.6021233	6.071796	down	96.0924	11.759013	6.353346	3.7512226	P	P	NM_004573	5330	PLCB2	PLC-beta-2	"Homo sapiens phospholipase C, beta 2 (PLCB2), transcript variant 1, mRNA [NM_004573]"	hs|chr15:40580198-40580139	GACAAGGTCAGCATCATTTGCTCTCCTGAATTTATGAGGTTTATTTATTTTTCTCTTTCC	coding	ENST00000558588
A_22_P00020142	-2.1899111	-1.1308722	2.1899111	down	67.326744	22.73676	5.819269	4.688397	P	P	ENST00000501211					hs|chr12:19307497-19307556	GGCCTTCATAATTTTGGAAGAAGTAATTGGAATAAAGGTGACTCATCTCTTATTAGTGAG	noncoding	ENST00000501211			lnc-AEBP2-3:1												NONHSAT027194.2
CUST_H6L_67272	9.229331	3.206226	9.229331	up	3.446167	24.38056	1.5838292	4.7900553	A	P	NONHSAT213124						GAGCTCTTGTAAGAAAACGTGTGAAATTCATGGACAAAACACTGAGGAACCCAGTGGTGG	noncoding																NONHSAT213124.1
CUST_H6L_39324	-6.6075277	-2.7241106	6.6075277	down	739.3488	101.465034	9.511424	6.7873135	P	P	NM_021070	4054	LTBP3	DASS|LTBP-3|LTBP2|STHAG6|pp6425	"Homo sapiens latent transforming growth factor beta binding protein 3 (LTBP3), transcript variant 2, mRNA [NM_021070]"	hs|chr11:65318608-65315469	CTCAGGTCACAGAGACTGATGAGTGCCGACTGAACCAGAACATCTGTGGCCACGGAGAGT	coding/noncoding				lnc-KCNK7-5:2												NONHSAT160430.1
A_24_P361408	-2.145332	-1.101201	2.145332	down	24.514986	8.219194	4.335827	3.2346258	P	P	NM_173623	284076	TTLL6	TTL.6	"Homo sapiens tubulin tyrosine ligase-like family member 6 (TTLL6), transcript variant 2, mRNA [NM_173623]"	hs|chr17:46862419-46862360	GCGAAGCCCTTCAGTTCTCTACCCGATCTGAGGAATATCAATCTCAGCAGCTCGAAGTTG	coding	ENST00000376681
A_24_P177279	-4.792131	-2.2606673	4.792131	down	62.58261	9.567889	5.7124414	3.4517741	P	A	NM_014460	27254	CSDC2	PIPPIN|dJ347H13.2	"Homo sapiens cold shock domain containing C2, RNA binding (CSDC2), mRNA [NM_014460]"	hs|chr22:41972138-41972197	GGTGGGACCCTTATGAGACTCAGTCTGTGAGTAAAACTGGGGGCTCAAATGCCCAGGATG	coding/noncoding	ENST00000306149															NONHSAT192414.1
CUST_H6L_70391	4.3030014	2.1053433	4.3030014	up	70.619675	244.49344	5.8880224	7.993366	P	P	NM_001660	378	ARF4	ARF2	"Homo sapiens ADP-ribosylation factor 4 (ARF4), mRNA [NM_001660]"	hs|chr3:57557172-57557113	TTGGAAAACTCATCAAATTCGATGAATACATTTTCTTCATAACCCATTTGGAATTATTCC	coding/noncoding																NONHSAT218524.1
CUST_H6L_35086	3.5669801	1.8347032	3.5669801	up	9.910029	26.012589	3.0450795	4.8797827	A	P	NONHSAT152835					hs|chr1:209814582-209814523	TGCAGGAAGGGAGTGCCTAGTAATAATGCTAATGCAAATAGTTTGCCTTTACTGAAAATT	noncoding																NONHSAT152835.1
A_24_P405205	-3.282179	-1.714654	3.282179	down	181.157	43.781616	7.328616	5.613962	P	P	NM_001001396	493	ATP2B4	ATP2B2|MXRA1|PMCA4|PMCA4b|PMCA4x	"Homo sapiens ATPase, Ca++ transporting, plasma membrane 4 (ATP2B4), transcript variant 1, mRNA [NM_001001396]"	hs|chr1:203713041-203713100	AAATGCTATAAACTGCAAATCTGAAATTCAAATGTGTTGTTCCACTGAGACCAGAAGAAG	coding	ENST00000367218
A_23_P114221	-2.6209295	-1.3900785	2.6209295	down	3929.5837	1596.2052	12.046918	10.656839	P	P	NM_002893	5931	RBBP7	RbAp46	"Homo sapiens retinoblastoma binding protein 7 (RBBP7), transcript variant 2, mRNA [NM_002893]"	hs|chrX:16863069-16863010	AATGTAAGTGGGGTGGCTTATGGCTTCTTTATCCTCTGATTCTAGCACTTTCAAGTGAGC	coding	ENST00000465244
CUST_H6L_29509	2.4421847	1.2881722	2.4421847	up	176.02939	368.68262	7.286156	8.574328	P	P	NONHSAT122622					hs|chr7:105170896-105170955	TTTTGGAATCTGAGGAGGAGACTGCCATTGAGATGCTTCCCAACACCTTTTTCATTCCAG	noncoding																NONHSAT122622.2
A_33_P3363680	2.0754435	1.0534196	2.0754435	up	29.514418	45.244305	4.6056366	5.659056	P	P	lnc-RNF223-1:1					hs|chr1:1002000-1002059	CAGAGTGTGGAGAACAAGCCCAAGAATCACTACAAGAACATCCTTCCCTGTGAGGGCGGA	noncoding				lnc-RNF223-1:1												NONHSAT000237.2
A_23_P165624	107.81277	6.752384	107.81277	up	2.542573	250.64365	1.2761086	8.028493	A	P	NM_007115	7130	TNFAIP6	TSG-6|TSG6	"Homo sapiens tumor necrosis factor, alpha-induced protein 6 (TNFAIP6), mRNA [NM_007115]"	hs|chr2:152226595-152226654	AAATGAGTACGAAGATAACCAAATCTGCTACTGGCACATTAGACTCAAGTATGGTCAGCG	coding	ENST00000460812
A_23_P73571	-6.3644333	-2.670032	6.3644333	down	17.372402	2.036313	3.8365345	1.1665026	P	A	NM_152423	139221	MUM1L1		"Homo sapiens melanoma associated antigen (mutated) 1-like 1 (MUM1L1), transcript variant 2, mRNA [NM_152423]"	hs|chrX:105452546-105452605	ATGATATAAATGCCAACTGGCAAGTCATTCCAAACTGCTTGAAGGAGTAGATGAACCAGA	coding	ENST00000337685
A_23_P201596	2.4886065	1.3153381	2.4886065	up	194.65369	418.2524	7.4378967	8.753235	P	P	NM_004037	271	AMPD2	PCH9|SPG63	"Homo sapiens adenosine monophosphate deaminase 2 (AMPD2), transcript variant 1, mRNA [NM_004037]"	hs|chr1:110173915-110173974	TGGGCCACCCAGTGAAAGCAAAGCCTGGGAATCTGCTCATTGTTGTTTGGGCTCAGGTAT	coding	ENST00000528958
CUST_H6L_16269	2.523849	1.3356256	2.523849	up	19.180742	35.30078	3.9806213	5.316247	P	P	ENST00000547744	3678	ITGA5	CD49e|FNRA|VLA-5|VLA5A	"integrin, alpha 5 (fibronectin receptor, alpha polypeptide) [Source:HGNC Symbol;Acc:6141] [ENST00000547744]"	hs|chr12:54806191-54806132	GGATTTGGCTTGGGAGGAGAGTATATAGGCTAGATGAGAGACCCTGAGGCTCCACAGGAC	noncoding				lnc-ZNF385A-4:1
CUST_H6L_18964	-5.070067	-2.3420048	5.070067	down	13.753908	2.029267	3.5026855	1.1606809	P	A	ENST00000560902				proprotein convertase subtilisin/kexin type 6 [Source:HGNC Symbol;Acc:8569] [ENST00000560902]	hs|chr15:101910566-101872204	AACCAAGTCTCAACTTCTGGCAAAGAGGGAAGTTGAAAGAATGGAGCCTCATACTGTATG	coding
A_33_P3326822	2.026928	1.0192947	2.026928	up	46.05542	69.814644	5.251826	6.2711205	P	P	ENST00000461246	11185	INMT	TEMT	indolethylamine N-methyltransferase [Source:HGNC Symbol;Acc:HGNC:6069] [ENST00000461246]	hs|chr7:30739747-30739806	AAGGTAAGGCCTTGGGCATGAGGAGGTATTCTCCACCCACTTCTTCCACAGGGCAGTGGT	noncoding	ENST00000461246			lnc-INMT-FAM188B-1:1
CUST_H6L_05672	-2.172712	-1.1194971	2.172712	down	19.252539	6.429511	3.986299	2.866802	P	A	NM_001935	1803	DPP4	ADABP|ADCP2|CD26|DPPIV|TP103	"Homo sapiens dipeptidyl-peptidase 4 (DPP4), mRNA [NM_001935]"	hs|chr2:162895487-162894902	TCACATGGTCACCAGTGGGTCATAAATTGGCATATGTTTGGAACAATGACATTTATGTTA	coding/noncoding				lnc-GCG-3:1
A_24_P134074	-3.0223398	-1.5956659	3.0223398	down	15294.713	5441.0054	14.027987	12.432321	P	P	NM_001022	6223	RPS19	DBA|DBA1|S19	"Homo sapiens ribosomal protein S19 (RPS19), mRNA [NM_001022]"	hs|chr19:42365231-42373109	AGCACAAAGAGCTTGCTCCCTACGATGAGAACTGGTTCTACACGCGAGCTGCTTCCACAG	coding	ENST00000600467
CUST_H6L_50367	29.179674	4.866892	29.179674	up	2.300766	59.413574	1.1768769	6.043769	A	P	XM_005259075	5678	PSG9	PS34|PSBG-11|PSBG-9|PSG11|PSGII	"PREDICTED: Homo sapiens pregnancy specific beta-1-glycoprotein 9 (PSG9), transcript variant X2, mRNA [XM_005259075]"	hs|chr19:43761568-43761509	TTATTCATGGCAGGAAAGGGGCAGTGCCAAAAAGTGTGTAATTATAGAGAGGGTAAGACT	coding/noncoding																NONHSAT180448.1
CUST_H6L_75819	-3.9138665	-1.9685946	3.9138665	down	11.998274	2.2912538	3.3113124	1.3427179	P	A	T043035					hs|chr10:068836631-068836572	GGTTTGGGCCAGAGGAATTAGTATGAAAAACAGAGGATATGTCAATTGATTTTATTTCAG	noncoding			T043035
CUST_H6L_52220	-10.892961	-3.4453242	10.892961	down	57.711338	3.992003	5.592573	2.147249	P	A	NONHSAT185402					hs|chr2:118087388-118087329	AATCAGTCAAGTTGGAGGCTGTAATTTACTGAATGTTTCCTGCTAGAACTACCCTCCTCT	noncoding																NONHSAT185402.1
CUST_H6L_30153	25.723867	4.6850357	25.723867	up	104.39821	2259.7817	6.4775066	11.162542	P	P	NONHSAT126262					hs|chr8:041986371-041986312	CTGTTGACAAAAAAGGCAACTTCAACTATGTGGAGTTCACCCGCATTCTCAAACACGGCA	noncoding																NONHSAT126262.2
CUST_H6L_09329	-9.262061	-3.2113333	9.262061	down	179.25185	15.095562	7.3150253	4.103692	P	P	XM_005273698	100132874	LOC100132874		"PREDICTED: Homo sapiens uncharacterized LOC100132874 (LOC100132874), mRNA [XM_005273698]"	hs|chr9:45122953-45123012	GCACTGCTCTGGTGGTGGCATTTTACTCTGTAACCTATTCATCCACACACTCATGTATTT	coding/noncoding				lnc-RP3-368B9.1.1-6:1												NONHSAT198192.1
CUST_H6L_15779	-2.4807038	-1.3107495	2.4807038	down	76.90907	23.009497	6.0180674	4.707318	P	P	NM_001278597	57101	ANO2	C12orf3|TMEM16B	"Homo sapiens anoctamin 2, calcium activated chloride channel (ANO2), transcript variant 2, mRNA [NM_001278597]"	hs|chr12:5756932-5744494	CCCAGGTTACCTGATGAACTTTGCCTCCATCTTATTCATGATTGCCCTGACATTCTCAAT	coding
CUST_H6L_29630	-2.4198325	-1.2749071	2.4198325	down	97.088196	30.292164	6.3677387	5.0928316	P	P	ENST00000460941	64753	CCDC136	NAG6	coiled-coil domain containing 136 [Source:HGNC Symbol;Acc:22225] [ENST00000460941]	hs|chr7:128449423-128449482	AGCGCAGAAGTGCTCTGTTAGCCACCCAAGAAGCTTACCTTACAGAGTAACCACCCCCTC	noncoding																NONHSAT123259.2
A_22_P00005880	-2.4244828	-1.277677	2.4244828	down	61.255928	18.595808	5.680193	4.402516	P	P	ENST00000556556					hs|chr14:64846014-64845955	AATTCAGGTCTCTTCTGGAAACTGGCCTTGTATTTGGAATTTTCTCCAGAGTCTGATGTG	noncoding	ENST00000556556			lnc-ESR2-3:1
A_23_P129014	2.185157	1.127737	2.185157	up	26.627228	42.86657	4.4556723	5.5834093	P	P	NM_145231	90141	EFCAB11	C14orf143	"Homo sapiens EF-hand calcium binding domain 11 (EFCAB11), transcript variant 1, mRNA [NM_145231]"	hs|chr14:90263611-90263552	GAACTATGGACAGAAGGAAGCCTAACTATTGTGAACTACTTTTGGTAACTCTGGGGAGAT	coding	ENST00000553871
CUST_H6L_17272	-5.9177537	-2.5650496	5.9177537	down	16.59744	2.081543	3.770231	1.2051814	P	A	lnc-GPC6-6:1					hs|chr13:92138839-92138898	AAGGCTAGCTGTCTCTTGATCTTGGTATCTTTGGAGCCAAGACAAGAAAGGCAGGATAAA	noncoding				lnc-GPC6-6:1												NONHSAT034696.2
A_23_P353888	-46.43034	-5.536996	46.43034	down	123.08617	2.071915	6.7335496	1.1965536	P	A	NM_203447	81704	DOCK8	HEL-205|MRD2|ZIR8	"Homo sapiens dedicator of cytokinesis 8 (DOCK8), transcript variant 1, mRNA [NM_203447]"	hs|chr9:339038-339097	CAAGTTTTTAGCTGACTACAAAAGATCATCATCCTTACAGAGACGAGTCAAGTCAATTCC	coding	ENST00000524396
CUST_H6L_49173	-2.7119772	-1.4393451	2.7119772	down	15.249578	4.161601	3.6509483	2.2116032	P	A	NONHSAT178239					hs|chr18:013279521-013279462	GGTGTGTTCCGCTACCTAGTAAAATTCTACTTGAAGACAGTGCTAGTTTTTGGTGGGTCA	noncoding																NONHSAT178239.1
CUST_H6L_19159	2.7027736	1.4344406	2.7027736	up	451.80286	1168.002	8.760466	10.194906	P	P	ENST00000580190					hs|chr17:29349057-29372433	GGTTATCAGAGGTTGGATTTATGCAAACCTGGGCCAAAGGACAGTTAGAAGACGAGCTAT	noncoding				lnc-RNF135-1:13												NONHSAT052851.2
A_23_P101281	-2.5644598	-1.358655	2.5644598	down	426.20706	147.66167	8.669018	7.310363	P	P	NM_032828	84914	ZNF587	ZF6	"Homo sapiens zinc finger protein 587 (ZNF587), transcript variant 1, mRNA [NM_032828]"	hs|chr19:58376178-58376237	ACACAAAACCTTTGTAATCAGGGGGAATTAAAGAGCCTTCCTGGAAAATGGAGGTTGCAA	coding	ENST00000339656
A_23_P121716	10.760195	3.4276323	10.760195	up	185.17393	1744.2748	7.3628893	10.790522	P	P	NM_005139	306	ANXA3	ANX3	"Homo sapiens annexin A3 (ANXA3), mRNA [NM_005139]"	hs|chr4:79525495-79531210	TGGACATTCGAACAGAGTTCAAGAAGCATTATGGCTATTCCCTATATTCAGCAATTAAAT	coding	ENST00000505805
A_32_P69368	-15.525987	-3.956613	15.525987	down	295.58826	15.514389	8.098795	4.142182	P	P	NM_002166	3398	ID2	GIG8|ID2A|ID2H|bHLHb26	"Homo sapiens inhibitor of DNA binding 2, dominant negative helix-loop-helix protein (ID2), mRNA [NM_002166]"	hs|chr2:8824282-8824341	GTGAAACCTTGTTAACTCTTTAATTAGAGTTTTCTTGTATAGTGGCAGAGATGTCTATTT	coding	ENST00000396290
CUST_H6L_79067	7.157802	2.8395166	7.157802	up	10.958868	58.555904	3.184146	6.0236626	A	P	NONHSAT216280					hs|chr8:115688941-115689000	TACCTAGGCCAACAGTGGTAGAATGGGGGATTATACAACTTAGTGCCATTTCTATCCCAT	noncoding			T349801													NONHSAT216280.1
CUST_H6L_69191	8.608587	3.1057765	8.608587	up	5.467871	35.65247	2.2242653	5.330042	A	P	NONHSAT216452					hs|chr8:131447028-131447087	ATATTGATGAGGTCCTGAGGGAACTTCTAGGGGAAAGGATATCACATGAGACAGGAAGCA	noncoding																NONHSAT216452.1
A_33_P3409337	2.4172966	1.2733946	2.4172966	up	26.917973	48.15499	4.47091	5.7443047	P	P	NM_025057	80127	CCDC176	C14orf45	"Homo sapiens coiled-coil domain containing 176 (CCDC176), mRNA [NM_025057]"	hs|chr14:74523896-74523955	ATATCAGACTCTTCTGGTGAAGTGGTGCTACCCACTATTCCAAAAGAACCTCAGGAGTCT	coding	ENST00000492247
CUST_H6C_20132	4.608625	2.2043364	4.608625	up	7.609556	26.030409	2.6767466	4.881083	A	P	hsa_circ_0085137						GGTGAAAGTAGTCAGTAATGAAAGTGTGAATTCCGTCCGGAAATTTGTCAACCTTGTGGC	circRNA					chr8	101716524	101725409	-	8885	1269	"K562, Helas3, H1hesc"	"ANNOTATED, CDS, coding, INTERNAL, OVCODE, OVERLAPTX, OVEXON, UTR3"	NM_002568	PABPC1	Salzman2013
CUST_H6L_10973	2.7205853	1.443917	2.7205853	up	13.808399	27.372917	3.509034	4.952951	P	P	lnc-TSN-13:1					hs|chr2:122984132-122984191	GATTTAAGAAGTAAGAGTCTGTCTCTCAAAGTTGTACAGGGGTGCTGATGGGTTTGCAAA	noncoding				lnc-TSN-13:1												NONHSAT074068.2
A_32_P231617	1149.8452	10.167224	1149.8452	up	21.327152	20098.135	4.1344976	14.301722	P	P	NM_014220	4071	TM4SF1	H-L6|L6|M3S1|TAAL6	"Homo sapiens transmembrane 4 L six family member 1 (TM4SF1), mRNA [NM_014220]"	hs|chr3:149093493-149093343	CATGAAAACTGTGGCAAACGATGTGCGATGCTTTCTTCTGTATTGGCTGCTCTCATTGGA	coding	ENST00000622124
CUST_H6L_33090	2.4554071	1.2959623	2.4554071	up	406.12286	931.35156	8.593464	9.889426	P	P	lnc-RAP1GAP2-5:2					hs|chr17:002585000-002585059	TAAACCATTTCTTTTTCTTTCAGATTTCCACAAGACGGCACCCTATGTCGTCACTGGCAG	noncoding				lnc-RAP1GAP2-5:2
A_23_P104563	2.2286305	1.1561575	2.2286305	up	368.44043	761.9815	8.445085	9.601242	P	P	NM_001031847	1374	CPT1A	CPT1|CPT1-L|L-CPT1	"Homo sapiens carnitine palmitoyltransferase 1A (liver) (CPT1A), transcript variant 2, mRNA [NM_001031847]"	hs|chr11:68527122-68527063	ATGACGGCTATGGTGTGTCGTACATCCTTGTGGGAGAGAACCTCATCAATTTCCACATTT	coding	ENST00000539743
CUST_H6L_75547	2.4512014	1.293489	2.4512014	up	14.21837	25.284771	3.5486822	4.842171	P	P	T015419					hs|chr1:094197132-094197191	CATGTTCTGAATGGGATAAAAACAGCAGTGGGAAGCCTCTGTCTTATATAAATAAATAGT	noncoding			T015419
A_23_P21376	-4.0616317	-2.0220594	4.0616317	down	38.076256	6.810295	4.975303	2.9532437	P	A	NM_012301	9863	MAGI2	ACVRIP1|AIP-1|AIP1|ARIP1|MAGI-2|SSCAM	"Homo sapiens membrane associated guanylate kinase, WW and PDZ domain containing 2 (MAGI2), transcript variant 1, mRNA [NM_012301]"	hs|chr7:77646624-77646565	GCACATCATCTAAATCCCATTCCAAATAATATTTGTGTAGTGTTAGCTGTGAATTTACCC	coding	ENST00000354212
CUST_H6L_28989	-3.4664974	-1.7934787	3.4664974	down	28.144976	5.9186497	4.5367002	2.7432215	P	A	lnc-CPVL-5:1					hs|chr7:028654794-028654735	TATCAGGAATTCACTGACCAACTCCTAAAGACTCACACCAAAGTCTTAGTGCAGAGGACC	noncoding				lnc-CPVL-5:1												NONHSAT119760.2
A_23_P142830	35.50517	5.149957	35.50517	up	3.9634	111.93609	1.7781215	6.9280787	A	P	NM_007366	22925	PLA2R1	CLEC13C|PLA2-R|PLA2G1R|PLA2IR|PLA2R	"Homo sapiens phospholipase A2 receptor 1, 180kDa (PLA2R1), transcript variant 1, mRNA [NM_007366]"	hs|chr2:160807857-160806235	CACAGATAATGGTCTTAATTTTGACTGGTCTGATGGCACCAAATCTTCTTTCACTTTTTG	coding	ENST00000392771
A_33_P3221788	2.106235	1.0746665	2.106235	up	87.39166	145.24026	6.2115455	7.286212	P	P	NM_020673	57403	RAB22A		"Homo sapiens RAB22A, member RAS oncogene family (RAB22A), mRNA [NM_020673]"	hs|chr20:56942283-56942342	GGACCTAAGTGTATGTAAACCATATGATGCCTGTATTGTTTATAGATGCTGACAAAAGAA	coding	ENST00000244040
A_23_P142294	2.039632	1.0283089	2.039632	up	64.8743	102.01368	5.766408	6.794717	P	P	NM_014297	23474	ETHE1	HSCO|YF13H12	"Homo sapiens ethylmalonic encephalopathy 1 (ETHE1), mRNA [NM_014297]"	hs|chr19:44010989-44010930	CAGATGCTCCCATCCACTATTAATGCACTAGGTGGGAGGAGAGGGCGGCAATGACACTGC	coding	ENST00000292147
CUST_H6L_32994	3.9119163	1.9678755	3.9119163	up	51.480957	156.15952	5.4180245	7.3859	P	P	ENST00000565842	4597	MVD	FP17780|MDDase|MPD	mevalonate (diphospho) decarboxylase [Source:HGNC Symbol;Acc:7529] [ENST00000565842]	hs|chr16:88729169-88728566	TTAGCGATTACCGAACTATCGAAATCATCAATCATCGATTCCCATGAATCAAGCCGCCAC	coding
A_33_P3334688	2.8112922	1.4912333	2.8112922	up	36.95911	77.90318	4.9311433	6.4223766	P	P	ENST00000565951	221184	CPNE2	COPN2|CPN2	copine II [Source:HGNC Symbol;Acc:HGNC:2315] [ENST00000565951]	hs|chr16:57181376-57181435	AGCCCTCTGGGCATAGTGCCGCTCACAACTTCCGGTCATTAATCCTTATTCTCTCTCTTC	coding	ENST00000565951
A_24_P15043	2.0267282	1.0191526	2.0267282	up	55.04457	84.83926	5.522719	6.5418715	P	P	NM_025010	23276	KLHL18		"Homo sapiens kelch-like family member 18 (KLHL18), mRNA [NM_025010]"	hs|chr3:47387924-47387983	CTCTTTGGTGTTGGAGCCTTTCCAATAGCCCCATGAAAAGAAGCATCACCCAAGGATATT	coding	ENST00000232766
CUST_H6L_02293	-8.559813	-3.0975792	8.559813	down	23.2091	2.029408	4.2583733	1.160794	P	A	lnc-ADIPOQ-4:1					hs|chr3:186724276-186724335	CATCTGTAGAGTTACGGCAACCTGTGAGAGATTCATAGTAATCACCTACAGTGTGGCATT	noncoding				lnc-ADIPOQ-4:1
CUST_H6L_58738	3.2889879	1.7176437	3.2889879	up	10.54966	25.411512	3.130578	4.848222	A	P	NONHSAT197753					hs|chr3:161504343-161504402	CGGTGGGGAGAGAGAGAGAGAAAGACTGATGTGTAAAACTAACATTTAGGGGTTTAAAAC	noncoding																NONHSAT197753.1
CUST_H6L_30161	-2.1616802	-1.112153	2.1616802	down	88.31979	30.77904	6.2279716	5.1158185	P	P	ENST00000519094	5423	POLB		"polymerase (DNA directed), beta [Source:HGNC Symbol;Acc:9174] [ENST00000519094]"	hs|chr8:42196741-42196800	AATGTGGGCAGTGCGTTATAGGATCAGTTCAGATAAGTTCCCAATTCTGATTGCAGATAG	noncoding				lnc-IKBKB-1:2
A_24_P283591	4.7334976	2.2429066	4.7334976	up	5.212206	18.551609	2.155923	4.3988295	A	P	NM_012364	158131	OR1Q1	HSTPCR106|OR1Q2|OR1Q3|OR9-25|OR9-A|OST226|OST226OR9-A|TPCR106	"Homo sapiens olfactory receptor, family 1, subfamily Q, member 1 (OR1Q1), mRNA [NM_012364]"	hs|chr9:125377474-125377533	ACCTTCATGCCATGCTGCATACCTTTCTCATAGGCCAACTAATCTTCTGTGCAGATAACA	coding	ENST00000297913
A_24_P169773	5.8693323	2.5531964	5.8693323	up	62.120537	294.71262	5.7024016	8.255598	P	P	NM_198495	100128553	CTAGE4	cTAGE-4	"Homo sapiens CTAGE family, member 4 (CTAGE4), mRNA [NM_198495]"	hs|chr7:143882966-143883025	CTTCAAAGGAGCCTGCTACTGGACATCCAGAACCACAGCAAGAAACCTGACAATATTGTT	coding	ENST00000486333
CUST_H6L_07923	-2.0439794	-1.0313807	2.0439794	down	277.4898	115.06585	7.9986506	6.96727	P	P	NM_001256160	80063	ATF7IP2	MCAF2	"Homo sapiens activating transcription factor 7 interacting protein 2 (ATF7IP2), transcript variant 2, mRNA [NM_001256160]"	hs|chr16:10551280-10551339	AGTCCAATTGAAAAGTCTTCTGTGAATTATGAGCCTTCTAACCCTTCCGAAAAAGGAAGT	coding/noncoding				lnc-NUBP1-6:1
A_33_P3412087	-2.0148902	-1.0107012	2.0148902	down	49.503525	17.90858	5.3595495	4.3488483	P	P	NM_025059	80129	CCDC170	C6orf97|bA282P11.1	"Homo sapiens coiled-coil domain containing 170 (CCDC170), mRNA [NM_025059]"	hs|chr6:151939801-151939860	TGCTGGTGGGAATTGTTTGCATAGAGGAAGGACAATAACCCTGCCATCGTGAGTTAATGT	coding	ENST00000239374
A_23_P140614	-4.5076313	-2.1723695	4.5076313	down	260.78503	47.51109	7.89843	5.7260604	P	P	NM_001277308	728047	GOLGA8O		"Homo sapiens golgin A8 family, member O (GOLGA8O), mRNA [NM_001277308]"	hs|chr15:32738071-32738012	AGGCAGACCTGAGTGAGCTGGTGAAAAAACAAGAACTTCGCTTCATTCAATACTGGCAAG	coding	ENST00000605665
A_33_P3389023	-6.5647063	-2.7147305	6.5647063	down	97.90236	11.096102	6.3811707	3.6664402	P	P	NM_024592	79644	SRD5A3	CDG1P|CDG1Q|KRIZI|SRD5A2L|SRD5A2L1	"Homo sapiens steroid 5 alpha-reductase 3 (SRD5A3), mRNA [NM_024592]"	hs|chr4:56237337-56237396	GTGACACACTCTGGATTGAATAATACTGTAGCCTCATTCATATGTAGTTATTCAAATTGG	coding	ENST00000264228
CUST_H6L_30708	2.3254797	1.2175283	2.3254797	up	68.5486	123.36312	5.845042	7.0625706	P	P	ENST00000528988	3297	HSF1	HSTF1	heat shock transcription factor 1 [Source:HGNC Symbol;Acc:5224] [ENST00000528988]	hs|chr8:145516223-145516282	TTGCAGAAGTAAATCAGTGATTGTCTGGAGTTGGAGATCAGAATCTGCTGTTCACATCCC	coding
CUST_H6L_05332	-3.917976	-1.9701085	3.917976	down	80.8193	15.3191185	6.094949	4.1248403	P	P	lnc-FANCL-2:2					hs|chr2:57541369-57541338	TGAATTTTTCCCCTGTCCAATAGTAAGGACACACACACAGAGAAGAACAACAAGAACAAG	noncoding				lnc-FANCL-2:2												NONHSAT070831.2
A_24_P366082	2.1114705	1.078248	2.1114705	up	191.5609	348.1031	7.4137554	8.492003	P	P	NM_015241	57553	MICAL3	MICAL-3	"Homo sapiens microtubule associated monooxygenase, calponin and LIM domain containing 3 (MICAL3), transcript variant 1, mRNA [NM_015241]"	hs|chr22:18270952-18270893	AAAGCTCCCATTTTGTAACCACTAGTTTGCGGTTGACTTGAGTACTCTGGTGACTTCCTG	coding/noncoding	ENST00000476405|ENST00000441493															NONHSAT083231.2
A_22_P00016441	-2.171799	-1.1188905	2.171799	down	17.063171	5.7073693	3.809696	2.6908054	P	P	NONHSAT002877					hs|chr1:044968020-044967961	TTATGGTTGTAGAACCCCTAGAGCTGAGAACACACAGTGGTGCCATTTAGAGAACTGACT	noncoding																NONHSAT002877.2
A_33_P3405916	-2.3972545	-1.261383	2.3972545	down	136.3098	44.229984	6.889904	5.628521	P	P	NR_038368	649159	LINC00273	NCRNA00273|TOP	"Homo sapiens long intergenic non-protein coding RNA 273 (LINC00273), long non-coding RNA [NR_038368]"	hs|chr16:33961172-33961113	TGGTGGCTTGTGTTCCGAGCTCCTGTGGTTTCAGTTGGCCGCGCGTAGAAGAGAGATTTC	noncoding	ENST00000539813	NR_038368.1														NONHSAT142134.2
A_23_P148807	-2.2762325	-1.1866479	2.2762325	down	283.6116	106.07592	8.036753	6.850105	P	P	NM_003503	8317	CDC7	CDC7L1|HsCDC7|Hsk1|huCDC7	"Homo sapiens cell division cycle 7 (CDC7), transcript variant 1, mRNA [NM_003503]"	hs|chr1:91991047-91991106	ATGACAGCATATCAAACTTCCTATGGGAAAAAGTCTGGTGGGTGGTCAGCTGACAGATTT	coding	ENST00000428239
CUST_H6L_23789	-2.1425056	-1.099299	2.1425056	down	50.549755	17.23411	5.3917027	4.2924037	P	P	NR_027293	96610	BMS1P20	IGL|IGLV|IGLV1	"Homo sapiens BMS1 pseudogene 20 (BMS1P20), non-coding RNA [NR_027293]"	hs|chr22:22677164-22677223	CAAACTCCTCATCTATGAAAATAATAAGCGACCCTCAGGGATTCCTGACCGATTCTCTGG	noncoding																NONHSAT083784.2
A_33_P3423700	-2.000072	-1.000052	2.000072	down	85.195305	31.9449	6.1706185	5.1705666	P	P	AK124002	100131829	LOC100131829		"Homo sapiens cDNA FLJ42008 fis, clone SPLEN2031724. [AK124002]"	hs|chr4:102227201-102227142	CTCCATTTTAGGAGGCAGAGTTAAAACATTTTCCTCCTGTGGATGTCTGATTAGAAAAAA	coding
A_33_P3353073	-3.6459477	-1.8662939	3.6459477	down	22.1207	4.470369	4.187967	2.321673	P	A	NM_022047	50619	DEF6	IBP|SLAT|SWAP70L	"Homo sapiens differentially expressed in FDCP 6 homolog (mouse) (DEF6), mRNA [NM_022047]"	hs|chr6:35280093-35280152	GAAAAAGGTACTCAGCAGCATGAGCTTGGAGGTGAGCTTGGGTGAGCTGGAGGAGCTTCT	coding/noncoding	ENST00000316637		T302345
CUST_H6L_08727	-2.150206	-1.104475	2.150206	down	1220.7133	572.1886	10.294667	9.190192	P	P	AF527552	574	BAGE	BAGE1|CT2.1	"Homo sapiens B melanoma antigen variant d (BAGE1) mRNA, complete cds, alternatively spliced. [AF527552]"	hs|chr21:11057504-11057445	GAAAATGTGGAGTAAACTATTTGCCTGTGGTAGACACCTGCACGCATAGGATTGAAGACA	noncoding				lnc-PRYP4-15:1												NONHSAT139818.2
A_24_P818010	-3.0032678	-1.5865331	3.0032678	down	717.27875	223.65193	9.465195	7.8786616	P	P	NR_039983	729737	LOC729737		"Homo sapiens uncharacterized LOC729737 (LOC729737), long non-coding RNA [NR_039983]"	hs|chr1:134920-134861	ATGTAAATGTTTTGGTAGGTAATTTATTTGGAGTGAGTTTCTGCGTCAAGCCCGAGTTTT	noncoding
CUST_H6L_19245	2.0163984	1.0117807	2.0163984	up	64.32552	99.92542	5.753459	6.7652397	P	P	lnc-PSMB3-1:1					hs|chr17:37072164-37072223	AACAGATACTTAGAGAGATAAAATCGCCTGAGATAATGGCTGGCTGGAGTCTGATGCTCT	noncoding				lnc-PSMB3-1:1												NONHSAT053385.2
A_23_P16275	-3.4453528	-1.7846518	3.4453528	down	18.84625	4.049581	3.9540126	2.1693609	P	A	NM_021733	60385	TSKS	PPP1R161|STK22S1|TSKS1|TSSKS	"Homo sapiens testis-specific serine kinase substrate (TSKS), mRNA [NM_021733]"	hs|chr19:50243359-50243174	CTGCGGGCCAAGAACCTACTGCTGACAGACAAGATGAAGCCAGAGGAGAAGATGGCCACT	coding	ENST00000358830
A_23_P256047	2.4732685	1.3064189	2.4732685	up	77.323074	149.96384	6.025836	7.332255	P	P	ENST00000378380	63926	ANKEF1	ANKRD5	ankyrin repeat and EF-hand domain containing 1 [Source:HGNC Symbol;Acc:HGNC:15803] [ENST00000378380]	hs|chr20:10036886-10036945	GTATTAGATACCTTGGGTTGAATACACTTTTAACAGCCCTAGATCGATAGCCCTAGCCCT	coding	ENST00000378380
A_33_P3347417	-3.3870568	-1.7600322	3.3870568	down	514.0633	136.93059	8.96558	7.205548	P	P	NM_015001	23013	SPEN	HIAA0929|MINT|RBM15C|SHARP	"Homo sapiens spen family transcriptional repressor (SPEN), mRNA [NM_015001]"	hs|chr1:16255108-16255167	AGATAAAGAACGAACTTTTGATCCGGAGAGAGTGGAGAGAGAGAGACGCTTAATACGGAA	coding	ENST00000375759
CUST_H6L_41803	-2.468238	-1.3034816	2.468238	down	8.813287	2.74628	2.8843012	1.5808196	P	A	NONHSAT164864					hs|chr12:074804723-074804782	AAGGCCTAAAAAGTTAAAGGAGGACATAGTCTCTGTTTTCCAATAACCATTGTCCATGGA	noncoding																NONHSAT164864.1
CUST_H6L_22581	-2.3899863	-1.2570024	2.3899863	down	191.9991	64.5262	7.416899	6.159897	P	P	NM_024989	80055	PGAP1	Bst1|ISPD3024|MRT42|SPG67	"Homo sapiens post-GPI attachment to proteins 1 (PGAP1), mRNA [NM_024989]"	hs|chr2:197702924-197702865	CCTAGACCCTATTGTTGATAACCAGATCAAATATAGTCTGTACAGAGGAAAACACTGGGA	coding/noncoding				lnc-C2orf66-1:1
A_23_P3956	2.1364794	1.0952353	2.1364794	up	120.1359	209.7187	6.6973267	7.792562	P	P	NM_198594	114897	C1QTNF1	CTRP1|GIP|ZSIG37	"Homo sapiens C1q and tumor necrosis factor related protein 1 (C1QTNF1), transcript variant 4, mRNA [NM_198594]"	hs|chr17:77045170-77045229	TGGGCTAAGCATCACCGCTTCCACGTGTGTTGTGTTGGTTGGCAGCAAGGCTGATCCAGA	coding/noncoding	ENST00000339142	NR_049769.1
CUST_H6L_55445	2.4482536	1.291753	2.4482536	up	4.8121524	8.829587	2.046247	3.338	A	P	NONHSAT190573					hs|chr20:061081616-061081675	TGAAAATTTATCCATGCTGATTTTTAAAAGTTGGCAGAGGCGTCGTTCTGGCTGTGGATC	noncoding																NONHSAT190573.1
A_33_P3268892	-12.486414	-3.6422873	12.486414	down	223.71536	14.207341	7.6617947	4.0195074	P	P	NM_001190468	2668	GDNF	ATF1|ATF2|HFB1-GDNF|HSCR3	"Homo sapiens glial cell derived neurotrophic factor (GDNF), transcript variant 3, mRNA [NM_001190468]"	hs|chr5:37814012-37813953	ATGGAGCCTCATACTTAGGAGCGTGCTGCCTTTAAATGAAGGTGGTCGGGGCCAGTGCAG	coding/noncoding	ENST00000326524			lnc-GDNF-3:1												NONHSAT101069.2
CUST_H6L_47823	2.0580995	1.0413127	2.0580995	up	4.2068768	6.5804486	1.8594723	2.900785	A	P	NONHSAT175801					hs|chr17:000231798-000231739	GGCCAATACCCTTTACATGGTGCTCTGTAGACAGTGGAAGGACCATGTTTAAAGAATGAA	noncoding																NONHSAT175801.1
CUST_H6L_45426	-6.7952175	-2.7645197	6.7952175	down	18.729836	2.053383	3.945027	1.1805073	P	A	ENST00000558499					hs|chr15:096934728-096934787	TTCCCATTCTGATTGTCCATCACAAAGCCAAGTATATGTTGTATATGTTCCAAAGATTGT	noncoding	ENST00000558499															NONHSAT171270.1
CUST_H6L_03376	2.7968802	1.4838185	2.7968802	up	59.487537	128.80856	5.635622	7.1194406	P	P	lnc-C2orf65-6:1					hs|chr2:75061438-75061379	CTAACTTCGGCCACAGGATCACTGAGGCTCAACTTGAGAAGAATCTCAGCCCGGCTCCAC	noncoding				lnc-C2orf65-6:1												NONHSAT071758.2
A_22_P00019017	2.2693906	1.1823049	2.2693906	up	9.230499	15.371031	2.9466734	4.1289783	A	P	ENST00000422038				"Q5EX15_9SAUR (Q5EX15) NADH dehydrogenase subunit 2, partial (6%) [THC2656849]"	hs|chr1:57853040-57853099	GCAAAGGAAATTCTCACTGGTCCATCTTTGAGTTTTGAACTTCGTATCTTTTGCATTTAA	noncoding	ENST00000422038			lnc-C8A-3:1												NONHSAT003476.2
A_33_P3231447	4.8392744	2.2747908	4.8392744	up	225.64145	980.0822	7.6765747	9.951365	P	P	NM_000210	3655	ITGA6	CD49f|ITGA6B|VLA-6	"Homo sapiens integrin, alpha 6 (ITGA6), transcript variant 2, mRNA [NM_000210]"	hs|chr2:173369203-173369262	CCGTAATTTAACTTTCTGGGTTGCCTTTATTTTTGGCGTGGCTGACTTACATCATGTGTT	coding/noncoding	ENST00000409532															NONHSAT185896.1
A_33_P3825869	-5.51054	-2.4621937	5.51054	down	14.89055	2.022408	3.617301	1.1551073	P	A	NM_199460	775	CACNA1C	CACH2|CACN2|CACNL1A1|CCHL1A1|CaV1.2|LQT8|TS	"Homo sapiens calcium channel, voltage-dependent, L type, alpha 1C subunit (CACNA1C), transcript variant 1, mRNA [NM_199460]"	hs|chr12:2801250-2801309	TTGTATTATTTAAACGGTTGTGGTTTCCTTTTTCCACGGAGGTTCAAGTAAAGCCGCTGC	coding	ENST00000399634
A_23_P58869	-6.995322	-2.8063905	6.995322	down	75.09273	7.901583	5.9810023	3.1746118	P	A	NR_002932	442245	GSTM2P1		"Homo sapiens glutathione S-transferase mu 2 (muscle) pseudogene 1 (GSTM2P1), non-coding RNA [NR_002932]"	hs|chr6:111368246-111368187	CGTATGGCATCCTTGAGAGAAACCAAGTATTTGAGCCCAAGTGGTTGGACGCCTTCCCAA	noncoding	ENST00000405166	NR_002932.2
A_23_P101185	2.180302	1.1245279	2.180302	up	747.67554	1594.4093	9.528878	10.653406	P	P	NM_004539	4677	NARS	ASNRS|NARS1	"Homo sapiens asparaginyl-tRNA synthetase (NARS), mRNA [NM_004539]"	hs|chr18:55268249-55268190	AGGATTTGAAGTAAGAACATAATTTTGGGGAGAGTTTTTTAGTGATTCACAGTATCCCTC	coding	ENST00000256854
CUST_H6L_06360	-2.2772763	-1.1873093	2.2772763	down	112.402885	37.62735	6.5916796	5.4043703	P	P	lnc-INSL4-7:1					hs|chr9:005099108-005099167	AATCTCATCTGAAGACATCCTGCACTCATGAACTATCCCCTTATTAGGCCTCAAAACAGA	noncoding				lnc-INSL4-7:1												NONHSAT130086.2
CUST_H6L_21249	-11.324988	-3.5014377	11.324988	down	255.8858	18.145597	7.8693066	4.367869	P	P	NM_001010879	284307	ZIK1	ZNF762	"Homo sapiens zinc finger protein interacting with K protein 1 (ZIK1), mRNA [NM_001010879]"	hs|chr19:58099934-58099993	ATTTACTTCTCACAGGACGAGTGGGGACTTCTTGATGAGGCTCAGAGACTCCTGTACCTT	coding/noncoding				lnc-ZIK1-1:1
A_33_P3320272	3.3455143	1.742228	3.3455143	up	36.318073	91.759094	4.903011	6.645239	P	P	NM_032323	84283	TMEM79	MATT	"Homo sapiens transmembrane protein 79 (TMEM79), transcript variant 1, mRNA [NM_032323]"	hs|chr1:156261598-156261657	ATGGACTTAGTTTTCTTGCAGGGAAAAAGGTGGACAGCCGTGTTTCTTAAGGATGCTGAG	coding/noncoding	ENST00000357501	NR_026678.1		lnc-C1orf85-1:4
A_33_P3618429	-2.7257268	-1.446641	2.7257268	down	70.58719	19.10802	5.88731	4.440669	P	P	NR_073405	441733	PRKXP1		"Homo sapiens protein kinase, X-linked, pseudogene 1 (PRKXP1), non-coding RNA [NR_073405]"	hs|chr15:101088249-101088190	CACCATGGAAATCACTGTGATTTGTATATATGCCCTAGGAAATTTTTACTGCTGTCTAAT	noncoding	ENST00000602585
A_24_P113960	-17.252016	-4.108693	17.252016	down	51.220196	2.224	5.411024	1.3023307	P	A	NM_032526	84618	NT5C1A	CN-I|CN-IA|CN1|CN1A|CNI	"Homo sapiens 5'-nucleotidase, cytosolic IA (NT5C1A), mRNA [NM_032526]"	hs|chr1:40125153-40125094	CTTAAAGGGCTTTCTGGAGGCACTGGGTAGGTTGCAGAAGAAGTTCTACTCCAAAGGCCT	coding	ENST00000235628
A_21_P0012614	44.20822	5.466243	44.20822	up	2.3305967	92.48922	1.1907055	6.656948	A	P	ENST00000505436					hs|chr4:132444160-132448440	CATGTCTATCTGAATCATGTTATTGGACCATGAGAGCAAGCAGCTGGATCTCATTCTGTC	noncoding	ENST00000505436			lnc-PCDH10-7:2												NONHSAT098314.2
A_32_P226078	2.3389912	1.2258863	2.3389912	up	44.843365	78.79643	5.21233	6.438216	P	P	NM_016178	51686	OAZ3	AZ3|OAZ-t|TISP15	"Homo sapiens ornithine decarboxylase antizyme 3 (OAZ3), transcript variant 1, mRNA [NM_016178]"	hs|chr1:151742683-151743561	CAAATGTGGACTCTGTGTTTGTGAACTTCCAGAATGATCGGAACGACAGAGGTGCCCTGC	coding	ENST00000321531
A_33_P3358824	2.235088	1.1603317	2.235088	up	323.45612	657.69055	8.239999	9.400331	P	P	NM_000302	5351	PLOD1	EDS6|LH|LH1|LLH|PLOD	"Homo sapiens procollagen-lysine, 2-oxoglutarate 5-dioxygenase 1 (PLOD1), mRNA [NM_000302]"	hs|chr1:12012732-12012791	CCAGGACAGCGACAGCGATCAGCTGTTTTACACCAAGATCTTCTTGGACCCGGAGAAGAG	coding	ENST00000358133
CUST_H6L_23475	2.0891345	1.0629053	2.0891345	up	59.490643	95.457085	5.6356544	6.6985598	P	P	lnc-GABPA-12:1					hs|chr21:27365926-27365985	AAACATCTGTCGAGAATTGGATGATGCTGACATTCTAACATTTCAACATGCCCCCAAATT	noncoding				lnc-GABPA-12:1												NONHSAT081523.2
CUST_H6L_19624	2.1779265	1.1229553	2.1779265	up	8.963421	14.3110695	2.9076352	4.0305905	A	P	ENST00000583028	2081	ERN1	IRE1|IRE1P|IRE1a|hIRE1p	endoplasmic reticulum to nucleus signaling 1 [Source:HGNC Symbol;Acc:3449] [ENST00000583028]	hs|chr17:62175350-62175291	AAGAGAGGAAAAGGCATTCTGCTCAAAGGACGTTTATAGCTTTGCTGTGGTTATCCACTA	noncoding				lnc-ERN1-2:1
A_23_P134176	19.844786	4.310688	19.844786	up	1671.4056	35722.516	10.781169	15.091857	P	P	NM_001024465	6648	SOD2	IPOB|MNSOD|MVCD6	"Homo sapiens superoxide dismutase 2, mitochondrial (SOD2), transcript variant 2, mRNA [NM_001024465]"	hs|chr6:160103649-160103590	TTGATGTGTGGGAGCACGCTTACTACCTTCAGTATAAAAATGTCAGGCCTGATTATCTAA	coding	ENST00000541573
A_32_P201530	-4.866177	-2.2827888	4.866177	down	53.1165	7.9445915	5.4662504	3.1834617	P	P	NM_025248	80725	SRCIN1	P140|SNIP	"Homo sapiens SRC kinase signaling inhibitor 1 (SRCIN1), mRNA [NM_025248]"	hs|chr17:36686449-36686390	GTGGATATTCTGTGACCTCTGTCGGTGTAACTTGACAATTTCTAAATGGAAAAGGGTTGC	coding	ENST00000615049
A_22_P00021741	3.3828826	1.7582531	3.3828826	up	30.624958	77.52399	4.657585	6.4158382	P	P	lnc-INHBA-1:1					hs|chr7:41706851-41706792	TAAAATGATATGGGTTGCAGCTTCCCAGTTGTAACGAGCAAAAGGATAGGAGCCTCAGAC	noncoding				lnc-INHBA-1:1												NONHSAT120257.2
CUST_H6L_17540	4.900747	2.2930017	4.900747	up	3.159121	11.967739	1.4840845	3.777086	A	P	lnc-STRN3-14:1					hs|chr14:30166764-30166705	ACTGCTAAGCAGTGACTGTCCTGAAACTACTTTGTGGAATTTAAAATGTTAGTAAAAGCA	noncoding				lnc-STRN3-14:1												NONHSAT036210.2
A_21_P0013757	3.8143103	1.9314222	3.8143103	up	1713.3512	6724.7163	10.817539	12.748961	P	P	TCONS_l2_00030171		XLOC_l2_015478		"BROAD Institute lincRNA (XLOC_l2_015478), lincRNA [TCONS_l2_00030171]"	hs|chrX:30649021-30649080	ACTAGGCAGCTTTCTTAACTACCCTAACAAGCCTTGGATCAAATGGAAATAAAGCTTTTT	noncoding
CUST_H6L_33385	-2.3426583	-1.2281466	2.3426583	down	563.30316	223.23445	9.10405	7.875903	P	P	lnc-CLDN6-3:1					hs|chr16:003027269-003027214	ATGGTTTTCCTCTTATGTTTCTATCATCTCTAAAATACAACAGCCTGGTGGGCAGGCCCT	noncoding				lnc-CLDN6-3:1												NONHSAT147897.2
CUST_H6L_30980	7.686834	2.9423895	7.686834	up	54.527508	337.2054	5.5069904	8.44938	P	P	NM_033655	79937	CNTNAP3	CASPR3|CNTNAP3A	"Homo sapiens contactin associated protein-like 3 (CNTNAP3), mRNA [NM_033655]"	hs|chr9:39072805-39072764	ATCCTCGCCAACAATGGGAAGTTTGCAGATTAGGTACAAGCTAGATAGACATCAAAATCC	coding
A_21_P0013167	2.2066658	1.1418681	2.2066658	up	20.86605	33.64038	4.1035743	5.2454424	P	P	TCONS_l2_00025599		XLOC_l2_013252		"BROAD Institute lincRNA (XLOC_l2_013252), lincRNA [TCONS_l2_00025599]"	hs|chr7:1619111-1619170	ATAAGGAAAAATACTTGCAGTAGTTGTAGCCAGGGAGGTTAGCGTTGGACAGACACACCT	noncoding
A_33_P3230219	2.2072377	1.142242	2.2072377	up	50.28043	83.74498	5.382742	6.524984	P	P	NM_033504	113452	TMEM54	BCLP|CAC-1|CAC1	"Homo sapiens transmembrane protein 54 (TMEM54), mRNA [NM_033504]"	hs|chr1:33360256-33360197	CCAGCCCACTGCACTGAAATGAGACTTTATTCTGAAATTATTAAAAAGAACAGAGATGCT	coding	ENST00000373463
A_23_P40194	2.4028008	1.2647171	2.4028008	up	96.33067	185.74573	6.356841	7.621558	P	P	NM_017895	55661	DDX27	DRS1|Drs1p|HSPC259|PP3241|RHLP|dJ686N3.1	"Homo sapiens DEAD (Asp-Glu-Ala-Asp) box polypeptide 27 (DDX27), mRNA [NM_017895]"	hs|chr20:47860532-47860591	CATGTCTGTCAATCTCCCTTCTTGCTGATTAGCTTTCATATGACTATATTAAATGGAAGT	coding/noncoding	ENST00000622530															NONHSAT080200.2
A_23_P153320	229.52118	7.8424835	229.52118	up	48.510464	8973.936	5.32915	13.171634	P	P	NM_000201	3383	ICAM1	BB2|CD54|P3.58	"Homo sapiens intercellular adhesion molecule 1 (ICAM1), mRNA [NM_000201]"	hs|chr19:10396298-10396358	GAAATACTGAAACTTGCTGCCTATTGGGTATGCTGAGGCCCACAGACTTACAGAAGAAGT	coding	ENST00000264832
CUST_H6L_13893	-3.198875	-1.6775646	3.198875	down	66.17778	15.237323	5.7942233	4.1166587	P	P	XM_006717526	8829	NRP1	BDCA4|CD304|NP1|NRP|VEGF165R	"PREDICTED: Homo sapiens neuropilin 1 (NRP1), transcript variant X6, mRNA [XM_006717526]"	hs|chr10:33483447-33483388	GGTTCCATGTCCTGGTCATTTCAAAAATATCCAAGTTCCTACATTTTATGGTATCATCAG	coding
A_22_P00020092	27.74316	4.79406	27.74316	up	2.255728	55.507965	1.1521109	5.9461713	A	P	ENST00000528869					hs|chr11:035232295-035232236	CCATGGAGGTCCAGAGGACAAAAGGCAAAACAATATTATTGTGAGGAATGTAAAGTGATA	noncoding	ENST00000528869			lnc-SLC1A2-1:1
CUST_H6L_31054	-2.292272	-1.1967783	2.292272	down	798.48944	335.0302	9.636387	8.439609	P	P	NM_001282753	7091	TLE4	BCE-1|BCE1|E(spI)|ESG|ESG4|GRG4|Grg-4	"Homo sapiens transducin-like enhancer of split 4 (TLE4), transcript variant 4, mRNA [NM_001282753]"	hs|chr9:82191055-82227592	AAATGTCCTATGGGTTGAATATAGAAATGCACAAGCAGGCAGAGATTGTCAAGAGGCTGA	coding/noncoding		NR_104239.1		lnc-PSAT1-4:4
A_24_P254744	-4.3666883	-2.1265395	4.3666883	down	28.055962	4.725015	4.5322504	2.405711	P	A	NM_182644	2042	EPHA3	EK4|ETK|ETK1|HEK|HEK4|TYRO4	"Homo sapiens EPH receptor A3 (EPHA3), transcript variant 2, mRNA [NM_182644]"	hs|chr3:89449087-89449146	TGTGTTTTATCACTTCATTCACATTCAGAAGTAATTTGAATAGCCTGTTCCTTTAACCCC	coding	ENST00000452448
A_21_P0008668	-3.0655527	-1.6161472	3.0655527	down	9.136695	2.2542362	2.932869	1.3167218	P	A	XR_424667	102724566	LOC102724566		"PREDICTED: Homo sapiens uncharacterized LOC102724566 (LOC102724566), ncRNA [XR_424667]"	hs|chr15:89618606-89622734	GTCTCAAAGGAAGAAGAAATAAAACAAACTTCTACATGGCAAAATAAACCTCTACATGGC	noncoding				lnc-ABHD2-1:1												NONHSAT048222.2
CUST_H6L_03873	3.4060352	1.7680933	3.4060352	up	8.784201	22.122347	2.8800633	4.6481566	A	P	lnc-CD83-9:1					hs|chr6:013949685-013949744	GGCCTTTGGTTGACGAGAAAGGCTGGTTATAAGAAAAAATTACGGAAAAAGACACTTGCA	noncoding				lnc-CD83-9:1												NONHSAT107817.2
CUST_H6L_24320	2.0450537	1.0321388	2.0450537	up	244.4435	442.59857	7.7979183	8.830057	P	P	NM_018297	55768	NGLY1	CDDG|CDG1V|PNG1|PNGase	"Homo sapiens N-glycanase 1 (NGLY1), transcript variant 1, mRNA [NM_018297]"	hs|chr3:25760464-25760425	CACAAGTAGAACTGACAGGCATAACAGTCTTCACTCCTATGCTGATTTTTCTGGTGCCAC	coding/noncoding				lnc-NGLY1-2:2												NONHSAT088717.2
A_23_P200222	2.5676522	1.3604498	2.5676522	up	42.737198	82.54475	5.1426497	6.5030994	P	P	NM_033300	7804	LRP8	APOER2|HSZ75190|LRP-8|MCI1	"Homo sapiens low density lipoprotein receptor-related protein 8, apolipoprotein e receptor (LRP8), transcript variant 2, mRNA [NM_033300]"	hs|chr1:53711278-53711219	TATTTATGTTCACACAGGAATTTGGTTTACTGCTTTGTAAATAAAAGGGAAAACTCCGGG	coding	ENST00000306052
CUST_H6L_08173	3.123655	1.6432352	3.123655	up	5.893658	13.70096	2.3248158	3.968051	A	P	lnc-PAXIP1-4:1					hs|chr7:154719271-154719212	CTTCCAATGGCACCCAGAAGCATCCAAAAGAGGTTTTGACAGAATTCTTCCCTTAGAGGA	noncoding				lnc-PAXIP1-4:1												NONHSAT214160.1
CUST_H6L_71040	2.2866485	1.1932347	2.2866485	up	12.472719	20.763681	3.3661182	4.559353	P	P	NONHSAT219425						GTTGGAAACTGAGAATGGCTATGGCAAAAAGCAGCAAAGACCCTTGACTTCTAGTCCTTG	noncoding																NONHSAT219425.1
CUST_H6L_34161	12.200635	3.6088843	12.200635	up	2.406857	25.137348	1.2238399	4.832724	A	P	lnc-NAV1-4:1					hs|chr1:201542380-201542439	TGGAGTGCTGATTTCACAGAACGTGGCTGCTAAGTCCAGATAATGTTTCATCTCCTGATA	noncoding				lnc-NAV1-4:1												NONHSAT150315.1
A_22_P00023135	2.8747976	1.5234604	2.8747976	up	4.94873	10.635516	2.0831175	3.6065779	A	P	ENST00000503314					hs|chr5:180632630-180632571	ACGCTTGCGCGTGAGGGGACAGGACCAGGTTCCAGTCTCTAAATTTAACTCAGCACAGGG	noncoding	ENST00000503314			lnc-TRIM7-1:1												NONHSAT105887.2
A_23_P254688	-36.122543	-5.1748276	36.122543	down	682.2898	16.33246	9.388286	4.213458	P	P	NM_023943	66000	TMEM108	CT124	"Homo sapiens transmembrane protein 108 (TMEM108), transcript variant 1, mRNA [NM_023943]"	hs|chr3:133114743-133114802	CGACTATAGAGACACTGGGATGGTCCTTGTTAACCCCTTCTGTCAAGAAACACTGTTTGT	coding	ENST00000511388
A_22_P00019844	2.4782588	1.3093269	2.4782588	up	13.619238	24.506674	3.4877884	4.7971153	P	P	NONHSAT214052					hs|chr7:139350787-139350728	TAGTCACTGTCTATCGGCAGGACCTATCACATAATTGCTATCTTGAAAGCACCATCTGGG	noncoding																NONHSAT214052.1
A_24_P20120	2.0128798	1.0092611	2.0128798	up	145.09125	244.88115	6.9860735	7.9953346	P	P	NM_018084	55704	CCDC88A	APE|GIRDIN|GIV|GRDN|HkRP1|KIAA1212	"Homo sapiens coiled-coil domain containing 88A (CCDC88A), transcript variant 2, mRNA [NM_018084]"	hs|chr2:55515393-55515334	TTGGACAATGAAAATGCCTTAAAAGGAATGCATATGGATAAAGTTGCACTTATAACACCC	coding/noncoding	ENST00000412148															NONHSAT184652.1
CUST_H6L_14342	-9.500105	-3.2479434	9.500105	down	26.317488	2.065852	4.439162	1.1912185	P	A	lnc-RP11-451M19					hs|chr10:111775606-111775547	GACCCTTGTCTATCGCATGTTTTACTAAGGTATTTAGCTATGGCAAAGTGCTTAGAGAAA	noncoding				lnc-RP11-451M19.3.1-2:1												NONHSAT016333.2
CUST_H6L_12291	2.687468	1.4262476	2.687468	up	41.682434	84.319016	5.106643	6.532891	P	P	ENST00000477294	1802	DPH2	DPH2L2	DPH2 homolog (S. cerevisiae) [Source:HGNC Symbol;Acc:3004] [ENST00000477294]	hs|chr1:44436375-44436631	CGGCAGTGATGACAGCAACTCGCCTCCAGAAGAGAACCCATTTCTCTGATGCTATCTTCC	coding
A_33_P3406962	-3.08265	-1.624171	3.08265	down	46.810024	10.9867	5.2762694	3.6520984	P	P	ENST00000532977	2626	GATA4	ASD2|TACHD|TOF|VSD1	GATA binding protein 4 [Source:HGNC Symbol;Acc:HGNC:4173] [ENST00000532977]	hs|chr8:11558173-11558232	TTGCAGGACTCGGCATTCGTTCTGCGCGGGTCACCTTGAATGTCTGTCCGGATCCCTCGC	coding	ENST00000532977
CUST_H6L_69394	-4.9121637	-2.2963586	4.9121637	down	693.26337	128.48332	9.412285	7.1159263	P	P	NM_013357	29942	PURG	PURG-A|PURG-B	"Homo sapiens purine-rich element binding protein G (PURG), transcript variant A, mRNA [NM_013357]"	hs|chr8:30889036-30888977	AGCTGCTTCAACTGCTCCAGACTATTGAAGTATGCAAATCAGCACAAAATGTGACATTCT	coding/noncoding																NONHSAT216913.1
A_33_P3365553	-2.5815098	-1.3682151	2.5815098	down	73.884926	21.18	5.9561734	4.5879583	P	P	NR_024420	389634	LINC00937		"Homo sapiens long intergenic non-protein coding RNA 937 (LINC00937), long non-coding RNA [NR_024420]"	hs|chr12:8543037-8542978	CAGGGATGGCCGGCCCAGGAGGGAGGAGGACGACGTCCCTCCGGAAGAGAAGAGGCTGCG	noncoding	ENST00000420040															NONHSAT217890.1
CUST_H6L_01531	-5.444053	-2.4446812	5.444053	down	72.93272	9.826466	5.9368773	3.492196	P	A	ENST00000616822					hs|chr15:061140141-061140082	TGTGTTCTCACTGGGCTAACTTGTACATGGATGAAGACAGTTTCTCTGGCAGTTGTTTAG	noncoding	ENST00000616822			lnc-NARG2-5:1												NONHSAT044237.2
CUST_H6L_08394	-2.331512	-1.2212658	2.331512	down	13191.994	5969.925	13.798325	12.577059	P	P	lnc-PKN2-3:1					hs|chr1:089043775-089043834	TGTGTTGAGACCAACTGCAGATCTAAGAGAATGCTGGCTATGAAGAGATGCAAGCATTTT	noncoding				lnc-PKN2-3:1												NONHSAT004328.2
CUST_H6L_10553	7.9758954	2.9956465	7.9758954	up	2.312684	15.930681	1.1826563	4.178303	A	P	lnc-THBD-4:1					hs|chr20:022866535-022866476	CTTTCAGAAACTTTTATCGCTACTGTTGTTTCTAGTTCCAGCTGGTGGACCAACTGGGTG	noncoding				lnc-THBD-4:1
A_21_P0009098	2.208569	1.143112	2.208569	up	9.698941	15.700442	3.0149176	4.1580296	A	P	lnc-RP11-327F22					hs|chr16:51056145-51069467	ATGTTTCCAGCTTGGGCTGCTGTTTCATCTGTTGGACTTGATCCCTGAATGGAAAGGAAT	noncoding				lnc-RP11-327F22.5.1-3:3												NONHSAT142457.2
A_33_P3267356	5.2901683	2.4033136	5.2901683	up	180.36705	832.1362	7.321904	9.725218	P	P	NM_001256310	2744	GLS	AAD20|GAC|GAM|GLS1|KGA	"Homo sapiens glutaminase (GLS), transcript variant 2, mRNA [NM_001256310]"	hs|chr2:191797529-191797588	AATGAGGACATCTCTACAACTGTAGTATATAGAATGGAAAGTCTGGGAGAGAAAAGCTAA	coding/noncoding	ENST00000338435			lnc-NAB1-3:1
A_23_P110571	-2.18861	-1.1300149	2.18861	down	71.28797	24.084341	5.9023995	4.7723846	P	P	NM_001164664	375449	MAST4		"Homo sapiens microtubule associated serine/threonine kinase family member 4 (MAST4), transcript variant 3, mRNA [NM_001164664]"	hs|chr5:66462808-66462867	AAGGACTTTGTGGTACGGCAGAGGCGGGGGAAAGAGAGTTTGCGTAGCAGCCCTCACAAA	coding	ENST00000261569
A_33_P3294598	-47.6796	-5.5753	47.6796	down	383.06635	6.7082167	8.504181	2.9288807	P	P	ENST00000618019	57575	PCDH10	OL-PCDH|PCDH19	protocadherin 10 [Source:HGNC Symbol;Acc:HGNC:13404] [ENST00000618019]	hs|chr4:134073867-134073926	ACCGGTTACACCGACCAGCAGCCTGATATCATCTCCAACGGAAGCATTTTGTCCAACGAG	noncoding	ENST00000618019															NONHSAT200405.1
CUST_H6L_28037	2.319473	1.2137971	2.319473	up	7.4005847	12.614962	2.6379876	3.8517847	A	P	NONHSAT207076						TTATTGAATCTTTGTGGATTGTTCAACTCAACCCTCTAGATGGAAAGGAGTGGCACTGCT	noncoding																NONHSAT207076.1
CUST_H6C_05330	3.840964	1.9414685	3.840964	up	10.218551	28.908726	3.087948	5.0294166	A	P	hsa_circ_0009361						TTATGTACATTTAAACAGACTCTCTCTCAACGTAGACGTGTACGAAAGGACCGCAGAGCT	circRNA					chr1	1749275	1770677	-	21402	191	"Nhek, K562, H1hesc, Gm12878"	"ANNOTATED, CDS, coding, INTERNAL, OVCODE, OVEXON, UTR5"	NM_002074	GNB1	Salzman2013
CUST_H6L_77066	2.7087018	1.4376016	2.7087018	up	32.94577	66.29238	4.7609267	6.1985283	P	P	T164486					hs|chr18:074807113-074807172	TGAAGATAAGGTACAGTAAAAAGCCTGTCGGCACCCACACAATCTAAGAATTTTCCAGGC	noncoding			T164486
A_21_P0004545	-4.4286737	-2.1468747	4.4286737	down	50.541504	8.275349	5.3912125	3.2443378	P	P	lnc-FAM153C-1:1					hs|chr5:177485951-177490201	TGTCTCAAACTCAACTGTCTACAAGAGCCAAGAAACAATCATAACAAGAATAAGAAGCAA	noncoding				lnc-FAM153C-1:1												NONHSAT105514.2
CUST_H6L_11760	-2.6320891	-1.3962083	2.6320891	down	99.0591	28.380592	6.398885	5.0026765	P	P	ENST00000597652	730051	ZNF814		zinc finger protein 814 [Source:HGNC Symbol;Acc:33258] [ENST00000597652]	hs|chr19:58360546-58360487	TGCTCCCAAACTTTACTTATCTAAGTGGCCATATCATTGGCATCATTCAGACTTACAATG	noncoding				lnc-ZNF814-2:1
CUST_H6L_22587	-2.0015223	-1.0010977	2.0015223	down	5129.76	2700.2158	12.431071	11.429974	P	P	lnc-COQ10B-4:1					hs|chr2:198128137-198128196	TATGCCAGGAACCCTTCTCTGAAACAACAGCTCTTCTCCTACACCATTCTAGGCTTTACC	noncoding				lnc-COQ10B-4:1												NONHSAT076213.2
A_21_P0014258	-5.9774947	-2.579541	5.9774947	down	16.18227	2.021334	3.7338321	1.1542912	P	A	AK302096	101927590	LINC01166		Homo sapiens cDNA FLJ52635 complete cds. [AK302096]	hs|chr10:134777731-134777672	ATTAAATCCTGACAGGAAGCTTGGATTAAGACCTCGGTAGTGCTAAAGCCGTTGCTCTCT	noncoding				LINC01166:1												NONHSAT017100.2
CUST_H6L_23030	2.359326	1.2383747	2.359326	up	66.192986	120.710365	5.794688	7.033063	P	P	ENST00000461029	3704	ITPA	C20orf37|HLC14-06-P|My049|dJ794I6.3	inosine triphosphatase (nucleoside triphosphate pyrophosphatase) [Source:HGNC Symbol;Acc:6176] [ENST00000461029]	hs|chr20:3195910-3199173	CTTTCTTTCTCTTGCAGAAAGTGGTTTCTGGAGAAGTTAAAGCCTGAAGGTCTCCACCAG	coding
CUST_H6L_09072	-2.2610283	-1.1769791	2.2610283	down	89.40246	29.725851	6.2450743	5.068095	P	P	lnc-RGS10-3:1					hs|chr10:121342434-121342375	ATATTGGAGAAGGAAAGTAGTGGTAAGGAGTGGTCCTCATCAGATCTGAGTTTGAGGTTT	noncoding				lnc-RGS10-3:1												NONHSAT157593.1
A_23_P46470	8.953612	3.1624699	8.953612	up	124.42431	948.8728	6.750024	9.912494	P	P	NM_018948	54206	ERRFI1	GENE-33|MIG-6|MIG6|RALT	"Homo sapiens ERBB receptor feedback inhibitor 1 (ERRFI1), mRNA [NM_018948]"	hs|chr1:8072267-8072208	TCAGTATTTCCTGGGGATTGTTTGCTTTTTAAGTAAAACACTTCTGACCCATAGCTCAGT	coding	ENST00000377482
CUST_H6C_05303	2.386649	1.2549863	2.386649	up	21.524773	37.567875	4.14758	5.4025664	P	P	hsa_circ_0009172						CGATGGTGAAAGAAGACTTTATCTCTCTCGACGTAGACTCCCTTCAGTCAGCTTCACAAA	circRNA					chr10	70218860	70229920	-	11060	645	"Hs68_RNase, Hs68_control, K562, Hepg2, H1hesc, Gm12878, Ag04450, A549, Sknshra"	"ANNOTATED, CDS, coding, INTERNAL, OVCODE, OVEXON"	NM_001080449	DNA2	"Jeck2013, Salzman2013"
A_23_P252388	-2.373634	-1.2470975	2.373634	down	148.80807	49.29074	7.0255246	5.778427	P	P	NM_024867	79925	SPEF2	CT122|KPL2	"Homo sapiens sperm flagellar 2 (SPEF2), transcript variant 1, mRNA [NM_024867]"	hs|chr5:35800189-35800248	TGTGGCTGTTGGAACTCATGTCTTCCAACAAGTCAACGCTTCCATTCCAAGTGCAGAAAA	coding	ENST00000356031
CUST_H6L_75728	4.002197	2.000792	4.002197	up	25.481438	76.13678	4.39109	6.391882	P	P	T034582					hs|chr1:246466340-246466399	AATGAATAGCTACAGCACTGAGCTCCTAACACAACAATAGCTGAAGAGCAGACAGAGTCT	noncoding			T034582
A_33_P3333146	-8.72551	-3.1252394	8.72551	down	371.7269	35.753906	8.458759	5.33352	P	P	NM_015085	23108	RAP1GAP2	GARNL4|RAP1GA3	"Homo sapiens RAP1 GTPase activating protein 2 (RAP1GAP2), transcript variant 1, mRNA [NM_015085]"	hs|chr17:2934231-2934290	ACTCCCCGAGATCGAACCTGAAATTCCGCTTTGACAAGCTCAGCCATGCCAGCTCTGGTG	coding	ENST00000254695
A_24_P942370	2.3720279	1.2461209	2.3720279	up	6.455961	11.350054	2.4527564	3.6988773	P	P	NM_003774	8693	GALNT4	GALNAC-T4|GALNACT4	"Homo sapiens polypeptide N-acetylgalactosaminyltransferase 4 (GALNT4), mRNA [NM_003774]"	hs|chr12:89913563-89913504	TCCCTATAACTCAAAATAACTTGTTTGTAAAAGAAAATTTGTTTACTTACCCATTAGTAA	coding	ENST00000548729
CUST_H6L_08689	2.032602	1.0233278	2.032602	up	18.918163	27.964827	3.959402	4.98273	P	P	lnc-PRPF4B-4:7					hs|chr6:004103282-004103341	AACAGATTTTCTAAGTCTAGAGCTGCAGATGGTGGTGTCTTATCCCTGTTGGTGAACCTG	noncoding				lnc-PRPF4B-4:7												NONHSAT107304.2
CUST_H6L_05063	2.560507	1.3564296	2.560507	up	45.15243	87.15243	5.2221646	6.578594	P	P	lnc-ERMN-3:1					hs|chr2:158067547-158067488	TTATACATATCAGGTTGCAACCAGGTGGTATCAGGCCCCTGAGTTACTATTTGGAGCTAG	noncoding				lnc-ERMN-3:1												NONHSAT075062.2
A_24_P40529	-3.0140293	-1.5916934	3.0140293	down	248.36243	67.7948	7.820752	6.2290587	P	P	NM_018196	55217	TMLHE	AUTSX6|BBOX2|TMLD|TMLH|TMLHED|XAP130	"Homo sapiens trimethyllysine hydroxylase, epsilon (TMLHE), transcript variant 1, mRNA [NM_018196]"	hs|chrX:154720085-154720026	AGTGTGGTAATCCTATGAGGGATAATTGCAGAAAGGTTTTAGAGACTTGTGAGGTTCCAT	coding	ENST00000334398
A_21_P0013271	-2.0508263	-1.0362053	2.0508263	down	28.255407	9.935151	4.5429	3.5066948	P	A	NM_001195243	100287482	SMKR1		"Homo sapiens small lysine-rich protein 1 (SMKR1), mRNA [NM_001195243]"	hs|chr7:129152443-129152502	ACTTCCTCTGTTATGCCAGATATGGTTAGCCACTTTGGTTTTTTAGGAGCTATAGGATGG	coding
A_23_P28012	-4.302784	-2.1052704	4.302784	down	131.47792	23.388178	6.8365045	4.731234	P	P	NM_033196	91120	ZNF682	BC39498_3	"Homo sapiens zinc finger protein 682 (ZNF682), transcript variant 1, mRNA [NM_033196]"	hs|chr19:20117991-20117932	GACTTGAGGATTTACACTTAAGGAAGGATGGGGAAAATGTGGGTGAGTGTAAGGATCAAA	coding	ENST00000601100
CUST_H6L_21461	-4.8728495	-2.2847657	4.8728495	down	13.752728	2.097171	3.5023828	1.2176169	P	A	ENST00000467539	10669	CGREF1	CGR11	cell growth regulator with EF-hand domain 1 [Source:HGNC Symbol;Acc:16962] [ENST00000467539]	hs|chr2:27325318-27325259	ATTCTCCACTTTTCTGACAGACTTCTGCAGAGCTACCTAAAGGGACTAGGAAGGACAGAA	noncoding				lnc-PREB-1:1
CUST_H6L_68533	2.1418493	1.0988569	2.1418493	up	10.27987	16.121311	3.0963936	4.1952505	A	P	NONHSAT215125					hs|chr7:134059122-134059181	CAATCAGTTATTCTCCCCAAACAGTGGGTGGAGTGGGTGTTGGAAAGAAAAAACCTTGAG	noncoding																NONHSAT215125.1
CUST_H6L_51521	5.1884384	2.3753004	5.1884384	up	499.74683	2469.2864	8.919707	11.295008	P	P	NM_001256310	2744	GLS	AAD20|GAC|GAM|GLS1|KGA	"Homo sapiens glutaminase (GLS), transcript variant 2, mRNA [NM_001256310]"	hs|chr2:191769730-191769789	GCATTCTACTGGAGATACCAAAGTTCCCTTCTGTCTTCAGTCCTGTGTAAAACCTTTGAA	coding/noncoding																NONHSAT183309.1
A_24_P115007	-8.544847	-3.0950546	8.544847	down	396.0172	39.11228	8.555429	5.460375	P	P	NM_170740	7915	ALDH5A1	SSADH|SSDH	"Homo sapiens aldehyde dehydrogenase 5 family, member A1 (ALDH5A1), transcript variant 1, mRNA [NM_170740]"	hs|chr6:24536869-24536928	AACTTCCCAGCGATGATAATGTACATGAAATTAGCCACGTAACAAGAGTCTATTTGCCTT	coding	ENST00000357578
CUST_H6L_76132	2.7253923	1.446464	2.7253923	up	3.2936156	6.924697	1.5306262	2.9770901	A	P	T069835					hs|chr11:126001992-126002051	GTAAACTCATCAGGACCTAAGAAAGGCCTAGACAGGCTAGATCCAAAGAGAGAGCTCTTT	noncoding			T069835
A_23_P434890	2.9108	1.5414157	2.9108	up	78.32642	181.35704	6.0456166	7.5870323	P	P	NM_014550	29775	CARD10	BIMP1|CARMA3	"Homo sapiens caspase recruitment domain family, member 10 (CARD10), mRNA [NM_014550]"	hs|chr22:37886506-37886447	AGGAGGGCGGCTGCTCTGTCATGAGAATGTACGGCCCGTGGATGATTAACGGGCCTTTTT	coding	ENST00000251973
A_23_P345674	-7.9188833	-2.985297	7.9188833	down	21.454832	2.025799	4.1432047	1.1579077	P	A	NM_021216	58491	ZNF71	EZFIT	"Homo sapiens zinc finger protein 71 (ZNF71), mRNA [NM_021216]"	hs|chr19:57134699-57134758	TTTTCAGAGTTAGCAAATAACAGTAACTACTGCTTTGAATGCCAAAGTTTCTTAGAGTGG	coding	ENST00000328070
CUST_H6C_14537	2.3695688	1.2446246	2.3695688	up	44.223625	78.71188	5.1918	6.4364247	P	P	hsa_circ_0057659						GTCTCTCCGGTGTGGTCGTCGTAGGTTATTTCGTCAAGAGTGTTGAATTGAAATTTGTTT	circRNA					chr2	198351307	198351922	-	615	615	"K562, Huvec, Hmec, H1hesc, Gm12878"	"ANNOTATED, CDS, coding, OVCODE, OVEXON, UTR3"	NM_002156	HSPD1	Salzman2013
A_24_P402779	8.25555	3.0453644	8.25555	up	20.699526	130.32857	4.091481	7.1368456	P	P	NM_005485	10039	PARP3	ADPRT3|ADPRTL2|ADPRTL3|ARTD3|IRT1|PADPRT-3	"Homo sapiens poly (ADP-ribose) polymerase family, member 3 (PARP3), transcript variant 2, mRNA [NM_005485]"	hs|chr3:51979914-51980199	CCTACACTTCAACACATCTGGAAAGTAAACCAAGAAGGGGAGGAAGACAGATTCCAGGCC	coding	ENST00000475782
CUST_H6C_12773	2.9919112	1.5810673	2.9919112	up	7.439607	16.487112	2.6454604	4.2265277	A	P	hsa_circ_0047644						GTGGTTCTAAAGGACAAGCTCCTAACAAAAGTTGACTACTAGGAGACCCGTCGTATGACT	circRNA					chr18	46783379	46906128	-	122749	1267	"Bj, Ag04450, Sknshra"	"ANNOTATED, CDS, coding, INTERNAL, OVCODE, OVEXON"	NM_017653	DYM	Salzman2013
A_33_P3338634	-3.6647818	-1.8737273	3.6647818	down	26.460371	5.2848077	4.4471226	2.5733953	P	A	NM_001256006	255928	SYT14	SCAR11|sytXIV	"Homo sapiens synaptotagmin XIV (SYT14), transcript variant 5, mRNA [NM_001256006]"	hs|chr1:210334193-210334252	GCCCTATTTCAGCTTTCTGATGTGACACTCATACTGTCTGTGTATAACAAACGCAGCATG	coding/noncoding	ENST00000367019	NR_027459.2
A_23_P95640	2.6577806	1.410222	2.6577806	up	65.42544	135.40799	5.7783127	7.1885347	P	P	NM_001007544	440712	C1orf186	RHEX	"Homo sapiens chromosome 1 open reading frame 186 (C1orf186), mRNA [NM_001007544]"	hs|chr1:206239073-206239014	TGAGAACTATGGAGTCCATCAGCAGAGATAGTAGTGAAGTCTCTCCCCAGGGAAAATTTT	coding	ENST00000582070
CUST_H6L_56785	3.5330048	1.8208957	3.5330048	up	22.294851	58.399326	4.1991444	6.02004	P	P	NONHSAT193850					hs|chr3:048667877-048667936	CAGGTCATGGAAGAGTTCCCCAAGTTTGACAATGATGAGGAGGATGAAAAGGGAAGAGAT	noncoding																NONHSAT193850.1
A_23_P53541	-2.2339995	-1.1596289	2.2339995	down	2542.027	1201.8021	11.397602	10.237973	P	P	NM_001273	1108	CHD4	CHD-4|Mi-2b|Mi2-BETA	"Homo sapiens chromodomain helicase DNA binding protein 4 (CHD4), transcript variant 1, mRNA [NM_001273]"	hs|chr12:6680177-6680118	TGCTGAGTGACATGAAAGCTGATGTGACTCGACTCCCAGCTACCATTGCCCGAATTCCCC	coding	ENST00000535717
CUST_H6L_77335	2.3714187	1.2457504	2.3714187	up	66.34407	121.685776	5.797925	7.0436754	P	P	T191192					hs|chr2:069686255-069686314	ACACATAAACTTGACCCTGCATTCCGGGAAAAGTACCTCTGGGTTGTCACTACAGAGTAA	noncoding			T191192
A_23_P154235	5.3888855	2.429987	5.3888855	up	4.466337	18.25397	1.9466485	4.3766356	A	P	NM_004688	9111	NMI		"Homo sapiens N-myc (and STAT) interactor (NMI), mRNA [NM_004688]"	hs|chr2:152127069-152127010	CCATGTTTCTGAATCTTCTTTGTTTCAAATGGTGCTGCATGTTTTCAACTACAATAAGTG	coding	ENST00000243346
A_21_P0000511	-403.46924	-8.656315	403.46924	down	16834.854	40.688602	14.170038	5.513723	P	P	NR_024342	100170221	SNAR-H	snaR-2	"Homo sapiens small ILF3/NF90-associated RNA H (SNAR-H), small nuclear RNA [NR_024342]"	hs|chr2:78182103-78182044	GGAGGCGAGGGTGCGAGGGTACGAGTTTGAGGCCAACCTGGTCCACATTGGTTGAAAAAA	noncoding		NR_024342.1
A_24_P284324	2.4472873	1.2911835	2.4472873	up	73.49064	140.42339	5.9484673	7.2396507	P	P	NM_017728	54868	TMEM104		"Homo sapiens transmembrane protein 104 (TMEM104), mRNA [NM_017728]"	hs|chr17:72835637-72835696	ACCTGGGGCCAATGGTGTTGATTGCAGACTGGAGGGGTAACCTCCGCTGAGGGTCATTAT	coding	ENST00000582330
A_23_P73345	3.9683735	1.9885478	3.9683735	up	60.927547	191.22499	5.672358	7.660906	P	P	NM_198159	4286	MITF	CMM8|MI|WS2|WS2A|bHLHe32	"Homo sapiens microphthalmia-associated transcription factor (MITF), transcript variant 1, mRNA [NM_198159]"	hs|chr3:69987007-69987066	ACATACAGCAAGCCCAACGGCAGCAGGTAAAGCAGTACCTTTCTACCACTTTAGCAAATA	coding	ENST00000461014
A_23_P35148	4.7221527	2.2394447	4.7221527	up	240.77916	1025.7893	7.7744026	10.013847	P	P	NM_005645	6884	TAF13	TAF(II)18|TAF2K|TAFII-18|TAFII18	"Homo sapiens TAF13 RNA polymerase II, TATA box binding protein (TBP)-associated factor, 18kDa (TAF13), mRNA [NM_005645]"	hs|chr1:109607271-109607212	TGAAGATATCGTCTTCTTGATTCGAAAGGACCCAAGGAAGTTTGCCAGGGTTAAAGACTT	coding	ENST00000338366
A_33_P3252394	-2.149122	-1.1037474	2.149122	down	23.346186	7.838068	4.266399	3.1626515	P	A	NM_006705	10912	GADD45G	CR6|DDIT2|GADD45gamma|GRP17	"Homo sapiens growth arrest and DNA-damage-inducible, gamma (GADD45G), mRNA [NM_006705]"	hs|chr9:92221400-92221459	GGCAATGCTTCGTTTTCTAAAGGATGCTGCTGTTGAAGCTTTGAATTTTACAATAAACTT	coding	ENST00000252506
CUST_H6L_34028	2.7906806	1.480617	2.7906806	up	31.782663	65.88141	4.709608	6.190225	P	P	NONHSAT149960					hs|chr1:161465447-161465506	ACCCCCTGAAATTCATGACATGATAATATGATGAGTAGGGATTTATGTCATTTGTCTTTC	noncoding																NONHSAT149960.1
A_24_P200854	-3.436138	-1.780788	3.436138	down	139.3763	31.407595	6.9256077	5.1448197	P	P	NM_006735	3199	HOXA2	HOX1K|MCOHI	"Homo sapiens homeobox A2 (HOXA2), mRNA [NM_006735]"	hs|chr7:27140409-27140350	CTGACAGCTTAGACTTTTTTACAGACACACTCACCACAATCGACTTGCAGCATCTGAATT	coding	ENST00000612779
CUST_H6L_21514	6.787886	2.7629623	6.787886	up	22.19786	114.14153	4.193372	6.956334	P	P	NM_001253826	79623	GALNT14	GALNT15|GalNac-T10|GalNac-T14	"Homo sapiens polypeptide N-acetylgalactosaminyltransferase 14 (GALNT14), transcript variant 2, mRNA [NM_001253826]"	hs|chr2:31337671-31337612	TTTCCCATGTCTCTTGCAAGAAGCTCAGTTCCATTTGCAGACTCAGGTCTTTCTTCAAGT	coding
A_23_P160503	3.0046248	1.5871849	3.0046248	up	138.72276	350.91202	6.9175625	8.504747	P	P	NM_016066	51022	GLRX2	CGI-133|GRX2	"Homo sapiens glutaredoxin 2 (GLRX2), transcript variant 1, mRNA [NM_016066]"	hs|chr1:193066821-193066762	AAGCTTTTCCATGACATGAATGTTAACTATAAAGTGGTGGAACTGGACCTGCTTGAATAT	coding	ENST00000472197
A_24_P941557	-2.6409736	-1.4010699	2.6409736	down	19.301931	5.3426867	3.989963	2.5888932	P	A	NM_001011703	89853	MVB12B	C9orf28|FAM125B	"Homo sapiens multivesicular body subunit 12B (MVB12B), transcript variant 2, mRNA [NM_001011703]"	hs|chr9:129159847-129159906	CAGCCAATATGCAACAGGATAATTGAATGTTCATTAATGCTTCCAAGTAAAAGCCATTTG	coding	ENST00000489637
A_33_P3259725	-2.242254	-1.1649497	2.242254	down	37.9389	12.200306	4.9690495	3.8040998	P	P	ENST00000309237	116931	MED12L	NOPAR|TNRC11L|TRALP|TRALPUSH	mediator complex subunit 12-like [Source:HGNC Symbol;Acc:HGNC:16050] [ENST00000309237]	hs|chr3:150910377-150910436	CCACTAACATTTTTGATGAAGTAGACAAGAGTGACTTTAAAACTGACTTTGGTTCGGAAT	coding	ENST00000309237
CUST_H6L_67457	-2.7925935	-1.4816055	2.7925935	down	582.64557	193.04489	9.155632	7.6740265	P	P	NONHSAT213635					hs|chr7:76693473-76693414	ATAGTCTGCTTTGTTCTGTAAATGATCCCTCTCGAGTGTAACTCACTAGTGGGCTGTGTC	noncoding																NONHSAT213635.1
A_23_P375354	-5.767446	-2.5279326	5.767446	down	18.549168	2.3809001	3.9303627	1.40243	P	A	NM_005422	7007	TECTA	DFNA12|DFNA8|DFNB21	"Homo sapiens tectorin alpha (TECTA), mRNA [NM_005422]"	hs|chr11:121061441-121061500	GTCTGGACGCTTCTTCTCATCATGATCCAGATTTCATTATGGCATTTTGTCTATAAATCA	coding	ENST00000264037
A_19_P00812340	4.309798	2.1076202	4.309798	up	926.4987	3962.7407	9.872312	11.979932	P	P	NM_000146	2512	FTL	LFTD|NBIA3	"Homo sapiens ferritin, light polypeptide (FTL), mRNA [NM_000146]"	hs|chr19:49469860-49469919	TCACTTCCTAGATGAGGAAGTTAAACTCATCAAGAAGATGGGTGACCACCTGACCAACCT	coding/noncoding	ENST00000455449			lnc-IGFBP3-1:1												NONHSAT120488.2
A_24_P177553	7.888923	2.9798284	7.888923	up	4.441597	26.683279	1.9379163	4.9177446	A	P	BU963192				"AGENCOURT_10615922 NIH_MGC_141 Homo sapiens cDNA clone IMAGE:6744194 5', mRNA sequence [BU963192]"	hs|chr11:122928691-122928632	CAGGGAGAAAGAAGGGTTATTAACATTAAAAGAACTTGCAGTAATTCCTTTTTCTCTTCC	coding
A_23_P145247	-2.0947073	-1.0667486	2.0947073	down	375.65726	158.76767	8.474675	7.4079266	P	P	NM_001023560	7741	ZSCAN26	SRE-ZBP|SREZBP|ZNF187	"Homo sapiens zinc finger and SCAN domain containing 26 (ZSCAN26), transcript variant a, mRNA [NM_001023560]"	hs|chr6:28245079-28245138	AAAGTTAAACAGCATTCTTCACTGCAGGACATCTCAGAGCATGTAACATAACTGCATGAT	coding	ENST00000316606
A_33_P3361037	-5.2243586	-2.385254	5.2243586	down	147.64038	21.779573	7.011649	4.626395	P	P	NM_018728	55930	MYO5C		"Homo sapiens myosin VC (MYO5C), mRNA [NM_018728]"	hs|chr15:52486158-52486099	GCTCTGGAAATGATTCAGATCCCCAGCAGTTTCAAGCTAGGCTTTCTGAATAGGTTATAG	coding	ENST00000261839
CUST_H6L_41112	-2.0520365	-1.0370564	2.0520365	down	43.840206	15.5053	5.1781387	4.1410823	P	P	NONHSAT163867					hs|chr12:095144171-095143805	CCATGATCATCTCTGAGTGTGTGTCTGGTTAGAGGTTAGGAAATTGTCAGTAACCGCAGA	noncoding																NONHSAT163867.1
A_23_P435501	2.3657556	1.242301	2.3657556	up	1531.4542	3728.6929	10.646865	11.889166	P	P	NM_198941	10955	SERINC3	AIGP1|DIFF33|SBBI99|TDE|TDE1|TMS-1	"Homo sapiens serine incorporator 3 (SERINC3), transcript variant 2, mRNA [NM_198941]"	hs|chr20:43135555-43135496	TGGCTGCACAGAAAACAAGTTCTTCATCAGTATTAACCTGATCCTTTGCGTTGTGGCTTC	coding	ENST00000255175
CUST_H6L_01425	3.0052745	1.5874968	3.0052745	up	24.520424	54.64126	4.336052	5.9235487	P	P	ENST00000612427					hs|chr16:066599648-066599589	TGGAGAGACTTCAGAGATCATCTTATTCTCCTCATTGCTAAGTTTTCTAAATACTTGCCT	noncoding	ENST00000612427															NONHSAT173977.1
A_33_P3237634	-4.4187875	-2.1436505	4.4187875	down	201.3671	36.10526	7.4920053	5.348355	P	P	NM_004089	1831	TSC22D3	DIP|DSIPI|GILZ|TSC-22R|hDIP	"Homo sapiens TSC22 domain family, member 3 (TSC22D3), transcript variant 2, mRNA [NM_004089]"	hs|chrX:106956545-106956486	CCTTATCCTGATGTATGGTTCCAGGATTTGGATTTTGATTTTCCAAATGTAGCTTGAAAT	coding/noncoding	ENST00000372383															NONHSAT223499.1
A_24_P287075	2.725688	1.4466205	2.725688	up	189.89912	447.80487	7.4007363	8.847357	P	P	NM_004579	5871	MAP4K2	BL44|GCK|RAB8IP	"Homo sapiens mitogen-activated protein kinase kinase kinase kinase 2 (MAP4K2), mRNA [NM_004579]"	hs|chr11:64557236-64557072	GAAACAAGGATCTTCCGAGTGCTTGGGGCCCACAGAGACATCATCCTGGAGAGCATTCCC	coding	ENST00000433890
A_23_P315892	3.1157775	1.6395922	3.1157775	up	150.22934	397.73297	7.0411415	8.680734	P	P	NM_013443	30815	ST6GALNAC6	SIAT7-F|SIAT7F|ST6GALNACVI	"Homo sapiens ST6 (alpha-N-acetyl-neuraminyl-2,3-beta-galactosyl-1,3)-N-acetylgalactosaminide alpha-2,6-sialyltransferase 6 (ST6GALNAC6), transcript variant 1, mRNA [NM_013443]"	hs|chr9:130648124-130648065	TGGAAAACTTTAGGGTATTTTTGCGCAAACTCCTTCAGGGTTGGGGGACTCTGAAGGAAA	coding/noncoding	ENST00000485320	NR_104629.1
A_23_P110266	-6.428094	-2.684391	6.428094	down	87.39779	10.072051	6.2120643	3.5276732	P	A	NM_024574	79625	NDNF	C4orf31|NORD	"Homo sapiens neuron-derived neurotrophic factor (NDNF), mRNA [NM_024574]"	hs|chr4:121957475-121957416	GGGGGGCACTCTGTAAAGTATCAGAGTAAGGTTGTGAAAACTAGAAAGTTCTGTTAGTTA	coding	ENST00000379692
A_24_P416346	5.2930365	2.4040956	5.2930365	up	157.67357	717.91254	7.1140156	9.518111	P	P	NM_001079675	2118	ETV4	E1A-F|E1AF|PEA3|PEAS3	"Homo sapiens ets variant 4 (ETV4), transcript variant 2, mRNA [NM_001079675]"	hs|chr17:41606025-41605966	TCTCAAGGCTGAGTTTGACCGGCCTGTCAGTGAGGAGGACACAGTCCCTTTGTCCCACTT	coding	ENST00000591713
A_33_P3294509	9.057659	3.1791382	9.057659	up	188.56685	1501.1022	7.391713	10.570851	P	P	NM_000610	960	CD44	CDW44|CSPG8|ECMR-III|HCELL|HUTCH-I|IN|LHR|MC56|MDU2|MDU3|MIC4|Pgp1	"Homo sapiens CD44 molecule (Indian blood group) (CD44), transcript variant 1, mRNA [NM_000610]"	hs|chr11:35253812-35253871	GCACACCCTTCCTCTGGTTTTTGTATATTTATTGATGGATCAATAATAATGAGGAAAGCA	coding	ENST00000263398
CUST_H6L_67435	2.6145892	1.3865843	2.6145892	up	382.93317	932.257	8.503669	9.890253	P	P	NM_016038	51119	SBDS	CGI-97|SDS|SWDS	"Homo sapiens Shwachman-Bodian-Diamond syndrome (SBDS), mRNA [NM_016038]"	hs|chr7:66458243-66456269	CCACTATTCGGTGAAAACCAACAAGAGTACAAAACAGCAGGCTTTGGAAGTGATAAAGCA	coding/noncoding																NONHSAT213584.1
CUST_H6L_37107	-2.4011152	-1.2637045	2.4011152	down	15.194329	4.6477056	3.6457953	2.3820908	P	A	NONHSAT155945					hs|chr10:100207522-100207581	GGTCGAATGAATTCCATCAAATGGATATGCTGTTATTTACTTATTCATTCCCCTACTGGT	noncoding																NONHSAT155945.1
A_23_P153692	-2.2058177	-1.1413136	2.2058177	down	706.83704	304.32172	9.44146	8.300146	P	P	NM_006297	7515	XRCC1	RCC	"Homo sapiens X-ray repair complementing defective repair in Chinese hamster cells 1 (XRCC1), mRNA [NM_006297]"	hs|chr19:44048318-44047803	CGATACGTCACAGCCTTCAATGGGGAGCTCGAGGACTATATGAGTGACCGGGTTCAGTTT	coding	ENST00000262887
A_33_P3422968	-5.613651	-2.4889393	5.613651	down	15.448779	2.051527	3.6679304	1.178991	P	A	NM_001370	1768	DNAH6	DNHL1|Dnahc6|HL-2|HL2	"Homo sapiens dynein, axonemal, heavy chain 6 (DNAH6), mRNA [NM_001370]"	hs|chr2:84752742-84752801	GAACCGATTTCAGTTAATGACTGCAGGAATCATTAAACGTCCAGTAAGCATAGCAAAAAA	coding	ENST00000468661
A_33_P3421418	-3.056566	-1.6119118	3.056566	down	804.8268	252.50987	9.650924	8.039012	P	P	ENST00000456556				ankyrin repeat domain 36C [Source:HGNC Symbol;Acc:HGNC:32946] [ENST00000456556]	hs|chr2:96517499-96517440	TAAAAAACAGGATGAACAAATTGAGCGGTTTGAGAAAATCCTGCAGCATTCAAGTTTGGT	coding	ENST00000456556
CUST_H6L_02119	15.217224	3.9276333	15.217224	up	59.07193	735.8577	5.6249466	9.55258	P	P	ENST00000508948	57561	ARRDC3	TLIMP	arrestin domain containing 3 [Source:HGNC Symbol;Acc:29263] [ENST00000508948]	hs|chr5:90676607-90674544	CGGCCTTACAGATGATGATAATTCCGAAGAAGGCTTCCACACTATTCATTCAGGAAGGCA	noncoding				lnc-AC027323.1-2:1
CUST_H6L_32382	-3.7030091	-1.8886981	3.7030091	down	20.621971	4.126181	4.0870166	2.1983185	P	A	NONHSAT140521					hs|chr16:010815922-010815863	AGTCCATAGCCGAATTATACTACTTCTCCAAGGCCTTCAAACATTGCTTCCACTAATAGC	noncoding																NONHSAT140521.2
CUST_H6L_18569	-8.19657	-3.0350204	8.19657	down	37.2712	3.4183352	4.9432807	1.9082603	P	A	NONHSAT044238					hs|chr15:61200839-61200780	GTTGGAATCTCTGGAGAAAATGGCTCCTGAACATACAGGATTTTCAGTACAGTTTAAAAA	noncoding																NONHSAT044238.2
CUST_H6L_25280	11.769021	3.5569224	11.769021	up	2.1830683	22.34854	1.1055955	4.662518	A	P	lnc-NAALADL2-9:1					hs|chr3:176028913-176028972	ACACTTCTGCTTAAGAAAACTTACCCAGTGTGTGGATGGACCAATAATAAAAAGGAATGT	noncoding				lnc-NAALADL2-9:1												NONHSAT093314.2
A_23_P37514	-2.3917193	-1.258048	2.3917193	down	48.529884	14.750787	5.3297715	4.0717235	P	P	NM_015492	56905	C15orf39		"Homo sapiens chromosome 15 open reading frame 39 (C15orf39), mRNA [NM_015492]"	hs|chr15:75504433-75504492	TGGGCCTCATTTAAGGGATTCTGATGAGCCGATGGGCCCTGGAGGCAGCCCATTAAAGCA	coding	ENST00000360639
CUST_H6L_06297	7.4853373	2.9040673	7.4853373	up	2.246027	14.510439	1.1455286	4.049596	A	P	lnc-IL17RA-23:1					hs|chr22:016900585-016900644	ATTGAAGAAAGAGTAGCACTATTTACCGTCACCCCGAGGGATTCACTTGGGAAATTTCTG	noncoding				lnc-IL17RA-23:1												NONHSAT191935.1
A_24_P166789	-2.1358318	-1.0947981	2.1358318	down	1881.6205	911.2326	10.951422	9.856624	P	P	NM_017813	54928	IMPAD1	GPAPP|IMP 3|IMP-3|IMPA3	"Homo sapiens inositol monophosphatase domain containing 1 (IMPAD1), mRNA [NM_017813]"	hs|chr8:57871074-57871015	AGGAACTAGACCATTAGCTGTTGCCGTCACATGCTTAGACACCAGTTTACTTAGCGTGTT	coding	ENST00000262644
CUST_H6L_03524	-2.0551023	-1.0392103	2.0551023	down	17.577614	6.211635	3.8544703	2.81526	P	A	lnc-C7orf13-8:1					hs|chr7:156162301-156162242	ATCCATTCACGTGTCGTTTTTCCCTGTCAAAACACAAACTGAGCACCCTGTGTACTTTGG	noncoding				lnc-C7orf13-8:1												NONHSAT214192.1
A_23_P348264	-2.3335934	-1.2225533	2.3335934	down	254.3704	91.21309	7.8598933	6.63734	P	P	NM_144652	137994	LETM2		"Homo sapiens leucine zipper-EF-hand containing transmembrane protein 2 (LETM2), transcript variant 2, mRNA [NM_144652]"	hs|chr8:38265970-38266029	TTCAGACCACTTAGAAAAATATAATTGCAAAGTCCCATTTCCTCTGTACCATTGTCACCC	coding/noncoding	ENST00000606593|ENST00000526075			lnc-FGFR1-2:1												NONHSAT216956.1
CUST_H6L_67590	12.489905	3.6426907	12.489905	up	74.15563	763.0587	5.961339	9.60403	P	P	NONHSAT213985					hs|chr7:130603075-130603016	AAATCTGTTCACGCACGCTTTCTTCTATCATTGGATGTGTACACTGGCTCTGATTTTCCC	noncoding																NONHSAT213985.1
A_24_P394940	-8.099832	-3.017892	8.099832	down	61.555637	5.628894	5.6881366	2.6702447	P	P	NM_000773	1571	CYP2E1	CPE1|CYP2E|P450-J|P450C2E	"Homo sapiens cytochrome P450, family 2, subfamily E, polypeptide 1 (CYP2E1), mRNA [NM_000773]"	hs|chr10:135346267-135346326	TGAAGTAAAAGAGTATGTGTCTGAAAGGGTGAAGGAGCACCATCAATCTCTGGACCCCAA	coding	ENST00000477500
A_23_P110253	-47.11386	-5.5580797	47.11386	down	157.82607	2.6933248	7.115311	1.5572317	P	P	NM_000222	3815	KIT	C-Kit|CD117|PBT|SCFR	"Homo sapiens v-kit Hardy-Zuckerman 4 feline sarcoma viral oncogene homolog (KIT), transcript variant 1, mRNA [NM_000222]"	hs|chr4:55606511-55606570	AAAGTGGTTGTTAGTTATAGATGTCTAGGTACTTCAGGGGCACTTCATTGAGAGTTTTGT	coding	ENST00000288135
A_23_P141146	-2.1874723	-1.1292648	2.1874723	down	797.7371	351.01968	9.63432	8.505055	P	P	NM_032875	84961	FBXL20	Fbl2|Fbl20	"Homo sapiens F-box and leucine-rich repeat protein 20 (FBXL20), transcript variant 1, mRNA [NM_032875]"	hs|chr17:37417070-37417011	ACACTCAAATTATCACTGTCTGTAGCACACTTGTGCACCTGTCTTACATTCTCTGTTGCT	coding	ENST00000394294
A_21_P0001283	2.10109	1.0711379	2.10109	up	7.8693757	12.114359	2.7233682	3.794506	A	P	lnc-AL591845					hs|chr1:36917135-36917194	CCAGGATTACTTTTTGCCATCTGCTGTATATTTTTACTCTGATGAACAACCATTTCTGTA	noncoding				lnc-AL591845.1-1:1												NONHSAT002417.2
CUST_H6L_21230	-2.155652	-1.1081243	2.155652	down	64.308395	22.074411	5.753148	4.645024	P	P	ENST00000586031	79149	ZSCAN5A	ZNF495|ZSCAN5	zinc finger and SCAN domain containing 5A [Source:HGNC Symbol;Acc:23710] [ENST00000586031]	hs|chr19:56777650-56777591	CTCACCGTGGGCTCTATCACTTGGTGCTATTTTTAGCAAGCATGCAGTAATAATCATAAT	noncoding				lnc-ZSCAN5B-1:1
A_33_P3277183	-7.7181344	-2.9482522	7.7181344	down	21.122066	2.044052	4.120982	1.17273	P	A	ENST00000475488	23145	SSPO		SCO-spondin [Source:HGNC Symbol;Acc:HGNC:21998] [ENST00000475488]	hs|chr7:149483974-149484033	AGAAAATACCAAGTTTTAGAAAGGCGAAATGAAAATAAATCTCCTAACTTCCCATCACCC	coding	ENST00000475488
A_33_P3321657	-3.896913	-1.9623318	3.896913	down	599.1341	140.13568	9.199362	7.23703	P	P	NM_001291860	3339	HSPG2	HSPG|PLC|PRCAN|SJA|SJS|SJS1	"Homo sapiens heparan sulfate proteoglycan 2 (HSPG2), transcript variant 1, mRNA [NM_001291860]"	hs|chr1:22148799-22148740	TAGAAGGGACCCTCCTGTGGTCTTTGTCTTGATTTTTCTTAATAAACGGTGCTATCCCCG	coding/noncoding	ENST00000374695			lnc-CELA3B-2:1
CUST_H6L_73590	-17.991123	-4.1692133	17.991123	down	55.376503	2.321448	5.5318394	1.3626258	P	A	NONHSAT224228					hs|chrX:129330528-129330587	GAAGCACTGTGATAAGATGTCATCCACCCGACAGTTTGAAGGAATGTACTTCAAGACCTG	noncoding																NONHSAT224228.1
CUST_H6L_75337	11.044686	3.4652805	11.044686	up	2.246817	21.539604	1.1461383	4.6114187	A	P	ENST00000635369					hs|chr3:020227912-020227966	CGTGGGGATTTTACGGGTGGAGTTACTCCGAAACCTTTAAGGCCGAGTGTGATAGATATT	noncoding	ENST00000635369
A_33_P3327106	3.3470445	1.7428877	3.3470445	up	4.6164236	11.608168	1.989645	3.7325327	A	P	AF109190	100129900	LOC100129900		"Homo sapiens P008-1 and putative P008-2 mRNA, complete cds. [AF109190]"	hs|chr3:29461211-29461270	TGGGTTCCATATGATGTTGGCTATAGGTAGAAGGGGAGAGCGATGCATATGTAAGTTTGT	coding
CUST_H6L_03816	-3.0401301	-1.6041331	3.0401301	down	71.430824	17.365479	5.906015	4.301882	P	P	ENST00000562253	80178	C16orf59		chromosome 16 open reading frame 59 [Source:HGNC Symbol;Acc:25849] [ENST00000562253]	hs|chr16:2511371-2511430	CAGAATGAAGCAGCTGTGTGGTGGTGTCCAGGTTGGCACCATCAGGTCAGGGAAGTACTG	noncoding				lnc-CCNF-2:2
CUST_H6L_19526	2.263852	1.1787796	2.263852	up	220.87035	439.73337	7.6430073	8.821787	P	P	NM_005082	7706	TRIM25	EFP|RNF147|Z147|ZNF147	"Homo sapiens tripartite motif containing 25 (TRIM25), mRNA [NM_005082]"	hs|chr17:54968333-54968274	GTCATGGTGACCCTGATCCAGTTTGGGTGGAAATCCTTCCTAAGTATCATAAGAAGCATC	coding/noncoding				lnc-COIL-7:1
A_21_P0000668	-7.5251694	-2.911724	7.5251694	down	436.10013	49.75588	8.704491	5.7927666	P	P	NR_036636	8759	ADAM1A	ADAM1|ADAM1P|FTNAP|Ftna|PH-30a	"Homo sapiens ADAM metallopeptidase domain 1A (pseudogene) (ADAM1A), non-coding RNA [NR_036636]"	hs|chr12:112339590-112339649	ATAGATAGCTTTAGTGGCTCTGACTCAGATATACTGATGTAGAAGGAAGGATTCTTTCAC	noncoding	ENST00000602903	NR_036636.1
A_24_P801079	-2.8857472	-1.528945	2.8857472	down	5575.7534	2017.29	12.533577	11.004632	P	P	AY239294				"Homo sapiens proliferation-inducing protein 9 mRNA, complete cds. [AY239294]"	hs|chr9:136216408-136215841	GTCCAATGCCAAAATTCTTAGGCCTTTTCTCAAACAGGGGATTCACCACTTTCTTAGCCT	coding
CUST_H6L_31934	-2.0127163	-1.0091438	2.0127163	down	2637.2117	1374.2374	11.449179	10.440035	P	P	BC045662	664721	HNRNPA1P27	HNRPA1P5	"Homo sapiens heterogeneous nuclear ribonucleoprotein A1 pseudogene 5, mRNA (cDNA clone IMAGE:5271790), with apparent retained intron. [BC045662]"	hs|chrX:100142199-100142140	CAGGTTCTATTTGGAATTTACATACAACCTGCTTGGGTGGAGAAGCCATTGTCTTCAGAA	noncoding																NONHSAT137902.2
A_23_P20107	2.0010116	1.0007296	2.0010116	up	430.36908	808.88245	8.685102	9.685832	P	P	NM_015917	373156	GSTK1	GST|GST 13-13|GST13|GST13-13|GSTK1-1|hGSTK1	"Homo sapiens glutathione S-transferase kappa 1 (GSTK1), transcript variant 1, mRNA [NM_015917]"	hs|chr7:142961668-142961727	GCAAAGGACTATACATGGCAAATGACTTAAAGCTCCTGAGACACCATCTCCAGATTCCCA	coding/noncoding	ENST00000494735															NONHSAT212812.1
A_23_P83436	2.2849476	1.1921611	2.2849476	up	157.08536	304.37585	7.1082807	8.300442	P	P	NM_000285	5184	PEPD	PROLIDASE	"Homo sapiens peptidase D (PEPD), transcript variant 1, mRNA [NM_000285]"	hs|chr19:33877995-33877936	ATGCTGTTCTTTAGTAGCAACTAAAATGTGTCTTGCTGTCATTTATATTCCTTTTCCCAG	coding	ENST00000591968
A_22_P00007771	-2.2728844	-1.1845243	2.2728844	down	12.525245	4.0969915	3.3725288	2.1880045	P	A	ENST00000553061					hs|chr12:054670757-054670816	AAGCCAAACAAGGACAAGATGCAATCAATCGTATGTGTAAGTTTAAGCAGCAAAAAGTGG	noncoding	ENST00000553061															NONHSAT028613.2
CUST_H6L_05535	-2.0980532	-1.0690513	2.0980532	down	158.30017	59.69383	7.1195517	6.0505004	P	P	NM_001282699	83641	FAM107B	C10orf45	"Homo sapiens family with sequence similarity 107, member B (FAM107B), transcript variant 6, mRNA [NM_001282699]"	hs|chr10:14613854-14613795	CTTCCTGGGCTAACTCTTCTCTTGCTAAAGGATGATTTTTCACCACCTTGAATGCCCATG	coding/noncoding				lnc-FRMD4A-5:1
A_23_P64306	-3.0318227	-1.6001854	3.0318227	down	19.645952	4.7592545	4.016144	2.4159584	P	A	NM_024114	79097	TRIM48	RNF101	"Homo sapiens tripartite motif containing 48 (TRIM48), mRNA [NM_024114]"	hs|chr11:55032550-55032609	GACAATACAGCAGAGAAACCTCAAAACTAACATTCGATTGAAGAAGATGGCTTCCCTTGC	coding	ENST00000613263
A_23_P255104	2.0944247	1.0665541	2.0944247	up	235.3731	434.8672	7.740732	8.807286	P	P	NM_005779	10184	LHFPL2		"Homo sapiens lipoma HMGIC fusion partner-like 2 (LHFPL2), mRNA [NM_005779]"	hs|chr5:77781354-77781295	CCAAAAGAGTTAAAGGCACGACTGGGATTTCTTCTGAGACTGTGGTGAAACTCCTTCCAA	coding	ENST00000380345
CUST_H6L_03556	-6.964645	-2.8000498	6.964645	down	26.212793	2.8494554	4.4323597	1.6323098	P	A	ENST00000528286	23213	SULF1	SULF-1	sulfatase 1 [Source:HGNC Symbol;Acc:20391] [ENST00000528286]	hs|chr8:70385523-70408021	CTAAGGGACTTGGACATGCTACTGTTTAACTGCTGTCGGGATTCTTCACTTCTCTTGAAC	noncoding				lnc-C8orf34-4:1
A_33_P3304983	-4.527005	-2.178557	4.527005	down	243.24594	43.713413	7.789998	5.611441	P	P	NM_002736	5577	PRKAR2B	PRKAR2|RII-BETA	"Homo sapiens protein kinase, cAMP-dependent, regulatory, type II, beta (PRKAR2B), mRNA [NM_002736]"	hs|chr7:106781339-106781398	AGATGGGGAGCATGTAATTGATCAAGGTGACGATGGTGACAACTTTTATGTAATTGATAG	coding	ENST00000393613
A_24_P83437	-2.0610838	-1.0434031	2.0610838	down	126.42602	47.738354	6.7762923	5.732889	P	P	NM_182975	284695	ZNF326	ZAN75|ZIRD|Zfp326|dJ871E2.1	"Homo sapiens zinc finger protein 326 (ZNF326), transcript variant 3, mRNA [NM_182975]"	hs|chr1:90470867-90470926	AAGTACTCTTTAGGCATGTTATGATACTTGAACTTCACTGTTTGCTATTGAATCATCACC	coding	ENST00000361911
CUST_H6L_46506	2.6507027	1.4063749	2.6507027	up	98.10283	209.54355	6.384804	7.7911787	P	P	NONHSAT173350					hs|chr16:81535802-81535861	CCGGGACCTGGGCTGACAGTTGCAGCATAACAAGGATTAGGTGAGATGCTACATCAGTGA	noncoding																NONHSAT173350.1
CUST_H6L_28836	-2.299608	-1.2013879	2.299608	down	59.538776	19.026062	5.6361856	4.434798	P	P	NM_001079653	221935	SDK1		"Homo sapiens sidekick cell adhesion molecule 1 (SDK1), transcript variant 2, mRNA [NM_001079653]"	hs|chr7:4215465-4218174	ACATTTAAAGAAGTACCGGCGCTATGAAGTAATAATGACCGCCTATAACATCATCGGCGA	coding
A_33_P3402354	-2.5961423	-1.3763695	2.5961423	down	195.98096	60.627415	7.4481926	6.071823	P	P	ENST00000238571	56252	YLPM1	C14orf170|PPP1R169|ZAP113|ZAP3	YLP motif containing 1 [Source:HGNC Symbol;Acc:17798] [ENST00000238571]	hs|chr14:75287841-75287900	GTAGGAGACAGACCAACCACTTTGAACAGTGTCTCTTTATTAAAATTCTTAAAGAAGGTT	coding
A_24_P91852	2.6920624	1.4287119	2.6920624	up	110.422295	244.32195	6.5634737	7.9921856	P	P	NM_006520	6990	DYNLT3	RP3|TCTE1L|TCTEX1L	"Homo sapiens dynein, light chain, Tctex-type 3 (DYNLT3), mRNA [NM_006520]"	hs|chrX:37698509-37698450	ATACATATAGAGAGCGGAACCATAACTCATTGAATTTTGGAGAGGAATAAGCTTAGCGTT	coding/noncoding	ENST00000378578															NONHSAT223268.1
CUST_H6L_55864	6.179126	2.6274028	6.179126	up	2.262888	12.025888	1.1568422	3.784245	A	P	NONHSAT191773					hs|chr21:031335217-031335276	AGACTTGGACACTTTACAATCAAATTGCACTTGGCAAAGGAAAGAACTTCAATATGCTTT	noncoding																NONHSAT191773.1
A_23_P317324	-3.7976966	-1.9251246	3.7976966	down	72.783676	14.11405	5.934496	4.0093713	P	P	NM_005241	2122	MECOM	AML1-EVI-1|EVI1|MDS1|MDS1-EVI1|PRDM3	"Homo sapiens MDS1 and EVI1 complex locus (MECOM), transcript variant 2, mRNA [NM_005241]"	hs|chr3:168806898-168806839	ATGAGGAAAATGGAAGATAATCAATATTCTGAAGCTGAGCTGTCTTCTTTTAGTACTTCC	coding	ENST00000468789
CUST_H6L_22537	2.1336193	1.0933027	2.1336193	up	15682.228	37750.906	14.071889	15.165192	P	P	NM_001289745	2597	GAPDH	G3PD|GAPD|HEL-S-162eP	"Homo sapiens glyceraldehyde-3-phosphate dehydrogenase (GAPDH), transcript variant 3, mRNA [NM_001289745]"	hs|chr12:6647140-6647303	CACTTTGTCAAGCTCATTTCCTTGTATGACAATGAATTTGGCTACACCAACAGGGTGGTG	coding/noncoding																NONHSAT076018.2
CUST_H6L_04605	2.0349104	1.0249653	2.0349104	up	140.29483	238.24147	6.93536	7.9603252	P	P	NM_012309	22941	SHANK2	AUTS17|CORTBP1|CTTNBP1|ProSAP1|SHANK|SPANK-3	"Homo sapiens SH3 and multiple ankyrin repeat domains 2 (SHANK2), transcript variant 1, mRNA [NM_012309]"	hs|chr11:70935807-70935748	TCTAGAATACAGACAGTTCCTGCTCTAAGAGGCCATCTGTGAGGCTCAGTCTCCCAACAC	coding/noncoding				lnc-DHCR7-5:1
CUST_H6L_61979	2.0597923	1.0424988	2.0597923	up	14.313479	21.386072	3.5589964	4.6014953	P	P	NONHSAT203439					hs|chr5:152148842-152148901	TGTGTTAACACATCACAGACTCTTCAAAGACTAAAGACTTGATCCATCTTCCTCCAAATA	noncoding																NONHSAT203439.1
CUST_H6L_00738	2.294407	1.1981212	2.294407	up	2.8111234	5.2431536	1.362806	2.5609272	A	P	ENST00000516883					hs|chr1:206261067-206261008	TGACACTTCATATGAAAGCTGCATGTGCAGTCTTATTATTATTTTGCAAGCCTGGGGCTT	noncoding	ENST00000516883		T029073
CUST_H6L_17207	-3.0149946	-1.5921555	3.0149946	down	293.4665	82.066536	8.08753	6.4953747	P	P	NM_004392	1602	DACH1	DACH	"Homo sapiens dachshund family transcription factor 1 (DACH1), transcript variant 3, mRNA [NM_004392]"	hs|chr13:72440260-72440201	TTTCGACCTGTTCCTGAAGCACTTGGTGGGGGGCTTGCATACGGTCTACACCAAGCTGAA	coding
A_23_P113161	-8.138119	-3.0246954	8.138119	down	21.072475	1.9506732	4.1177874	1.093092	P	A	NM_030806	81563	C1orf21	PIG13	"Homo sapiens chromosome 1 open reading frame 21 (C1orf21), mRNA [NM_030806]"	hs|chr1:184597996-184598055	TGATTTGACCACCAAGATGTAATGATGATTCTATTCCATTTTGAAAAGGGTCTGAGAAAG	coding	ENST00000235307
A_23_P25030	-4.241139	-2.0844517	4.241139	down	341.61926	68.45652	8.32745	6.242998	P	P	NM_003725	8630	HSD17B6	HSE|RODH|SDR9C6	"Homo sapiens hydroxysteroid (17-beta) dehydrogenase 6 (HSD17B6), mRNA [NM_003725]"	hs|chr12:57180933-57180992	TGTTGAATTGTAGCACAAACCTGAACCTGGTCACTGACTGCATGGAACATGCTCTGACAT	coding	ENST00000554150
CUST_H6L_10715	3.3134408	1.7283301	3.3134408	up	53.23436	136.17151	5.4698024	7.1981325	P	P	lnc-TMEM199-1:1					hs|chr17:026670949-026671008	GTGGTTTGCTGTGTGCCAATCTTCTGCTAAGCAATCACATCTTTCCCGTAATGTTGACAG	noncoding				lnc-TMEM199-1:1												NONHSAT052566.2
CUST_H6L_18927	3.308874	1.7263403	3.308874	up	121.54642	335.3801	6.7142706	8.440611	P	P	ENST00000561608	55784	MCTP2		"multiple C2 domains, transmembrane 2 [Source:HGNC Symbol;Acc:25636] [ENST00000561608]"	hs|chr15:94821433-94821492	GGAACCAATTTGAAGGACTACAAGGTGGACTGCTTGCTCAGCTCAGTATCAACACTTATG	noncoding																NONHSAT050156.2
CUST_H6L_23748	2.048422	1.034513	2.048422	up	261.00162	477.05356	7.9003263	8.934839	P	P	NM_001293234	51586	MED15	ARC105|CAG7A|CTG7A|PCQAP|TIG-1|TIG1|TNRC7	"Homo sapiens mediator complex subunit 15 (MED15), transcript variant 3, mRNA [NM_001293234]"	hs|chr22:20907432-20909249	TAGATAACAAGAAATCTCAAGCTTCCGTCAGTGATCCTATGAATGCACTCCAGAGCCTGA	coding
A_33_P3217317	-3.4159758	-1.7722977	3.4159758	down	8.971281	1.9991752	2.9088106	1.1365129	P	A	AK056731				"Homo sapiens cDNA FLJ32169 fis, clone PLACE6000523. [AK056731]"	hs|chr14:106219317-106219258	AATCCCTGGTTTCTGAAGAGGTGCTTAGGCATTGAAGTGAGACTGATGAGACTTCACACT	coding
A_24_P706340	2.098904	1.0696361	2.098904	up	7.3946424	11.406951	2.637006	3.7066422	A	P	NM_001080396	728215	FAM155A		"Homo sapiens family with sequence similarity 155, member A (FAM155A), mRNA [NM_001080396]"	hs|chr13:107822431-107822372	CTGTCTTTATGTCCTGTCAGCTTCTATTAGAGGAATGATTGCTATGACCTCATGGTATAG	coding	ENST00000375915
A_33_P3258117	-2.716113	-1.4415436	2.716113	down	2273.179	873.16077	11.235516	9.793972	P	P	NM_001289072	3070	HELLS	LSH|Nbla10143|PASG|SMARCA6	"Homo sapiens helicase, lymphoid-specific (HELLS), transcript variant 7, mRNA [NM_001289072]"	hs|chr10:96334433-96334492	CTGTGGCCCTTTGTCTACACTTCCTAACTGGATGGCTGAATTCAAAAGATTTACACCAGA	coding	ENST00000394045
CUST_H6L_14852	-2.1217122	-1.0852289	2.1217122	down	248.54645	97.86221	7.821443	6.736214	P	P	NM_139178	221120	ALKBH3	ABH3|DEPC-1|DEPC1|PCA1	"Homo sapiens alkB, alkylation repair homolog 3 (E. coli) (ALKBH3), mRNA [NM_139178]"	hs|chr11:43941734-43941793	AGGTCTACTGTGGGAACAGTTATCCCTAACCACAGCTCAAAATCGCTATCATCTTTAGGC	coding
A_33_P3287584	3.186257	1.6718626	3.186257	up	241.83537	684.87494	7.7813587	9.453221	P	P	NM_133471	170954	PPP1R18	HKMT1098|KIAA1949	"Homo sapiens protein phosphatase 1, regulatory subunit 18 (PPP1R18), transcript variant 1, mRNA [NM_133471]"	hs|chr6:30652961-30652902	AAAGAAGAGTGGCCAGTTCCAGGGGTAGCTCCAAAAGAGACTGCAGAGCTGTCCGAGACC	coding	ENST00000615527
A_32_P182662	5.00218	2.322557	5.00218	up	273.06155	1249.1019	7.9728427	10.2954	P	P	NM_022831	64853	AIDA	C1orf80	"Homo sapiens axin interactor, dorsalization associated (AIDA), mRNA [NM_022831]"	hs|chr1:222843215-222843156	GAACTTCTGTGAATTTTACCACTCAGTAGAAACCATCATAGCTCTGTGTAGCGTATTCAC	coding	ENST00000495670
A_33_P3361337	3.1026604	1.6335058	3.1026604	up	21.34285	48.955322	4.135063	5.768569	P	P	NM_001097620	202915	TMEM184A		"Homo sapiens transmembrane protein 184A (TMEM184A), mRNA [NM_001097620]"	hs|chr7:1586647-1586588	GGGAGCAGGAAGAGCCGGAGCCTGGAGAAGCGGATGCTGATCCCCTCGGAGGACCTGTAG	coding	ENST00000468535
A_21_P0004276	-4.4957595	-2.1685648	4.4957595	down	12.082349	2.018402	3.320569	1.1520041	P	A	lnc-POLR3G-1:2					hs|chr5:89711863-89711922	CGCCACAAATACAGTTAGGCAGCTTAGCCTTAGAAACACAAATTTTAAAAGTGAAGTAAA	noncoding				lnc-POLR3G-1:2												NONHSAT102732.2
CUST_H6L_25361	2.8910782	1.5316076	2.8910782	up	603.61505	1682.7946	9.208694	10.740302	P	P	lnc-C3orf70-2:1					hs|chr3:184963397-184963338	GATCACTGGACACAATCCTGCAGAAGGACATGCAACTCTTATTTCCTACAGTGTGAAACT	noncoding				lnc-C3orf70-2:1												NONHSAT093759.2
CUST_H6L_70575	12.089317	3.595661	12.089317	up	4.017063	37.260395	1.7958539	5.391515	A	P	NONHSAT218710					hs|chr8:115725162-115725221	TGCACAGAGACACTTGAGTTGTCCAGATGAGATAGACAGTTGTCCAGATGAGATCAGTGT	noncoding																NONHSAT218710.1
CUST_H6L_15140	-2.8210738	-1.4962444	2.8210738	down	37.742527	9.660391	4.961593	3.4653487	P	A	ENST00000580881				Uncharacterized protein  [Source:UniProtKB/TrEMBL;Acc:E9PLG1] [ENST00000580881]	hs|chr11:66115703-66116812	ATCTACATTTTCACATCCTGCCTATTTGGAGCAGCAAGCTGGAGGTGCGAGGGCCCAGAG	noncoding	ENST00000580881			lnc-RP11-867G23.8.1-3:1												NONHSAT022292.2
A_21_P0000381	2.1160066	1.0813441	2.1160066	up	47.87013	76.09135	5.309725	6.391069	P	P	NR_003058	692110	SNORD70	HBII-234	"Homo sapiens small nucleolar RNA, C/D box 70 (SNORD70), small nucleolar RNA [NR_003058]"	hs|chr2:203141182-203141241	TGGAACTGAATCTAAGTGATCTGACTCAATATTCGTCACTACCACTGAGACAACGATGAA	noncoding	ENST00000391232	NR_003058.1
A_32_P44568	3.4306307	1.7784739	3.4306307	up	2973.4634	10743.179	11.639289	13.417763	P	P	NM_005566	3939	LDHA	GSD11|HEL-S-133P|LDHM|PIG19	"Homo sapiens lactate dehydrogenase A (LDHA), transcript variant 1, mRNA [NM_005566]"	hs|chr9:014921876-014921817	TTTCCCAAAAACCATGTTATTGGAAGTGGTTGCAATCTGGATTCAGCCCAATTCCGTTAC	coding	ENST00000397561
CUST_H6L_45644	-2.6494985	-1.4057193	2.6494985	down	140.91006	41.404934	6.9428515	5.5371323	P	P	ENST00000560899	2108	ETFA	EMA|GA2|MADD	"electron-transfer-flavoprotein, alpha polypeptide [Source:HGNC Symbol;Acc:3481] [ENST00000560899]"	hs|chr15:76520197-76520138	ATCTTCTGCACATCTCTCTGAGGAACCCCTCTAAGGGAAATACACAGATGTTGGATATCC	noncoding				lnc-SCAPER-7:1												NONHSAT171799.1
A_22_P00009933	2.7347276	1.4513972	2.7347276	up	11.60684	23.165394	3.265795	4.717192	P	P	ENST00000476130				"ALU2_HUMAN (P39189) Alu subfamily SB sequence contamination warning entry, partial (15%) [THC2779148]"	hs|chr11:12094429-12094488	AGTGGCAGTTTCGGCTGTAAATATATAACCTCACCCAAGGGGGTGCTTCACCTAAAAACT	noncoding	ENST00000476130			lnc-MICAL2-2:1												NONHSAT018036.2
A_21_P0009808	-2.1329324	-1.0928383	2.1329324	down	182.04082	68.522255	7.3369427	6.2441044	P	P	lnc-AC012313					hs|chr19:58919513-58918648	TGGTACATGCCTGTCATCAGGTCTGTGTTTGTCTTGGAGTAAGGATTATTCTCGCTTGCT	noncoding				lnc-AC012313.1-1:4												NONHSAT068397.2
CUST_H6L_31749	-5.718014	-2.5155141	5.718014	down	101.626	13.268859	6.438675	3.9231608	P	P	NM_020922	65267	WNK3	PRKWNK3	"Homo sapiens WNK lysine deficient protein kinase 3 (WNK3), transcript variant 1, mRNA [NM_020922]"	hs|chrX:54219794-54219735	TTGAGATTGAGGTTTGCGGTCCAGAACATACCCTCAGCAGATACAGTGACTAACTGGAAA	coding/noncoding				lnc-FAM120C-1:1												NONHSAT137215.2
A_21_P0011358	-3.4408576	-1.7827682	3.4408576	down	397.91205	100.966805	8.562746	6.779978	P	P	TCONS_l2_00008962		XLOC_l2_004854		"BROAD Institute lincRNA (XLOC_l2_004854), lincRNA [TCONS_l2_00008962]"	hs|chr15:28965121-28965062	CCAATTTTACTTTTTCCCCTTGACTCCAGACTTTTTAACACTGATGTGCTGCTGTTGAGG	noncoding
A_23_P431789	2.8232453	1.4973545	2.8232453	up	608.52155	1664.0173	9.222633	10.719988	P	P	NM_001660	378	ARF4	ARF2	"Homo sapiens ADP-ribosylation factor 4 (ARF4), mRNA [NM_001660]"	hs|chr3:57557101-57557072	GGTTTTTAATACTCAGCAGATTGTCTTCCCATATTGTGTCTTTTTTATGTTGCATGTTGC	coding	ENST00000486310
A_33_P3250820	-3.9775338	-1.9918742	3.9775338	down	22.006466	4.0981827	4.180202	2.1883278	P	A	NM_207361	341640	FREM2		"Homo sapiens FRAS1 related extracellular matrix protein 2 (FREM2), mRNA [NM_207361]"	hs|chr13:39461187-39461246	CCGCTTGTGTTTCATAACTACGCTTGCTTTCCTTCAAAATATACCAAGTGTGTAATATAA	coding	ENST00000280481
CUST_H6L_27388	2.0290976	1.0208383	2.0290976	up	154.54498	264.67804	7.084205	8.105043	P	P	ENST00000514620	9604	RNF14	ARA54|HFB30|HRIHFB2038|TRIAD2	ring finger protein 14 [Source:HGNC Symbol;Acc:10058] [ENST00000514620]	hs|chr5:141353292-141359731	AAGATATTTGTGAGCGGTCAAAGAGTTAGTGGAAGCAGAGTTATTTGCCCGTTATGACCG	coding
A_24_P238257	-11.210741	-3.4868097	11.210741	down	41.018707	2.781276	5.083701	1.5968915	P	A	NM_001145080	284071	C17orf104		"Homo sapiens chromosome 17 open reading frame 104 (C17orf104), mRNA [NM_001145080]"	hs|chr17:42745468-42745527	CTTTTTCTGGTCTCATGCCAACTTTTGGATTTCAAAGACCAATTAAAACCCGTAGTGGAC	coding	ENST00000409464
CUST_H6L_20511	-3.9232252	-1.9720402	3.9232252	down	19.40758	3.691621	3.9980884	2.0260482	P	A	ENST00000465410	163050	ZNF564		zinc finger protein 564 [Source:HGNC Symbol;Acc:31106] [ENST00000465410]	hs|chr19:12661185-12661126	TTGTTTGTGTACTTGTAACCTGAGAGGGAAACGGAGAATAAGAACCTGACACTCTACGGT	noncoding				lnc-ZNF490-3:1
A_23_P56734	-5.3510456	-2.4198208	5.3510456	down	14.732495	2.0546346	3.6015525	1.1817317	P	A	NM_006895	3176	HNMT	HMT|HNMT-S1|HNMT-S2	"Homo sapiens histamine N-methyltransferase (HNMT), transcript variant 1, mRNA [NM_006895]"	hs|chr2:138771478-138771537	CCTTTTGTCCACCATGGATATATCTGACTGCTTTATTGATGGTAATGAAAATGGAGACCT	coding	ENST00000485653
A_33_P3264188	-2.150794	-1.1048694	2.150794	down	64.299065	22.121813	5.7529845	4.648115	P	P	NM_001004684	120775	OR2D3	OR11-89	"Homo sapiens olfactory receptor, family 2, subfamily D, member 3 (OR2D3), mRNA [NM_001004684]"	hs|chr11:6943160-6943219	AACAAAGATGTCAAAGGGGCTCTCAGGAAACTAGTTGGGAGAAAGTGCTTCTCTCATAGG	coding	ENST00000317834
CUST_H6L_50843	-3.039084	-1.6036365	3.039084	down	15.977699	3.9009361	3.7155876	2.111951	P	A	lnc-FOSL2-5:1					hs|chr2:28492862-28492921	TTCCTTTACTCTATGCTGAGAAACAGGGTTAAGCCTATTATTATAATTTTATTAGAAATT	noncoding				lnc-FOSL2-5:1												NONHSAT181479.1
CUST_H6L_32103	-13.978481	-3.8051357	13.978481	down	40.611538	2.156433	5.0666327	1.261497	P	A	ENST00000602570	90161	HS6ST2		heparan sulfate 6-O-sulfotransferase 2 [Source:HGNC Symbol;Acc:19133] [ENST00000602570]	hs|chrX:131869237-131869178	TGGCTCCGTTGACAACTGATTCAGAATATTGACAAGACTTCATTATGTTTTTGCTCTTGT	noncoding				lnc-MBNL3-1:1
CUST_H6L_74669	-4.031143	-2.011189	4.031143	down	207.77336	41.17708	7.5412583	5.5300694	P	P	ENST00000484665	283463	MUC19	MUC-19	"mucin 19, oligomeric [Source:HGNC Symbol;Acc:14362] [ENST00000484665]"	hs|chr12:40957348-40957407	TTCCACCAGCTCCAGGTAATAATTCCACGACTTCAGAATTGTTCCACATTAATGGTTCCT	noncoding	ENST00000484665															NONHSAT162075.1
CUST_H6L_05718	-2.0760603	-1.0538483	2.0760603	down	12.123021	4.326837	3.324953	2.2711048	P	A	lnc-GGNBP1-2:1					hs|chr6:033532911-033532970	GGCCCTAAAACTATTTAAGAGGCAGACTTGAACTTATACACAGGTCCCACAACTTAAGCC	noncoding				lnc-GGNBP1-2:1												NONHSAT109005.2
A_23_P204630	-3.2813134	-1.7142735	3.2813134	down	64.11969	14.3456955	5.748166	4.0338926	P	P	NM_021229	59277	NTN4	PRO3091	"Homo sapiens netrin 4 (NTN4), mRNA [NM_021229]"	hs|chr12:96052034-96051975	ATGTAGACATATGCTTGGCTAAAGGGGAAATGGACTTTAAATTTTAAAGAGCTCATTTGC	coding	ENST00000343702
CUST_H6L_65344	-4.0696473	-2.0249038	4.0696473	down	33.35448	5.9628367	4.7794895	2.7545857	P	P	NONHSAT210013					hs|chr6:166055292-166055233	TTGGTTCTCATAACAGTCCGAAGAGGAATCCTAAGCAAAGTGAGGCTCAGGAACATCTAG	noncoding																NONHSAT210013.1
A_23_P122906	-104.23688	-6.703722	104.23688	down	260.4952	2.067441	7.89648	1.1927581	P	A	NM_015570	26053	AUTS2	FBRSL2|MRD26	"Homo sapiens autism susceptibility candidate 2 (AUTS2), transcript variant 1, mRNA [NM_015570]"	hs|chr7:70257414-70257473	AGTTCCATTTGGTCTTCTAGTATATTAAAGTGCTATCTGACGTTGTTATCCTGTTTTTGC	coding	ENST00000611706
CUST_H6C_03164	-3.226886	-1.6901426	3.226886	down	21.788898	4.9560065	4.165143	2.4750004	P	A	hsa_circ_0005858						GTGTCCCGTATTCTGTTCGTAATTGTGTAAGTTTCTGTAGTGTCGTGAAAGGTCCACAGG	circRNA					chr2	36615114	36691798	+	76684	9302	"Hs68_RNase, Hs68_control"	"ALT_ACCEPTOR, CDS, coding, INTERNAL, intronic, OVCODE, OVEXON"	NM_016441	CRIM1	Jeck2013
CUST_H6L_15215	72.37809	6.177481	72.37809	up	2.282259	151.43678	1.1675653	7.3450465	A	P	ENST00000541137	26579	MYEOV	OCIM	myeloma overexpressed [Source:HGNC Symbol;Acc:7563] [ENST00000541137]	hs|chr11:69182434-69182493	TGTAGATGAAGACTGGCAGGGCTGAAGAAATGATCTCATGTTGAAATTAATGATGAGCTT	noncoding				lnc-MYEOV-11:7												NONHSAT159337.1
A_23_P97457	5.5566745	2.4742217	5.5566745	up	122.751686	577.0918	6.7294993	9.203721	P	P	NM_022831	64853	AIDA	C1orf80	"Homo sapiens axin interactor, dorsalization associated (AIDA), mRNA [NM_022831]"	hs|chr1:222842440-222842381	GTCTTCTAAACAATGTAATCTAAAAATAATTGAGTCAGATGCTAACGAGATACTGCAGGC	coding/noncoding	ENST00000474863															NONHSAT153014.1
A_23_P332399	5.075934	2.3436732	5.075934	up	16.247091	61.199306	3.739262	6.0829353	P	P	NM_016315	51454	GULP1	CED-6|CED6|GULP	"Homo sapiens GULP, engulfment adaptor PTB domain containing 1 (GULP1), transcript variant 1, mRNA [NM_016315]"	hs|chr2:189460525-189460584	ATAACTGGTCATTAATTATGAACATTTACTTCTCCAGTGCGTTTTTATGAAGATCTGGTT	coding	ENST00000409580
CUST_H6L_12931	6.1093307	2.6110144	6.1093307	up	6.3520436	29.160662	2.4299512	5.0409656	P	P	ENST00000461071	27173	SLC39A1	ZIP1|ZIRTL	"solute carrier family 39 (zinc transporter), member 1 [Source:HGNC Symbol;Acc:12876] [ENST00000461071]"	hs|chr1:153935410-153935351	ACTTGGGAAAGAAAGTGTGAGAAGAGAGGAATGTTCCTGGTACAGGAGTAGATGAGTCAC	coding
A_21_P0002257	-4.781109	-2.2573452	4.781109	down	24.537334	3.8209	4.3371205	2.0797753	P	A	ENST00000610384					hs|chr2:95925460-95925519	ACTTGTGATCTATTCTTCATGATAATATAGGCTAAACCTGAGCCCTGGGCTCCAGGACAG	noncoding	ENST00000610384			lnc-PROM2-1:1												NONHSAT072471.2
A_23_P345707	-4.4305525	-2.1474867	4.4305525	down	1302.402	291.7786	10.390224	8.242738	P	P	NM_152259	90381	TICRR	C15orf42|SLD3|Treslin	"Homo sapiens TOPBP1-interacting checkpoint and replication regulator (TICRR), mRNA [NM_152259]"	hs|chr15:90170742-90170801	CCATATACGTGAAACTGAAGAGTGCATTGGGCAGTGGAAGCTATTTTTTGCCTTCCCTGT	coding	ENST00000268138
CUST_H6L_34254	2.037457	1.0267696	2.037457	up	25.409967	37.836277	4.386698	5.4134674	P	P	NONHSAT150553					hs|chr1:219644285-219644344	GCCTCCCTTGGGGAATGGCTGATGCTTGGAATATAGATGGCATGTATAATTACTTAGTTT	noncoding																NONHSAT150553.1
A_24_P289299	-3.5021963	-1.80826	3.5021963	down	289.4891	69.25477	8.067145	6.2588854	P	P	NM_182947	115557	ARHGEF25	GEFT|p63RhoGEF	"Homo sapiens Rho guanine nucleotide exchange factor (GEF) 25 (ARHGEF25), transcript variant 1, mRNA [NM_182947]"	hs|chr12:58008309-58008368	TGCATATGTATGTGGTGTACTGTCAGAATAAGCCCAAGTCAGAGCATGTGGTGTCAGAGT	coding/noncoding	ENST00000466399	NR_046223.1
A_23_P159741	-11.453279	-3.5176888	11.453279	down	2140.916	186.81215	11.147155	7.629466	P	P	NM_017745	54880	BCOR	ANOP2|MAA2|MCOPS2	"Homo sapiens BCL6 corepressor (BCOR), transcript variant 1, mRNA [NM_017745]"	hs|chrX:39911360-39911301	CAAGCTGGACCCACCATGTACAGTGTGTTATAGTGTTAATCCTTGTGCATATGTGTCATA	coding	ENST00000342274
CUST_H6L_52953	4.9053226	2.294348	4.9053226	up	2.972461	11.427249	1.4151161	3.709464	A	P	NONHSAT186918					hs|chr2:057440144-057440203	TTCGTCATCTTAACCACCTACTTATCAGTCTACAGCTTCTCATTTCTAACTGAAGAGCCT	noncoding																NONHSAT186918.1
A_23_P34568	2.0860558	1.0607777	2.0860558	up	123.34082	210.75865	6.7375298	7.7983074	P	P	NM_017825	54936	ADPRHL2	ARH3	"Homo sapiens ADP-ribosylhydrolase like 2 (ADPRHL2), mRNA [NM_017825]"	hs|chr1:36558810-36558869	CATTTATTCCATCTCACTTGGTGGGGACACAGACACCATTGCCACCATGGCTGGGGCCAT	coding	ENST00000373178
CUST_H6C_03115	2.0287697	1.0206051	2.0287697	up	31.36949	47.01258	4.691771	5.712376	P	P	hsa_circ_0005772						ATTACGATTGGAGTCCTACGACAGAGCGATAAAAGTCCGTCTCTCAGTATAAGACTCCCT	circRNA					chr10	909682	931700	-	22018	469	"Hs68_RNase, Hs68_control"	"ALT_ACCEPTOR, CDS, coding, INTERNAL, OVCODE, OVEXON, UTR5"	NM_015155	LARP4B	Jeck2013
CUST_H6L_43772	5.4882293	2.4563408	5.4882293	up	22.159603	91.89257	4.1903186	6.6466594	P	P	NM_001048205	9985	REC8	HR21spB|REC8L1|Rec8p	"Homo sapiens REC8 meiotic recombination protein (REC8), transcript variant 2, mRNA [NM_001048205]"	hs|chr14:24649292-24649351	ATTCCACTGAGGTTAGAGTCCATTTACAAAGCTGCCAGGAAACCGGCCACTTCTAGTAAA	coding/noncoding																NONHSAT168195.1
A_33_P3364268	-87.33709	-6.4485226	87.33709	down	214.76817	2.016411	7.598692	1.1501691	P	A	NM_030915	81606	LBH		"Homo sapiens limb bud and heart development (LBH), mRNA [NM_030915]"	hs|chr2:30480566-30480625	AGAGTGAGCCGCAATTGTTCTGAAAATGTCAAACGAGGCTTCTGTTTTGCACCTGCAGAT	coding	ENST00000467242
A_23_P368259	-3.768999	-1.9141815	3.768999	down	27.478003	5.3399825	4.5021515	2.58797	P	P	ENST00000326282	126272	EID2B	EID-2B|EID-3	EP300 interacting inhibitor of differentiation 2B [Source:HGNC Symbol;Acc:HGNC:26796] [ENST00000326282]	hs|chr19:40022341-40022282	GTGGTCATGTCAACAAATCCTAGTGTAAGATTCATATTTGTGTTTTCTGAGGTACTTTAG	coding	ENST00000326282
A_23_P333852	-2.6954715	-1.4305377	2.6954715	down	216.99127	65.643776	7.6152353	6.1846976	P	P	NM_194252	158135	TTLL11	C9orf20|bA244O19.1	"Homo sapiens tubulin tyrosine ligase-like family member 11 (TTLL11), transcript variant 2, mRNA [NM_194252]"	hs|chr9:124751865-124751806	AGCTCAAGTTTGATATTCGTCTGTATGTCTTACTCAAGTCCTTAGACCCCTTAGAGATTT	coding	ENST00000373776
A_23_P398189	-2.4114707	-1.2699132	2.4114707	down	45.072094	13.515696	5.219108	3.949195	P	P	NM_152538	152404	IGSF11	BT-IgSF|CT119|CXADRL1|Igsf13|VSIG3	"Homo sapiens immunoglobulin superfamily, member 11 (IGSF11), transcript variant 1, mRNA [NM_152538]"	hs|chr3:118619969-118619910	TCTTCTCAGATTTGTTTCCTAGATTACTTATGATACTCATCCCATGTCTCAATAAGAGTG	coding	ENST00000354673
CUST_H6L_68857	-2.4541707	-1.2952356	2.4541707	down	17.453678	5.2021637	3.844253	2.5490174	P	A	ENST00000607047					hs|chr8:38240918-38240977	AGCAAATGAGGAAACCGATACTCTGTTCTGAGAATAAAGCCATTTTACCGCTAGACGTCA	noncoding	ENST00000607047			lnc-LETM2-3:1												NONHSAT215697.1
CUST_H6L_23115	2.1757782	1.1215315	2.1757782	up	37.0736	59.973007	4.9352903	6.056822	P	P	ENST00000488077	54453	RIN2	MACS|RASSF4	Ras and Rab interactor 2 [Source:HGNC Symbol;Acc:18750] [ENST00000488077]	hs|chr20:19916092-19916151	ACCTAAAATTGTCTGTGCCATATCCACCTACTCCCAATGATGGAAACAGTAATGCAGCAA	coding
A_33_P3254634	3.540672	1.8240232	3.540672	up	170.06851	519.9607	7.2311354	9.055159	P	P	NM_006810	10954	PDIA5	PDIR	"Homo sapiens protein disulfide isomerase family A, member 5 (PDIA5), transcript variant 1, mRNA [NM_006810]"	hs|chr3:122821281-122821340	GCAAGAAGATGAAAGTTGACCTGAGCCCGAAGGACAAAAAGGTTGAATTATTCCATTACC	coding/noncoding	ENST00000495004	NR_028444.1
A_33_P3274930	2.6928384	1.4291277	2.6928384	up	10.427229	20.528328	3.1150818	4.5442095	P	P	THC2565613				"PMP22_HUMAN (Q01453) Peripheral myelin protein 22 (PMP-22), complete [THC2565613]"	hs|chr17:015138596-015138537	AACTCAAGTCAAATGTGTGGTTACCGGGATTAAGAACAGAAAGAATAGAGGGGACTCCTG	coding
CUST_H6L_54753	3.277456	1.7125764	3.277456	up	7.8820243	19.079218	2.7258167	4.438393	A	P	NR_104259					hs|chr20:032346588-032346529	AAGTTTTTGGTGAATGACTTGTCACAGTATGAGCACTTGAGTTTCTGAGCCTTTGGCTTC	noncoding		NR_104259.1														NONHSAT189584.1
A_24_P389038	2.6958013	1.4307141	2.6958013	up	99.17045	215.51544	6.4003425	7.8310566	P	P	NM_005452	9277	WDR46	BING4|C6orf11|FP221|UTP7	"Homo sapiens WD repeat domain 46 (WDR46), transcript variant 1, mRNA [NM_005452]"	hs|chr6:33248744-33248685	TAGACCACCAGCTGAAGATCTTTGACTTGCGAGGGACGTACCAGCCTCTGAGCACTCGGA	coding/noncoding	ENST00000466751															NONHSAT209006.1
CUST_H6L_17990	-10.128816	-3.3403935	10.128816	down	28.019905	2.064367	4.530359	1.1899654	P	A	NM_183387	161436	EML5	EMAP-2	"Homo sapiens echinoderm microtubule associated protein like 5 (EML5), mRNA [NM_183387]"	hs|chr14:89105186-89094159	AAATTTATCAACATAGTGGCAACTGGCCAAGTAGGTGATTCAGCAGACATGTCAGCTACA	coding
CUST_H6C_18254	-3.2014072	-1.6787062	3.2014072	down	20.82428	4.7769885	4.100162	2.4214559	P	A	hsa_circ_0076332						ACAGACCAAGTAGTCTCTAACAATGACTTCCAGTACCCCGTGTTTCGACGTTAAGAAAAT	circRNA					chr6	42174538	42179655	-	5117	1908	"Helas3, H1hesc, Gm12878, Nhek"	"ANNOTATED, CDS, coding, OVCODE, OVEXON, UTR3"	NM_018141	MRPS10	Salzman2013
CUST_H6L_32118	-2.489867	-1.3160686	2.489867	down	178.22823	57.2016	7.304679	5.9886103	P	P	NM_001170779	159091	FAM122C		"Homo sapiens family with sequence similarity 122C (FAM122C), transcript variant 1, mRNA [NM_001170779]"	hs|chrX:133988249-133988308	AGACAAACTTTCAACTAAATGATTCACCCATCCCAAGACTTTCTCACCAGTGGAGAAACA	coding
CUST_H6L_37803	3.7011144	1.8879597	3.7011144	up	4.9556103	13.73737	2.0848017	3.9727614	A	P	NONHSAT157792					hs|chr10:000742356-000742415	TCATGAAGAATTTTAGACAGCATCCTTTGCCAAGCCATGTGCTGGATGTCATATAGGACG	noncoding																NONHSAT157792.1
A_24_P555066	-23.44825	-4.5514083	23.44825	down	61.89579	2.010509	5.696649	1.1452409	P	A	NM_198501	342527	SMTNL2		"Homo sapiens smoothelin-like 2 (SMTNL2), transcript variant 2, mRNA [NM_198501]"	hs|chr17:4511109-4511168	TCCCTCTGGTGAATTCGATACATCGGCTTTACAGGGTTACAGTGATTACCAAGTGTTTTT	coding	ENST00000389313
CUST_H6L_53830	-2.4670506	-1.3027873	2.4670506	down	20.731623	6.1157775	4.0936494	2.790862	P	A	NONHSAT187848					hs|chr2:186352045-186352104	GCCCTAAATCTAAATTTTTATGGTAGCAAAAATGAACTCCAAGAATTCCTACAAGTCTGC	noncoding																NONHSAT187848.1
A_23_P127613	2.825113	1.4983087	2.825113	up	21.987345	45.82673	4.178704	5.6770124	P	P	NM_016146	51399	TRAPPC4	CGI-104|HSPC172|PTD009|SBDN|SYNBINDIN|TRS23	"Homo sapiens trafficking protein particle complex 4 (TRAPPC4), mRNA [NM_016146]"	hs|chr11:118894323-118894382	TTATGGAGGAGCTAGGTCCATAAATGTTGTAATAAATATTCCTTTGATCTTGGTGTTTGC	coding	ENST00000531290
A_33_P3398386	-3.2200959	-1.6871036	3.2200959	down	11.189513	2.630558	3.2140293	1.5269257	P	A	NM_001197296	1842	ECM2		"Homo sapiens extracellular matrix protein 2, female organ and adipocyte specific (ECM2), transcript variant 3, mRNA [NM_001197296]"	hs|chr9:95256034-95255975	GGAACTTGTTCAGCCCTGAAATTTCATGATGTTCTAGATGGGAAGTTTTAATTCCATAAA	coding	ENST00000444490
CUST_H6L_29906	2.12145	1.0850506	2.12145	up	176.56633	320.6208	7.2900715	8.375122	P	P	NM_018361	55326	AGPAT5	1AGPAT5|LPAATE	"Homo sapiens 1-acylglycerol-3-phosphate O-acyltransferase 5 (AGPAT5), mRNA [NM_018361]"	hs|chr8:6614821-6614880	TTATGACCGATGCTGGAAGGAAGCTGTATGTGAACACCTGGATATATGGAACCCTACTTG	coding
A_33_P3347452	-7.3727503	-2.8822029	7.3727503	down	22.027998	2.21813	4.181545	1.2993419	P	A	NM_021135	6196	RPS6KA2	HU-2|MAPKAPK1C|RSK|RSK3|S6K-alpha|S6K-alpha2|p90-RSK3|pp90RSK3	"Homo sapiens ribosomal protein S6 kinase, 90kDa, polypeptide 2 (RPS6KA2), transcript variant 1, mRNA [NM_021135]"	hs|chr6:166822961-166822902	GATGGGTGGCCACTGTACAGATATTTATTACGCTTTCCAGACTTTCTGAATAGATTTTTT	coding	ENST00000510118
A_23_P252052	-2.813644	-1.4924397	2.813644	down	216.48466	62.725605	7.6121984	6.1197586	P	P	NM_182909	11259	FILIP1L	DOC-1|DOC1|GIP130|GIP90	"Homo sapiens filamin A interacting protein 1-like (FILIP1L), transcript variant 1, mRNA [NM_182909]"	hs|chr3:99567410-99567351	ACCGGCAGTCATCATGGCAGTTTCAGCGTTCAAACAGCAATAGCTCAAGTGTGATAACTA	coding	ENST00000495625
A_24_P345209	2.588836	1.3723035	2.588836	up	46.05064	90.275375	5.251477	6.6237803	P	P	NM_001004023	8444	DYRK3	DYRK5|RED|REDK|hYAK3-2	"Homo sapiens dual-specificity tyrosine-(Y)-phosphorylation regulated kinase 3 (DYRK3), transcript variant 2, mRNA [NM_001004023]"	hs|chr1:206822221-206822280	GGAATAGCCAATAAGCTTAAAGCTAACTTAATGTCAGAAACCAATGGTAGTATACCCCTA	coding	ENST00000367106
A_33_P3291776	2.8458133	1.508841	2.8458133	up	210.66756	526.3268	7.5637736	9.072615	P	P	NM_018946	54187	NANS	HEL-S-100|SAS	"Homo sapiens N-acetylneuraminic acid synthase (NANS), mRNA [NM_018946]"	hs|chr9:100845266-100845325	GTCACTGTTGAAGAGGATGACACCATCATGGAAGAATTGGTAGATAATCATGGCAAAAAA	coding	ENST00000461452
A_23_P254978	3.2890434	1.717668	3.2890434	up	62.051258	159.9981	5.700823	7.418491	P	P	NM_032026	83940	TATDN1	CDA11	"Homo sapiens TatD DNase domain containing 1 (TATDN1), transcript variant 1, mRNA [NM_032026]"	hs|chr8:125520914-125520855	GTTTGAACTGTCAGAACAAACAAAATTACCAATGTTTCTTCATTGTCGAAACTCACATGC	coding/noncoding	ENST00000523888	NR_027427.1		lnc-NRBF2-2:1												NONHSAT013599.2
A_23_P24311	-3.5130942	-1.8127422	3.5130942	down	586.2145	152.37077	9.166537	7.353795	P	P	NM_000695	222	ALDH3B2	ALDH8	"Homo sapiens aldehyde dehydrogenase 3 family, member B2 (ALDH3B2), transcript variant 1, mRNA [NM_000695]"	hs|chr11:67430569-67430510	TGGAGCTGTCACATGACTGCATCCTGCCTGCCAGGGCTGCAAAGCAAGGTCTTGCTTCTA	coding	ENST00000349015
A_24_P157926	12.337042	3.6249247	12.337042	up	32.503464	318.46014	4.7408056	8.36573	P	P	NM_006290	7128	TNFAIP3	A20|OTUD7C|TNFA1P2	"Homo sapiens tumor necrosis factor, alpha-induced protein 3 (TNFAIP3), transcript variant 3, mRNA [NM_006290]"	hs|chr6:138203679-138203738	CCTTATGAAACTCCAGCTATGTAATAAAAAACTATACTCTGTGTTCTGTTAATGCCTCTG	coding	ENST00000615468
A_33_P3386558	2.331233	1.2210932	2.331233	up	57.42845	102.862114	5.5862384	6.8073316	P	P	NM_018027	55691	FRMD4A	FRMD4|bA295P9.4	"Homo sapiens FERM domain containing 4A (FRMD4A), mRNA [NM_018027]"	hs|chr10:13693965-13693906	AGAAAACTCACCCATTCTGGATGGGTCTGAGTCTCCACCTCACCAAAGTACTGATGAATA	coding	ENST00000357447
A_24_P45476	-3.5414214	-1.8243285	3.5414214	down	9.896284	2.0989163	3.0432901	1.2189616	P	A	NM_002995	6375	XCL1	ATAC|LPTN|LTN|SCM-1|SCM-1a|SCM1|SCM1A|SCYC1	"Homo sapiens chemokine (C motif) ligand 1 (XCL1), mRNA [NM_002995]"	hs|chr1:168550524-168550583	AGTTTATACTCACCTTTTATGAAAGCACTGCATGAATAAAATTATTCCTTTGTATTTTTA	coding/noncoding	ENST00000367818															NONHSAT150021.1
CUST_H6L_23973	5.397433	2.4322734	5.397433	up	53.381428	228.85602	5.4740143	7.9062877	P	P	NM_014550	29775	CARD10	BIMP1|CARMA3	"Homo sapiens caspase recruitment domain family, member 10 (CARD10), mRNA [NM_014550]"	hs|chr22:37887820-37887431	GAGATCTACCCCATCGTCATCCACGTGGAGGTGACTGAGAAGAATGTCCGGGAAGTCAGG	coding/noncoding				lnc-MFNG-3:1												NONHSAT086603.2
CUST_H6L_20108	4.5823326	2.196082	4.5823326	up	203.78845	821.90234	7.510725	9.706807	P	P	NM_014772	9811	CTIF	Gm672|KIAA0427	"Homo sapiens CBP80/20-dependent translation initiation factor (CTIF), transcript variant 1, mRNA [NM_014772]"	hs|chr18:46197056-46197115	CTGGAAGATGGGGATGGCATCAACCTGAATGACATCGAGAAGGTCCTTCCAGCCTGGCAG	coding
CUST_H6L_05589	-5.4297957	-2.440898	5.4297957	down	21.649626	3.006163	4.1568093	1.7159114	P	A	lnc-FZD1-5:1					hs|chr7:90634348-90634407	TGATGGAGAGGTTCATTGTGTTACCCTGGGCCAGATCTGGCCCATAGCAGCAGGACAGAG	noncoding				lnc-FZD1-5:1												NONHSAT121930.2
CUST_H6L_31597	9.457981	3.2415323	9.457981	up	210.42908	1760.6353	7.562195	10.803727	P	P	NONHSAT136538					hs|chrX:026766781-026766840	CTACTGCGTCCCCACTCCTTTGGTGGTGGGGACATTGCTTTTTGGGCTTTTGGTTTGGGG	noncoding																NONHSAT136538.2
A_33_P3342430	2.1720219	1.1190386	2.1720219	up	773.7221	1646.6171	9.585579	10.7046175	P	P	ENST00000443279				activating transcription factor 4 pseudogene 1 [Source:HGNC Symbol;Acc:HGNC:789] [ENST00000443279]	hs|chrX:153850738-153850679	TACATGAAAGATTCGATAGAAGAGGTCTGCAAGGCAAGGGGGAAGAAAAGGGTCCTCTAG	coding	ENST00000443279
A_23_P62890	3.7248688	1.8971896	3.7248688	up	6.299329	17.508318	2.4171839	4.3143735	A	P	NM_002053	2633	GBP1		"Homo sapiens guanylate binding protein 1, interferon-inducible (GBP1), mRNA [NM_002053]"	hs|chr1:89518848-89518789	CAAAGATGCATTTACCTCTGTATCAACTCAGGAAATCTCATAAGCTGGTACCACTCAGGA	coding	ENST00000370473
CUST_H6L_23641	2.0026374	1.0019011	2.0026374	up	38.922276	57.86251	5.0057044	6.0076056	P	P	ENST00000492638	8568	RRP1	D21S2056E|NNP-1|NOP52|RRP1A	ribosomal RNA processing 1 [Source:HGNC Symbol;Acc:18785] [ENST00000492638]	hs|chr21:45212794-45212853	TGGATTAGCTCATTTACCCAAAACCCTCATTTCGAGCCTAATGGGCTAATATCTTACACT	coding
A_24_P376322	2.5692532	1.3613491	2.5692532	up	237.534	541.96796	7.7545166	9.115866	P	P	NM_015845	4152	MBD1	CXXC3|PCM1|RFT	"Homo sapiens methyl-CpG binding domain protein 1 (MBD1), transcript variant 2, mRNA [NM_015845]"	hs|chr18:47803051-47802749	GTTGTGCAAAGACTGTCGAGCACAGAGAATTGCCTTCAACCGGGAACAGAGAATGTTTAA	coding	ENST00000586118
A_32_P23795	4.3302746	2.1144586	4.3302746	up	183.39243	689.8417	7.347529	9.4619875	P	P	TCONS_l2_00020852		XLOC_l2_010916		"BROAD Institute lincRNA (XLOC_l2_010916), lincRNA [TCONS_l2_00020852]"	hs|chr4:159201331-159201390	GATGAAGAATTTGCCTTACTTTGTTGTTCGCTCAGTTCCTAAGACTGTGAGTTGTCAAAT	noncoding
CUST_H6L_41477	-2.2687726	-1.181912	2.2687726	down	12.274691	4.0313973	3.3447654	2.1628535	P	A	NONHSAT164513					hs|chr12:026266330-026266389	GACTGGAGAGATTACAACCATTCTGTAATGTCTTAGCAAATACTGGCACCTGACCTGTCC	noncoding																NONHSAT164513.1
CUST_H6L_19488	159.6295	7.3185835	159.6295	up	4.075673	549.27185	1.815422	9.134006	A	P	NM_001144070	8714	ABCC3	ABC31|EST90757|MLP2|MOAT-D|MRP3|cMOAT2	"Homo sapiens ATP-binding cassette, sub-family C (CFTR/MRP), member 3 (ABCC3), transcript variant 2, mRNA [NM_001144070]"	hs|chr17:48741151-48741210	TATTACCACTACATCTTTGTGACTGGGGTGAAGTTTCGTACTGGGATCATGGGTGTCATC	coding
A_33_P3349883	4.355142	2.1227198	4.355142	up	14.83897	47.78944	3.6120548	5.7347746	P	P	ENST00000366583	3964	LGALS8	Gal-8|PCTA-1|PCTA1|Po66-CBP	"lectin, galactoside-binding, soluble, 8 [Source:HGNC Symbol;Acc:HGNC:6569] [ENST00000366583]"	hs|chr1:236706380-236706439	TTAAGTTGTAATGAGCTGTTACGAGTAACCTGTATCCACAATAGAGGCCCAAAGCAGCCC	coding	ENST00000366583
A_23_P111194	2.1996148	1.1372509	2.1996148	up	100.65852	178.11716	6.424944	7.562195	P	P	NM_012391	25803	SPDEF	PDEF|bA375E1.3	"Homo sapiens SAM pointed domain containing ETS transcription factor (SPDEF), transcript variant 1, mRNA [NM_012391]"	hs|chr6:34506166-34506107	CCGCCATGAACTACGACAAGCTGAGCCGCTCCATCCGCCAGTATTACAAGAAGGGCATCA	coding	ENST00000374037
A_24_P134653	-2.223554	-1.1528673	2.223554	down	217.37804	80.20648	7.617779	6.4649115	P	P	NM_003611	8481	OFD1	71-7A|CXorf5|JBTS10|RP23|SGBS2	"Homo sapiens oral-facial-digital syndrome 1 (OFD1), mRNA [NM_003611]"	hs|chrX:13786879-13787218	CTGCAATCTAGTGACAAAGTCGAAAGTTTAACAGGCTTTTCTCATGAAGAACTAGACGAC	coding	ENST00000464463
CUST_H6L_38729	2.5611148	1.356772	2.5611148	up	8.645607	16.345778	2.8579254	4.2146974	A	P	lnc-GAS2-7:2					hs|chr11:023176295-023176354	CATTAAGCGTCTAACCTCCAAGCATCGAATCCCAGGCCAATTTGTGTGAGTATAAGTCAT	noncoding				lnc-GAS2-7:2												NONHSAT158930.1
CUST_H6L_29982	-2.3451288	-1.2296672	2.3451288	down	107.15611	34.57688	6.516923	5.287256	P	P	ENST00000522777	5108	PCM1	PTC4|RET/PCM-1	pericentriolar material 1 [Source:HGNC Symbol;Acc:8727] [ENST00000522777]	hs|chr8:17837907-17837966	ACTGTTAGCTCATGCTTCCAAAGGGTATTGCAAAGATACCTCCAAGACATATTTACTGTT	noncoding				lnc-NAT1-3:1
A_33_P3225011	-2.4937518	-1.3183179	2.4937518	down	212.42422	69.29699	7.5787015	6.2603836	P	P	KJ425573				"Homo sapiens acetylcholinesterase antisense RNA (AChE-AS), partial sequence. [KJ425573]"	hs|chr7:100491317-100491376	GGACACCAGCACAGTCCTCTCGGCCTGTACCAAGAAGCGGCCATCGTACACGTCCAAGGA	coding
A_33_P3384543	2.1353335	1.0944614	2.1353335	up	68.474915	112.845634	5.8441353	6.9385967	P	P	NM_001243766	55624	POMGNT1	GNTI.2|GnT I.2|LGMD2O|MEB|MGAT1.2|gnT-I.2	"Homo sapiens protein O-linked mannose N-acetylglucosaminyltransferase 1 (beta 1,2-) (POMGNT1), transcript variant 2, mRNA [NM_001243766]"	hs|chr1:46654413-46654354	TCCAGATTTCCAAAGCTGGATAAGTTGGTCATTGATTAAAAAAGGAGAAGCCCTCTGGGG	coding	ENST00000396420
CUST_H6L_16267	4.5635843	2.1901674	4.5635843	up	290.0772	1222.9625	8.070522	10.26069	P	P	ENST00000552583	3678	ITGA5	CD49e|FNRA|VLA-5|VLA5A	"integrin, alpha 5 (fibronectin receptor, alpha polypeptide) [Source:HGNC Symbol;Acc:6141] [ENST00000552583]"	hs|chr12:54795599-54795540	ACACTAAGAAAACCATCCAGTTTGACTTCCAGATCCTCAGGTAGGGAGTGAGTGTGTCTA	coding
CUST_H6L_59835	-6.198767	-2.6319814	6.198767	down	16.734102	2.014486	3.7804337	1.1484523	P	A	NONHSAT199837					hs|chr4:031991429-031991370	TGACAGATGAAGTATAAATTTTTTCATCCACTGCAACAAAGGAGGTAATGTTTTATAGTG	noncoding																NONHSAT199837.1
A_33_P3280044	2.1468487	1.1022205	2.1468487	up	933.01105	1993.0023	9.882698	10.984919	P	P	NM_001256182	29123	ANKRD11	ANCO-1|ANCO1|LZ16|T13	"Homo sapiens ankyrin repeat domain 11 (ANKRD11), transcript variant 1, mRNA [NM_001256182]"	hs|chr16:89351907-89351848	AGTTTGATGAGGACGACGAGCAGGACAGGGTTCCTCCGGTGGACGACAAGCACCTATTGA	coding	ENST00000568100
CUST_H6L_46800	3.7918293	1.922894	3.7918293	up	45.59325	132.65578	5.237146	7.16004	P	P	ENST00000546196	9564	BCAR1	CAS|CAS1|CASS1|CRKAS|P130Cas	breast cancer anti-estrogen resistance 1 [Source:HGNC Symbol;Acc:971] [ENST00000546196]	hs|chr16:75298091-75298032	TTACAGGACTTTGGGCAGCCTTCTTTGGCACTGTGCCTCATCTGTAACAAGAGAGGAACA	noncoding																NONHSAT174053.1
A_24_P93664	-2.4922414	-1.3174438	2.4922414	down	24.308714	7.061808	4.323389	3.0059452	P	A	NR_073154	574407	C1orf145		"Homo sapiens chromosome 1 open reading frame 145 (C1orf145), transcript variant 1, long non-coding RNA [NR_073154]"	hs|chr1:228393018-228392959	CACGCTTTTGCGTTCATAAGGCCTTTTCATGTCAGTATCTTATTAGATATTCCCAAACAA	noncoding	ENST00000337335	NR_073154.1
CUST_H6L_43368	-2.5865831	-1.3710475	2.5865831	down	25.049608	7.012682	4.3668776	2.99583	P	A	NONHSAT167734					hs|chr13:078355826-078355885	CTGAAGGAAAGGAGGATTAACACACTGCCTGGTGGACAAAGACCCAAATATAAGTTTGCT	noncoding																NONHSAT167734.1
A_21_P0011412	-2.4872167	-1.3145322	2.4872167	down	10.459116	3.1926801	3.118831	1.8042988	P	A	ENST00000425045	196968	DNM1P46	C15orf51|DNM1DN14.2|DNM1DN14@	DNM1 pseudogene 46 [Source:HGNC Symbol;Acc:HGNC:35199] [ENST00000425045]	hs|chr15:100345047-100341363	AAATGTTAGTGTTGAGACAAGAAACGTAAAACCCCAGGGACAGCAAGGCTGAGGAGAATG	noncoding	ENST00000425045															NONHSAT051050.2
CUST_H6L_15443	71.947174	6.168866	71.947174	up	4.9478025	293.66074	2.0827026	8.251569	A	P	NM_001145938	4312	MMP1	CLG|CLGN	"Homo sapiens matrix metallopeptidase 1 (interstitial collagenase) (MMP1), transcript variant 2, mRNA [NM_001145938]"	hs|chr11:102668187-102668128	AGTTGAAAAGCGGAGAAATAGTGGCCCAGTGGTTGAAAAATTGAAGCAAATGCAGGAATT	coding/noncoding				lnc-MMP10-3:1												NONHSAT023896.2
A_33_P3424832	-4.3317804	-2.1149602	4.3317804	down	12.868659	2.209967	3.409628	1.2946677	P	A	THC2534601				"AY312486 pheromone receptor {Homo sapiens} (exp=-1; wgp=0; cg=0), partial (41%) [THC2534601]"		GCTGAATAACACAAAAACCCCTGATCTTTTCAGAAATATGTGAATTGGATATGTCTGTAC	coding
CUST_H6L_75087	-2.1817422	-1.1254807	2.1817422	down	43.678345	14.50051	5.1737304	4.0482497	P	P	ENST00000622137					hs|chr16:003737000-003737059	CAATTTCTTTCCCAACTCCTGCACAGGGATGACGGCATATCACTCAAACATCCATTTCTC	noncoding	ENST00000622137															NONHSAT172586.1
A_23_P28598	-4.647063	-2.216319	4.647063	down	128.66058	21.14927	6.8028	4.586481	P	P	NM_004405	1746	DLX2	TES-1|TES1	"Homo sapiens distal-less homeobox 2 (DLX2), mRNA [NM_004405]"	hs|chr2:172964421-172964362	CAGACTTTTTTGTAAACCCCCAGTTGTGAAAACTGCAGTTTAGCAGTGACCTCAGCAACC	coding	ENST00000234198
A_24_P393372	-4.6570325	-2.219411	4.6570325	down	16.267649	2.6199348	3.740934	1.5215231	P	P	NM_001100913	23241	PACS2	PACS-2|PACS1L	"Homo sapiens phosphofurin acidic cluster sorting protein 2 (PACS2), transcript variant 1, mRNA [NM_001100913]"	hs|chr14:105864372-105864431	ACCCTGGATTAATGTAAATAGCTTTTTGGGGAACGGATTCTAATGTCACGTATGTGACCG	coding	ENST00000447393
A_33_P3405103	2.5545866	1.3530898	2.5545866	up	36.14968	68.80744	4.8968043	6.249894	P	P	NM_020912	84256	FLYWCH1		"Homo sapiens FLYWCH-type zinc finger 1 (FLYWCH1), transcript variant 2, mRNA [NM_020912]"	hs|chr16:2990093-2990152	GGTAATTGTATTTGTTATCTAATGGTGCATGACCAATTACAACAAAACGTAGTGGGCTTA	coding/noncoding			T125816
CUST_H6L_32267	-4.9504805	-2.3075686	4.9504805	down	153.1505	23.906387	7.0696516	4.762083	P	P	NONHSAT139463					hs|chrY:013471804-013471863	CCACCTTGCTGGAAGCACCCCTCAGCAAGGAAGAATACTGGGCTCTGATGGAGGAATTTA	noncoding																NONHSAT139463.2
A_23_P34107	2.1065867	1.0749073	2.1065867	up	388.39514	762.45764	8.52677	9.601677	P	P	NM_004699	9130	FAM50A	9F|DXS9928E|HXC-26|HXC26|XAP5	"Homo sapiens family with sequence similarity 50, member A (FAM50A), mRNA [NM_004699]"	hs|chrX:153678038-153678244	GGTGGAGCAGCTCATGTACATCAAGGAGGACTTGATCATCCCTCACCATCACAGCTTCTA	coding/noncoding	ENST00000393600															NONHSAT223135.1
CUST_H6L_32793	2.8659475	1.5190122	2.8659475	up	17.23608	35.983387	3.8246205	5.3436327	P	P	ENST00000520833	3299	HSF4	CTM|CTRCT5	heat shock transcription factor 4 [Source:HGNC Symbol;Acc:5227] [ENST00000520833]	hs|chr16:67203064-67203123	ATAGCTGTTCTCTGTGAGCCAAAGCCGTGTCTCTAGAAGAATTGTCACAGTGATTTCCCA	coding
CUST_H6L_73103	2.9737444	1.5722806	2.9737444	up	8.650561	18.972252	2.8588264	4.431107	A	P	NONHSAT223709					hs|chrX:008971645-008971704	GTGTTTATAGCATCCTCTCTCAGCAAGTCAGGAACTGGTTATTCCCTGGAATCTGATTTT	noncoding																NONHSAT223709.1
CUST_H6L_24096	11.969166	3.5812507	11.969166	up	2.291559	23.756079	1.1721817	4.7534323	A	P	ENST00000495348	112885	PHF21B	BHC80L|PHF4	PHD finger protein 21B [Source:HGNC Symbol;Acc:25161] [ENST00000495348]	hs|chr22:45385316-45385257	ACTTACATTAACCCGTTGGATTCACGTTTCATGGGTTTAAAAAGCGAGGTTTGAGGGCTG	noncoding				lnc-KIAA0930-4:3
A_22_P00006235	-5.156069	-2.3662715	5.156069	down	13.975878	2.025977	3.5242944	1.1580229	P	A	ENST00000535704				"RST24483 Athersys RAGE Library Homo sapiens cDNA, mRNA sequence [BG205064]"	hs|chr11:115234356-115234415	ATCATTGCATCAGTTCAACTAGGAAGTCTGAAGAATGCCTTCATTCACTAATGGGAAAAG	noncoding	ENST00000535704			lnc-FAM55B-3:1												NONHSAT024303.2
A_23_P74278	-8.127954	-3.0228922	8.127954	down	21.802671	2.008023	4.1661887	1.1432965	P	A	NM_001037341	5142	PDE4B	DPDE4|PDEIVB	"Homo sapiens phosphodiesterase 4B, cAMP-specific (PDE4B), transcript variant d, mRNA [NM_001037341]"	hs|chr1:66839789-66839848	GGAAACACTACATTTGCTCACAGATGATTCTTCTGAATGCTCCCGAACTACTGACTTTGA	coding	ENST00000329654
A_21_P0006272	-5.000318	-2.3220198	5.000318	down	76.794464	11.312108	6.016156	3.6941364	P	P	lnc-CBWD5-1:1					hs|chr9:70502146-70502087	CATGTTATTGCAAGGGTGTGTATCATCACAAACATATTGCTTCCACATACATATATCAGC	noncoding				lnc-CBWD5-1:1												NONHSAT131719.2
CUST_H6L_35183	-3.4170659	-1.772758	3.4170659	down	437.55576	112.81528	8.710707	6.9379487	P	P	NM_005646	6894	TARBP1	TRM3|TRP-185|TRP185	"Homo sapiens TAR (HIV-1) RNA binding protein 1 (TARBP1), mRNA [NM_005646]"	hs|chr1:234596137-234596078	TTCCTATTGAAGTTTATTCGGAAGATGACAAGTAGGCATTGGTGTGCTGTTCCCATTTTG	coding/noncoding																NONHSAT153143.1
A_24_P272548	-3.4267187	-1.7768278	3.4267187	down	3559.6147	1108.0598	11.897905	10.121078	P	P	ENST00000469026				ribosomal protein L7a pseudogene 60 [Source:HGNC Symbol;Acc:HGNC:35859] [ENST00000469026]	hs|chr7:102395663-102395722	CCAAGAAAGTGGTGAATTCCCTGTTTGAGAAAAGGCGTAAGAATTTTGGTATTGGACAGG	coding	ENST00000469026
A_23_P315571	7.4317923	2.8937101	7.4317923	up	48.94314	290.6761	5.3432417	8.236952	P	P	NM_015150	23180	RFTN1	MIG2|PIB10|PIG9|RAFTLIN	"Homo sapiens raftlin, lipid raft linker 1 (RFTN1), mRNA [NM_015150]"	hs|chr3:16357514-16357455	TTTATCATGTGTATATCGTCCAGAAAGTATTAAGGCTTTAGGTAGATGCAACTGGCGAAC	coding	ENST00000334133
A_23_P88435	-2.087242	-1.0615978	2.087242	down	938.06976	441.4882	9.889157	8.827559	P	P	NM_005197	1112	FOXN3	C14orf116|CHES1|PRO1635	"Homo sapiens forkhead box N3 (FOXN3), transcript variant 2, mRNA [NM_005197]"	hs|chr14:89623598-89623539	TTAACAGCCGAAACCGATGTGTCTATGGTGCTGCACCTTGCTGTTGTACTTCTGAAATCA	coding/noncoding	ENST00000612252|ENST00000345097															NONHSAT168774.1
CUST_H6L_55218	-16.63041	-4.055752	16.63041	down	44.458965	2.009711	5.200348	1.1445959	P	A	NONHSAT190332					hs|chr20:039225665-039225724	AATGAAAAGAGAGTCTTGCCAGGGACAGTTACATGACAAGTGCTCAGGAAACACTAGTCA	noncoding																NONHSAT190332.1
CUST_H6L_48019	-2.224228	-1.1533046	2.224228	down	20.7745	6.770494	4.0966215	2.943317	P	A	NONHSAT176376					hs|chr17:54616077-54615157	TAGTCACATAGTACCCAGCAGGTTCTCTCTAAATGGTGGTTCCCAGACATTCAAGACTTC	noncoding																NONHSAT176376.1
A_23_P95029	-17.808308	-4.1544785	17.808308	down	47.583065	2.01266	5.3015146	1.1470361	P	A	NM_021021	6641	SNTB1	59-DAP|A1B|BSYN2|DAPA1B|SNT2|SNT2B1|TIP-43	"Homo sapiens syntrophin, beta 1 (dystrophin-associated protein A1, 59kDa, basic component 1) (SNTB1), mRNA [NM_021021]"	hs|chr8:121550176-121550117	TTGCCTGTGCTTGTATGCATGCATTTTCAAGCAAGTAATAAAGCAGCCTCATTTAATTCT	coding	ENST00000395601
A_24_P743907	-2.106474	-1.07483	2.106474	down	403.68854	171.34442	8.583559	7.508729	P	P	NM_001278464	10059	DNM1L	DLP1|DRP1|DVLP|DYMPLE|EMPF|HDYNIV	"Homo sapiens dynamin 1-like (DNM1L), transcript variant 5, mRNA [NM_001278464]"	hs|chr12:32898016-32898075	CCCACATCAGTCTGATACGATATGGTACTACTTTGAATCTGTTACTAGTACCATCTTGAC	coding	ENST00000452533
CUST_H6L_64886	2.7967408	1.4837465	2.7967408	up	89.40677	200.53958	6.245223	7.7289696	P	P	NM_000367	7172	TPMT		"Homo sapiens thiopurine S-methyltransferase (TPMT), mRNA [NM_000367]"	hs|chr6:18130657-18130598	TGCCTATGTGTCTTGCAGATTGCAAGATATTTTACCAATCAGCATGTGTTACCTGTACAA	coding/noncoding																NONHSAT208823.1
CUST_H6L_30002	-3.5938206	-1.8455184	3.5938206	down	60.40751	12.27336	5.6588955	3.8133771	P	P	lnc-NPM2-3:1					hs|chr8:21784343-21784402	CGTGTTAGTAGGTGATATTTTTGTCTTCAGCTTGTCATTGACCCATCTAAGGATCCCTGC	noncoding				lnc-NPM2-3:1												NONHSAT125439.2
A_23_P305205	-2.7455263	-1.4570827	2.7455263	down	45.452465	11.955954	5.2324724	3.7753897	P	P	NM_015314	23366	KIAA0895		"Homo sapiens KIAA0895 (KIAA0895), transcript variant 2, mRNA [NM_015314]"	hs|chr7:36364662-36364603	AAACAGTGTCTTAGAAGTATAAACAGAAATGGCAATATTTATGTCCTGTGATTCAAGCCC	coding	ENST00000317020
A_23_P317184	3.216859	1.6856527	3.216859	up	175.23016	486.7761	7.2783213	8.963974	P	P	NM_006309	9209	LRRFIP2	HUFI-2	"Homo sapiens leucine rich repeat (in FLII) interacting protein 2 (LRRFIP2), transcript variant 1, mRNA [NM_006309]"	hs|chr3:37100322-37096639	GACTGCAGAATGGCTCAGACTTGCAGTTCATCGAAATGCAGAGAGATGCCAATAGACAAA	coding	ENST00000496479
A_21_P0011360	-34.92774	-5.1263013	34.92774	down	94.74708	2.081348	6.3313417	1.2050405	P	A	TCONS_l2_00008966		XLOC_l2_004857		"BROAD Institute lincRNA (XLOC_l2_004857), lincRNA [TCONS_l2_00008966]"	hs|chr15:30248480-30121815	ACACAGAAGCAAAAGCCTTGATAGCATGGATTTCTGTGAGCTCACTGCAATGAATTTGGC	noncoding
A_33_P3239634	-2.1904352	-1.1312175	2.1904352	down	124.040924	43.76922	6.7449474	5.61373	P	P	NM_002505	4800	NFYA	CBF-A|CBF-B|HAP2|NF-YA	"Homo sapiens nuclear transcription factor Y, alpha (NFYA), transcript variant 1, mRNA [NM_002505]"	hs|chr6:41066676-41066735	CCAATAATTCCGAGGAACATTGGGGGTTAAATACCAAGAATAAAAATTGGTTCTTCTTTG	coding	ENST00000341376
CUST_H6L_26741	2.1751914	1.1211424	2.1751914	up	27.253168	43.721115	4.490511	5.6116533	P	P	ENST00000505968				"Dab, mitogen-responsive phosphoprotein, homolog 2 (Drosophila) [Source:HGNC Symbol;Acc:2662] [ENST00000505968]"	hs|chr5:39387981-39387922	AAACAAGTGGCTCAGTTATATTCCACCAAAGCTTGTCCTTGTTAGAAAGCTGCCCATTCT	noncoding				lnc-C9-1:9
CUST_H6L_26730	-2.094731	-1.0667651	2.094731	down	7.6306734	2.810899	2.6796794	1.6129143	P	A	lnc-WDR70-4:1					hs|chr5:037378011-037378070	ACTCCCACATTCTGTTTAAGAAGGACAATCCTGAGCACACGATTAGCCTTGTAAACTTTA	noncoding				lnc-WDR70-4:1												NONHSAT101062.2
CUST_H6L_29333	2.296291	1.1993055	2.296291	up	156.531	304.95	7.1035147	8.30282	P	P	lnc-SEMA3D-2:1					hs|chr7:84477348-84477289	TATGTGTCTAAACGGGGACTTATCTGTGTCCTCACAGATGAATGAGGTCATGCTGGGAAT	noncoding				lnc-SEMA3D-2:1												NONHSAT121793.2
CUST_H6L_28976	-18.40253	-4.2018323	18.40253	down	96.525986	4.0192604	6.359525	2.157693	P	A	ENST00000222753	3209	HOXA13	HOX1|HOX1J	homeobox A13 [Source:HGNC Symbol;Acc:5102] [ENST00000222753]	hs|chr7:27235940-27235881	ACCTCCTTGACTTTAGAGATTCAGTACTCAATTATTTGGCTCCAGCTGGAGCAAATTTGA	noncoding																NONHSAT119714.2
CUST_H6L_35741	2.5110276	1.3282778	2.5110276	up	7.5792155	14.00766	2.6715546	3.9998324	A	P	NONHSAT153852					hs|chr1:086737875-086737934	GTAAAAATATTTTAGTCATTAGAGAATCCTGTGATCTCCATGCCTGGACAGGTCACATGA	noncoding																NONHSAT153852.1
CUST_H6L_64151	2.7958887	1.4833069	2.7958887	up	58.122425	125.80959	5.6034408	7.0867476	P	P	NM_001197247	11118	BTN3A2	BT3.2|BTF4|BTN3.2|CD277	"Homo sapiens butyrophilin, subfamily 3, member A2 (BTN3A2), transcript variant 3, mRNA [NM_001197247]"	hs|chr6:26376095-26376154	AAAGGGGAACTCATTTAGCTCACGAGTGGTCGAGTGAAGATTGAAAATTAACCTCTGAGG	coding/noncoding																NONHSAT206987.1
A_33_P3316508	-3.2215195	-1.6877413	3.2215195	down	363.17554	97.77534	8.422479	6.7347374	P	P	NM_001015051	860	RUNX2	AML3|CBF-alpha-1|CBFA1|CCD|CCD1|CLCD|OSF-2|OSF2|PEA2aA|PEBP2aA	"Homo sapiens runt-related transcription factor 2 (RUNX2), transcript variant 2, mRNA [NM_001015051]"	hs|chr6:45459689-45459748	AAGCTTGATGACTCTAAACCTAGTTTGTTCTCTGACCGCCTCAGTGATTTAGGGCGCATT	coding	ENST00000371436
A_33_P3259428	2.6779706	1.4211402	2.6779706	up	26.704727	52.916756	4.4598355	5.8809757	P	P	ENST00000511232	54853	WDR55		WD repeat domain 55 [Source:HGNC Symbol;Acc:HGNC:25971] [ENST00000511232]	hs|chr5:140051863-140051922	GTGGTGGTAGCACCATTGGAAGTTTTAAAAATCTGAGATCAAATAGTAAAAGGTTGCAAA	coding	ENST00000511232
CUST_H6L_05378	2.2446828	1.1665115	2.2446828	up	70.64512	122.58428	5.8883643	7.054876	P	P	ENST00000555506	3895	KTN1	CG1|KNT|MU-RMS-40.19	kinectin 1 (kinesin receptor) [Source:HGNC Symbol;Acc:6467] [ENST00000555506]	hs|chr14:56140599-56140658	ACTGTACTGATTGTGACAGACTTAGCTATTAGACAAATATGGCTGTCTTGCTCTCTGTTT	noncoding				lnc-FBXO34-4:1
CUST_H6L_29701	78.772	6.299611	78.772	up	2.3021088	167.34068	1.1775576	7.4771686	A	P	NM_020632	50617	ATP6V0A4	A4|ATP6N1B|ATP6N2|RDRTA2|RTA1C|RTADR|STV1|VPH1|VPP2	"Homo sapiens ATPase, H+ transporting, lysosomal V0 subunit a4 (ATP6V0A4), transcript variant 1, mRNA [NM_020632]"	hs|chr7:138418995-138418936	GGAACTTGGCTTCAAACAAACTCACATTTCTGAACTCGTATAAAATGAAGATGTCGGTGA	coding/noncoding				lnc-SVOPL-1:1
CUST_H6L_23285	-9.320284	-3.2203739	9.320284	down	57.153355	4.57733	5.5788264	2.3584526	P	P	ENST00000486000	81031	SLC2A10	ATS|GLUT10	"solute carrier family 2 (facilitated glucose transporter), member 10 [Source:HGNC Symbol;Acc:13444] [ENST00000486000]"	hs|chr20:45338927-45338986	GGACTAGGGCTCTATTTTTCTCTCTGCATTCAGAAGCCTCGAAGGATCAGTCGTTGATTC	noncoding				lnc-EYA2-5:1
CUST_H6L_69564	-4.8409452	-2.2752888	4.8409452	down	13.0011	2.012314	3.4220214	1.1467326	P	A	lnc-ANKRD46-2:1					hs|chr8:101509119-101509060	AGCAGAAAGAGAAATTGGGAATTGGTAGGTGACTGACTGACAGTCTCTATCTCAGACAGG	noncoding			T348434	lnc-ANKRD46-2:1												NONHSAT217413.1
A_22_P00015059	-2.425119	-1.2780554	2.425119	down	13.414899	4.0997286	3.4667366	2.1886811	P	A	ENST00000577906				"ALU2_HUMAN (P39189) Alu subfamily SB sequence contamination warning entry, partial (9%) [THC2531023]"	hs|chr18:19213419-19213478	CTGATACTGGCCTTTATTAATGTGAAATTCTTGTGGATCTGTGAAATAAAGAGGAGTACT	noncoding	ENST00000577906			lnc-SNRPD1-1:1												NONHSAT178258.1
CUST_H6L_03803	40.557262	5.3418884	40.557262	up	2.294458	83.2177	1.1736205	6.5155087	A	P	NM_178821	164781	DAW1	ODA16|WDR69	"Homo sapiens dynein assembly factor with WDR repeat domains 1 (DAW1), mRNA [NM_178821]"	hs|chr2:228756000-228758540	TAATGTTGCACTTAACAAATCGGGCTCATGCTTTATCACAGGAAGCTATGATCGGACGTG	coding/noncoding		NR_138459.1		lnc-CCL20-2:1
CUST_H6L_26726	-2.0801814	-1.0567093	2.0801814	down	1795.0576	899.9444	10.893652	9.836943	P	P	NM_023073	65250	C5orf42	JBTS17|OFD6	"Homo sapiens chromosome 5 open reading frame 42 (C5orf42), mRNA [NM_023073]"	hs|chr5:37170259-37170200	AGATTTTTTATTAAACCACAGTCAATGGGAGAGAACGCCAGAGAGCCTCGCAAGAACAGC	coding
A_33_P3331588	2.1148062	1.0805254	2.1148062	up	160.71858	287.64035	7.1423817	8.222907	P	P	NM_031921	83858	ATAD3B	AAA-TOB3|TOB3	"Homo sapiens ATPase family, AAA domain containing 3B (ATAD3B), mRNA [NM_031921]"	hs|chr1:1431507-1431566	CCCTGTCAGCTGGCCGGTCCAAGCCTGTGGCTGGAGCTGGTGTGTGTTTATCTAATAAAG	coding	ENST00000474481
A_23_P55388	-2.3419337	-1.2277002	2.3419337	down	1336.8541	579.02454	10.436865	9.209165	P	P	NM_018143	55175	KLHL11		"Homo sapiens kelch-like family member 11 (KLHL11), mRNA [NM_018143]"	hs|chr17:40009999-40009940	AATGCTAGGTTCTCTCAAGCGTGCCGATTAAAACTGTTACACCCGTTTCGTGAAGCTGAA	coding	ENST00000319121
A_21_P0014188	-11.979863	-3.5825396	11.979863	down	632.8469	46.66141	9.283765	5.7012253	P	P	BC087859	401317	LOC401317		Homo sapiens cDNA clone IMAGE:30398108. [BC087859]	hs|chr7:28450137-28450196	AGATTTATTTTTAAGGGGCGTCTGGTAGATAAAGCCCTAGACCTTGTCCACACTCTCACC	coding
A_23_P4294	2.3399708	1.2264905	2.3399708	up	69.13491	125.50587	5.857119	7.0836096	P	P	NM_014519	7775	ZNF232	ZSCAN11	"Homo sapiens zinc finger protein 232 (ZNF232), mRNA [NM_014519]"	hs|chr17:5009470-5009411	GAAACCCTATAAGTGTAGTGACTGTGGGAAAACTTTCAAACAGAGCTCAAACCTCGGTCA	coding	ENST00000570486
A_23_P141779	2.1701174	1.117773	2.1701174	up	315.17093	622.76465	8.1996765	9.31745	P	P	NM_014593	30827	CXXC1	2410002I16Rik|5830420C16Rik|CFP1|CGBP|HsT2645|PCCX1|PHF18|SPP1|ZCGPC1|hCGBP	"Homo sapiens CXXC finger protein 1 (CXXC1), transcript variant 2, mRNA [NM_014593]"	hs|chr18:47810087-47809888	CTGCTACGCCAAGTATGAGAGCCAGACGTCCTTTGGGTCCATGTACCCCACACGCATTGA	coding	ENST00000590901
A_33_P3256957	-2.5339804	-1.3414054	2.5339804	down	112.76629	33.86658	6.5972257	5.2558203	P	P	BC040680				Homo sapiens cDNA clone IMAGE:4817893. [BC040680]	hs|chr11:071404228-071404169	AGTAACCCTAGGCTGGAGGGCCCACCTGCGTATGTTTTTCTTCTCATTCTTTTTTACCTT	coding
A_33_P3767773	2.1747026	1.1208181	2.1747026	up	128.68758	231.85837	6.8030434	7.9238615	P	P	NM_020765	23352	UBR4	RBAF600|ZUBR1|p600	"Homo sapiens ubiquitin protein ligase E3 component n-recognin 4 (UBR4), mRNA [NM_020765]"	hs|chr1:19401072-19401013	CCCGGCCAGCTTCATACTTGAGTGTGCACATCTTGAGAAATAAACAAGTGACTTAACACA	coding/noncoding	ENST00000459947|ENST00000606379															NONHSAT001273.2
A_33_P3313258	2.2225604	1.1522226	2.2225604	up	454.90427	955.1925	8.770128	9.922351	P	P	NM_031921	83858	ATAD3B	AAA-TOB3|TOB3	"Homo sapiens ATPase family, AAA domain containing 3B (ATAD3B), mRNA [NM_031921]"	hs|chr1:1417934-1417993	CACCTTGTTTGGGGAAGGATTCCGTGCCTTTGTGACAGACCGGGACAAAGTGACAGCCAC	coding	ENST00000378736
A_33_P3326387	-4.19439	-2.068461	4.19439	down	116.55921	21.055347	6.648319	4.579858	P	P	NM_173463	91050	CCDC149		"Homo sapiens coiled-coil domain containing 149 (CCDC149), transcript variant 1, mRNA [NM_173463]"	hs|chr4:24854754-24854695	TCTGGGAGAAGAAATTAAAGAACTTCAGCAAAGGCTTGGAGAAGTCCAGGGCGACAACAA	coding	ENST00000512432
CUST_H6L_09631	-2.9021695	-1.5371318	2.9021695	down	144.54143	38.655853	6.980612	5.44348	P	P	ENST00000472888	5994	RFXAP		regulatory factor X-associated protein [Source:HGNC Symbol;Acc:9988] [ENST00000472888]	hs|chr13:37401844-37402489	AAGTTTTGGAGCAAAGACAACAGCAGTTTCCAGGAACATCAATTTAAGACTGAAGCTGTC	noncoding				lnc-SERTM1-2:1
A_24_P102293	-27.431652	-4.7777696	27.431652	down	72.84957	2.025602	5.93557	1.1578001	P	A	NM_015567	26050	SLITRK5	LRRC11|bA364G4.2	"Homo sapiens SLIT and NTRK-like family, member 5 (SLITRK5), mRNA [NM_015567]"	hs|chr13:88331586-88331645	CCAAAATGACATGTTCATTTGACTACTATTGTAGCCGATTTTCGATTGTTTAACCAAACC	coding	ENST00000325089
CUST_H6L_61426	2.2372403	1.1617203	2.2372403	up	269.4813	541.07947	7.9502945	9.112015	P	P	NONHSAT202183					hs|chr5:006377319-006377377	GTCTGCACTTGTCAATATCCTGTAAGCCAGTAACAATAAAATTCCTGGGGGAAAGGCAAG	noncoding																NONHSAT202183.1
A_24_P354689	-6.108267	-2.610763	6.108267	down	16.387068	2.00604	3.7524831	1.1417199	P	A	NM_004598	6695	SPOCK1	SPOCK|TESTICAN|TIC1	"Homo sapiens sparc/osteonectin, cwcv and kazal-like domains proteoglycan (testican) 1 (SPOCK1), mRNA [NM_004598]"	hs|chr5:136311246-136311187	CTTTTTCTCAAAGTCACTGATGTTTGTTCCTGTTAAATGTATAGCATTGTAATGAGAGCC	coding	ENST00000282223
A_21_P0006509	-8.591756	-3.102953	8.591756	down	34.68797	3.0445042	4.837614	1.734661	P	A	lnc-NRK-1:1					hs|chrX:105252489-105253183	AAACTTGTGGCTCCTTCTTAAAAACTGGAGGCAAGTAAGATCCTAGCCAAAACCAGAGGC	noncoding				lnc-NRK-1:1												NONHSAT138100.2
CUST_H6L_59745	-2.1525407	-1.1060405	2.1525407	down	266.51132	104.31339	7.9321613	6.826121	P	P	NONHSAT199611					hs|chr4:000461448-000461389	TTCTGGACTACAGCTGAGATTGAGAACTGCTTCATAATCCTCAGTAAGACCAAGCTGCAT	noncoding																NONHSAT199611.1
CUST_H6L_24909	-3.4181535	-1.7732172	3.4181535	down	229.4539	54.858532	7.7019053	5.928688	P	P	ENST00000467994	11167	FSTL1	FRP|FSL1|MIR198	follistatin-like 1 [Source:HGNC Symbol;Acc:3972] [ENST00000467994]	hs|chr3:120157167-120157108	AAATGAAGAATCCTGGGTCTCCTTGTAGTCGATCAAGAAATTTTGGGGGGAAAAAGGGAA	coding
CUST_H6L_24015	-2.0260746	-1.0186872	2.0260746	down	18505.455	9849.175	14.314387	13.2957	P	P	ENST00000471290				ribosomal protein L3 [Source:HGNC Symbol;Acc:10332] [ENST00000471290]	hs|chr22:39710219-39710160	ATTCAGATTTATAAGATTGGCCAGGGCTACCTTATCAAGGACGGCAAGCTGATCAAGAAC	coding
CUST_H6L_34232	-2.2471204	-1.1680775	2.2471204	down	217.8992	79.6809	7.6217346	6.453657	P	P	NONHSAT150505					hs|chr1:215474933-215474992	TCAGTAGCTTTGAAGCTCTCTGTGGTGGTTGTCCCCTTAAGACTAAAAGTAGCAGAGAAA	noncoding																NONHSAT150505.1
A_32_P141238	-2.6431184	-1.402241	2.6431184	down	42.26673	11.55847	5.1275444	3.7253034	P	P	NM_001278597	57101	ANO2	C12orf3|TMEM16B	"Homo sapiens anoctamin 2, calcium activated chloride channel (ANO2), transcript variant 2, mRNA [NM_001278597]"	hs|chr12:5671939-5671880	AAACCTGGGCTTGTCTCCACTTCACGTCACAAAAACGTTTGGAGCTAAATGCAGATAACC	coding	ENST00000612575
A_33_P3308706	-2.1034586	-1.0727634	2.1034586	down	266.03995	106.45591	7.9285	6.8557367	P	P	NM_001282659	55031	USP47	TRFP	"Homo sapiens ubiquitin specific peptidase 47 (USP47), transcript variant 1, mRNA [NM_001282659]"	hs|chr11:11901729-11901788	AAATGCTGCTGAAGAACCTAGAGTCTTATGTATTATACAAGATACTACTAATTCAAAGAC	coding/noncoding	ENST00000525257			lnc-MICAL2-7:1
A_22_P00020499	-3.3193374	-1.7308953	3.3193374	down	10.989293	2.4883542	3.1882873	1.457392	P	A	ENST00000560337					hs|chr15:073547734-073547675	GGATCCATTTTTACCAGGTATGCCACTTATTCTGTTGCATATGAAGGGAAAACTATATAG	noncoding	ENST00000560337			lnc-HCN4-1:1												NONHSAT047137.2
A_33_P3387956	2.5187857	1.3327284	2.5187857	up	779.87573	1928.2844	9.598784	10.931513	P	P	NM_013379	29952	DPP7	DPP2|DPPII|QPP	"Homo sapiens dipeptidyl-peptidase 7 (DPP7), mRNA [NM_013379]"	hs|chr9:140006471-140006412	AGATCAACCTGACCTTCGCCAGCAACAATGTGACCGATATGTTCCCGGACCTGCCCTTCA	coding/noncoding	ENST00000473532															NONHSAT221505.1
CUST_H6L_29947	-2.6976926	-1.431726	2.6976926	down	642.57947	223.04137	9.306614	7.874888	P	P	NONHSAT125161					hs|chr3:75589599-75589540	CTGCTTTCATTTCCAGGAGCATACAACACTTACACCAAGCATTGATGGGTTTTGTTGACT	noncoding																NONHSAT125161.2
A_33_P3238315	2.6866686	1.4258184	2.6866686	up	956.1869	2556.136	9.920894	11.346712	P	P	NM_006462	10616	RBCK1	C20orf18|HOIL-1|HOIL1|PBMEI|PGBM1|RBCK2|RNF54|UBCE7IP3|XAP3|XAP4|ZRANB4	"Homo sapiens RanBP-type and C3HC4-type zinc finger containing 1 (RBCK1), transcript variant 1, mRNA [NM_006462]"	hs|chr20:389363-389422	GCACGGTCCCCCCCAGGGGGATGGGCACAGCCACGCCAGATGGACGAGAAGACCAAGAAA	coding/noncoding	ENST00000411647	NR_136659.1
A_33_P3393013	-2.3401158	-1.2265799	2.3401158	down	31.310724	9.638023	4.689387	3.462807	P	P	ENST00000485578	91461	PKDCC	SGK493|Vlk	"protein kinase domain containing, cytoplasmic [Source:HGNC Symbol;Acc:HGNC:25123] [ENST00000485578]"	hs|chr2:42280622-42280681	CGCACAGGCTGACTCAGCCACCGGCCAAAGGGTTCAAAAAAGAAGCAAGACTTAAAGGAT	coding	ENST00000485578
CUST_H6L_29130	4.5776725	2.1946142	4.5776725	up	8.113874	27.568554	2.768213	4.962827	A	P	ENST00000460484	23480	SEC61G	SSS1	Sec61 gamma subunit [Source:HGNC Symbol;Acc:18277] [ENST00000460484]	hs|chr7:54822811-54822752	CCAAATAATTTTGCTTTTTAAATTCATTACAAGTCATTGGGACACCTTGTGGCATTGAGC	coding
A_23_P113748	2.927492	1.5496652	2.927492	up	7.670156	16.59089	2.6871288	4.236794	A	P	NM_024697	79750	ZNF385D	ZNF659	"Homo sapiens zinc finger protein 385D (ZNF385D), mRNA [NM_024697]"	hs|chr3:21478580-21478521	TGGCAATAGCTCATGTCCTTCTACTGAGACCGAGGAAGAAAAGGCAAAACGGCTTCTTTA	coding	ENST00000494118
CUST_H6L_50261	-2.0784674	-1.05552	2.0784674	down	65.9759	23.434668	5.79021	4.7346897	P	P	NONHSAT180159					hs|chr19:010257577-010257518	AAATACCTGTTGAGCCTTTATGGAGAGAACAGTAGGAGTCTCTGCTGGATTGAGTTCCTC	noncoding			T168197													NONHSAT180159.1
A_21_P0008717	-22.54653	-4.4948335	22.54653	down	185.8293	6.456872	7.3683133	2.8734798	P	P	XR_424586	102724055	LOC102724055		"PREDICTED: Homo sapiens uncharacterized LOC102724055 (LOC102724055), ncRNA [XR_424586]"	hs|chr15:30614752-30615460	ATTCAGCTAGAATCTCTTGTCACTGGAGAAGCTGTCTGATTCTCTGAACATGACGCAAGC	noncoding				lnc-RP13-395E19.1.1-1:1												NONHSAT041480.2
A_23_P152284	-4.661893	-2.2209158	4.661893	down	1091.0938	227.80212	10.121654	7.900738	P	P	NM_024571	79622	SNRNP25	C16orf33	"Homo sapiens small nuclear ribonucleoprotein 25kDa (U11/U12) (SNRNP25), mRNA [NM_024571]"	hs|chr16:105507-105793	GCAATGACGGTCCGAGTGTGCAAGATGGATGGAGAAGTAATGCCCGTGGTTGTAGTGCAG	coding	ENST00000466183
A_24_P124370	-2.095978	-1.0676236	2.095978	down	113.08728	41.30039	6.601969	5.534345	P	P	NM_018222	55742	PARVA	CH-ILKBP|MXRA2	"Homo sapiens parvin, alpha (PARVA), mRNA [NM_018222]"	hs|chr11:12551259-12551318	GTCTATCTGCAGTAATTGAGGACCCATAAAATTTAGATAACTACATGTCTTTGCTCTTAG	coding	ENST00000334956
CUST_H6L_21529	-8.119801	-3.0214443	8.119801	down	273.13702	27.355064	7.9734898	4.9520454	P	P	NM_001166264	4052	LTBP1		"Homo sapiens latent transforming growth factor beta binding protein 1 (LTBP1), transcript variant 4, mRNA [NM_001166264]"	hs|chr2:33534608-33540254	AATAAAACATGTCAAGATATTAATGAATGTGAACATCCAGGGCTCTGTGGTCCGCAAGGG	coding/noncoding				lnc-RASGRP3-11:1
CUST_H6L_23638	9.759729	3.2868412	9.759729	up	2.417177	20.107992	1.2280419	4.514883	A	P	ENST00000476084				"pyridoxal (pyridoxine, vitamin B6) kinase [Source:HGNC Symbol;Acc:8819] [ENST00000476084]"	hs|chr21:45143451-45143510	CATAAACCAAGGGGTGAATTAAAGGCCCAGAAGTTGATGACGTCAAGACGTCCTTTTTGG	coding
A_22_P00010264	-8.004303	-3.0007758	8.004303	down	25.180273	2.336386	4.374141	1.3733654	P	A	ENST00000560760					hs|chr15:80124889-80124830	TAAGATCACACATTGACAAAGAGCAGAGTGGTGTCAAGATTCTGGGACAGAGGCAAGTTA	noncoding	ENST00000560760			lnc-MTHFS-1:1												NONHSAT047666.2
A_33_P3218925	-2.0490282	-1.0349398	2.0490282	down	93.35685	34.323364	6.3101788	5.275239	P	P	NM_001244944	261729	STEAP2	IPCA1|PCANAP1|PUMPCn|STAMP1|STMP	"Homo sapiens STEAP family member 2, metalloreductase (STEAP2), transcript variant 4, mRNA [NM_001244944]"	hs|chr7:89861853-89861912	AAGGCTGGGAAAAGAGCCAATTTCTGGAAGAAGGTATGGGAGGAACAATTCCTCATGTCT	coding	ENST00000394621
A_23_P303548	-8.85237	-3.1460638	8.85237	down	362.64035	34.278355	8.419621	5.2735577	P	P	NM_001256798	140688	NOL4L	C20orf112|C20orf113|dJ1184F4.2|dJ1184F4.4	"Homo sapiens nucleolar protein 4-like (NOL4L), transcript variant 1, mRNA [NM_001256798]"	hs|chr20:31108678-31108619	CCTGATGAGCTGTACGGAGTGTCAGAAGAGGATGCACTTTAACTCCAATGGCCTGGAACC	coding	ENST00000201961
A_24_P312041	-18.1569	-4.182446	18.1569	down	846.73975	41.79266	9.73197	5.549524	P	P	NM_006718	5325	PLAGL1	LOT1|ZAC|ZAC1	"Homo sapiens pleiomorphic adenoma gene-like 1 (PLAGL1), transcript variant 2, mRNA [NM_006718]"	hs|chr6:144262889-144262830	ATGCTGGTAAAGTAAACCTGCCCAAGGAGCTGCCTGCAGATGCTGTGAACCTAACAATAC	coding	ENST00000417959
A_23_P254733	-4.980598	-2.316319	4.980598	down	1124.3989	219.80019	10.171734	7.855415	P	P	NM_024629	79682	CENPU	CENP50|CENPU50|KLIP1|MLF1IP|PBIP1	"Homo sapiens centromere protein U (CENPU), transcript variant 1, mRNA [NM_024629]"	hs|chr4:185616396-185616337	GCTGTTACCTTCTGAAACTGTACCTTTATAAATCAATTGTTTTGCAAAGAAGTTATGGCC	coding/noncoding	ENST00000502461	NR_104593.1		lnc-CASP3-2:3
CUST_H6L_24781	-2.3337648	-1.2226591	2.3337648	down	195.50873	67.42945	7.444342	6.221683	P	P	ENST00000460107	57337	SENP7		SUMO1/sentrin specific peptidase 7 [Source:HGNC Symbol;Acc:30402] [ENST00000460107]	hs|chr3:101056274-101056215	ATAGTATTTCCTCAAGTAGGCAGTACTACCATTTGTTCAGGTCCTGGGTCTGTTTGCCAT	coding
CUST_H6L_26502	-2.3235688	-1.2163424	2.3235688	down	210.16766	73.50536	7.560288	6.3439455	P	P	NM_024786	79844	ZDHHC11	ZNF399	"Homo sapiens zinc finger, DHHC-type containing 11 (ZDHHC11), mRNA [NM_024786]"	hs|chr5:847636-843788	AATTATTGGTTCTTCTTCAGCACTGTGGCCTCGGCCACAGCTGGCATGCTCTGCCTGATC	coding/noncoding				lnc-BRD9-2:1
A_23_P145935	-2.5357122	-1.342391	2.5357122	down	90.515175	26.749151	6.2640142	4.921623	P	P	NM_004445	2051	EPHB6	HEP	"Homo sapiens EPH receptor B6 (EPHB6), transcript variant 1, mRNA [NM_004445]"	hs|chr7:142568377-142568436	CAGGACAACTTCTCCAAGTTTGGCCTCTGTACCTTCAGTGATGTGGCTCAGCTCAGCCTA	coding/noncoding	ENST00000614832	NR_104001.2
A_22_P00023219	-2.210754	-1.1445384	2.210754	down	106.076866	36.347363	6.501638	5.3570995	P	P	ENST00000543604				"PREDICTED: Homo sapiens uncharacterized LOC100996472 (LOC100996472), misc_RNA [XR_158866]"	hs|chr12:22613512-22613453	TTGGTGGGGTGTGGTGAGATACTTGCATTGTATTTTCAATTAGCAGCAACATTCTATGGT	noncoding	ENST00000543604			lnc-ST8SIA1-1:1												NONHSAT027274.2
CUST_H6L_50061	-2.8599236	-1.5159767	2.8599236	down	51.027195	12.95724	5.4059067	3.88993	P	P	lnc-KIAA0355-3:1					hs|chr19:034708393-034708857	ACCTTATTTAGACCACCAAAGAGGTTCATTAACAGAACAGTGCATATTCTTCCCGATTTT	noncoding				lnc-KIAA0355-3:1												NONHSAT179664.1
A_33_P3418611	-2.9856675	-1.5780535	2.9856675	down	3990.803	1426.846	12.075162	10.497108	P	P	NM_001242680	100287226	ZNF729		"Homo sapiens zinc finger protein 729 (ZNF729), mRNA [NM_001242680]"	hs|chr19:22499726-22499785	TAACCAGTCCTCACACCTTACTAGACACAAAACAATTCATACTGGAGAGAAACCCTACAA	coding/noncoding	ENST00000601693		T171687
A_21_P0013475	5.753922	2.5245457	5.753922	up	37.89709	169.10309	4.967554	7.4921	P	P	ENST00000511103				asparagine synthetase pseudogene 4 [Source:HGNC Symbol;Acc:HGNC:39400] [ENST00000511103]	hs|chr8:47610171-47610230	ATTAATATCATCAAATCTTTGAATGCCATTACCCAGGCCAGGCTGACTGGCTGAGCCATT	noncoding	ENST00000511103															NONHSAT126409.2
A_33_P3404879	-2.3984535	-1.2621045	2.3984535	down	606.8184	237.2578	9.218096	7.9559913	P	P	NM_001297706	23266	LPHN2		"Homo sapiens latrophilin 2 (LPHN2), transcript variant 4, mRNA [NM_001297706]"	hs|chr1:82447600-82447659	TATATTTAATGCTTTCCAGGGAGTGTTCATTTTCATCTTTCACTGTGCTCTCCAAAAGAA	coding	ENST00000464775
CUST_H6L_73023	-7.3813925	-2.883893	7.3813925	down	19.79674	2.008018	4.0271864	1.1432933	P	A	NONHSAT223554					hs|chrX:122503319-122503268	ATCTTCGACAGGAATTGAGGATCTGAGCAACTGGGAAAAAAGGGATGAATGGACATACAA	noncoding																NONHSAT223554.1
CUST_H6L_56271	2.279508	1.1887226	2.279508	up	73.264824	129.9769	5.944152	7.1328745	P	P	NONHSAT192878					hs|chr22:036688939-036688880	CATGGTTTTTTAGAATGTGTGACAACTGCATTTTTCTGTACTGGTTGCCCTGCTGATCCC	noncoding																NONHSAT192878.1
CUST_H6L_21622	2.1813421	1.125216	2.1813421	up	13.0189495	20.591948	3.423709	4.548925	P	P	lnc-PIGF-4:1					hs|chr2:046925315-046925256	CACTTCTTAAGTGTTAGACATAACCTTGATCATGTTCCAGCGCCTCAACTTAATAAACCA	noncoding				lnc-PIGF-4:1												NONHSAT070524.2
CUST_H6L_47919	-2.1715481	-1.1187239	2.1715481	down	521.12683	221.71315	8.985898	7.867174	P	P	NONHSAT176068					hs|chr17:027051810-027051666	CATGATGATGAAAATCAGTAATGCCCAGGATCATCTCCTCTACCGGGTTAACAAAGGACC	noncoding																NONHSAT176068.1
A_33_P3230498	-4.829743	-2.2719464	4.829743	down	13.9180975	2.1349247	3.5191147	1.2471682	P	A	AK130931				"Homo sapiens cDNA FLJ27421 fis, clone WMC07981. [AK130931]"	hs|chr12:2736534-2736593	TGTTTTCATGATATTCAGTGGGATCAACTCTGCATAGACACACAGACACGCACTGAGACT	coding
CUST_H6L_74117	2.3000388	1.2016582	2.3000388	up	199.64848	397.43283	7.477764	8.679422	P	P	NM_005082	7706	TRIM25	EFP|RNF147|Z147|ZNF147	"Homo sapiens tripartite motif containing 25 (TRIM25), mRNA [NM_005082]"	hs|chr17:54968692-54968633	CTGAAGGCTGCCCCTTTGCTCTCTGGGGTAGCCTTCAGATCTTGGTGTTTTGAATTCTTA	coding/noncoding		NR_037408.1
A_33_P3418952	18.820827	4.234258	18.820827	up	2.4065037	39.027508	1.2236925	5.4579506	A	P	NM_001146257	158866	ZDHHC15	MRX91	"Homo sapiens zinc finger, DHHC-type containing 15 (ZDHHC15), transcript variant 3, mRNA [NM_001146257]"	hs|chrX:74670616-74670557	CTAGAGAGGCAGCTCAGCAAGTATCTCAGAAAGGCTAAGTCATATATGTTCTCAAACTAG	coding
CUST_H6L_78683	3.5238686	1.8171601	3.5238686	up	6.5391836	17.215368	2.4738965	4.2910566	A	P	T314456					hs|chr6:159967672-159967731	AATCCAAGCAACTCACCCTGACATTAATAGCCCTACAGGTATAGTCTTTTTCTCTTTCTT	noncoding			T314456
CUST_H6L_22430	2.232476	1.1586447	2.232476	up	9.013164	14.773462	2.9149666	4.0736113	A	P	ENST00000497674	26003	GORASP2	GOLPH6|GRASP55|GRS2|p59	"golgi reassembly stacking protein 2, 55kDa [Source:HGNC Symbol;Acc:17500] [ENST00000497674]"	hs|chr2:171805109-171805168	ACCTTATGCTCCACTGATTATCTTAGGGAAGTCTCTAGAATCAGTGGAGTCTTTTATATG	noncoding				lnc-GAD1-1:1
A_21_P0009719	-2.3420095	-1.227747	2.3420095	down	56.456207	17.723618	5.561294	4.333547	P	P	lnc-ZNF146-1:6					hs|chr19:36812167-36812226	GAAGACAACACAGGTGAGTAGTTTAAAGGGCCTACTTGCTGTGTTTTCTCTGGTCTTCAG	noncoding				lnc-ZNF146-1:6												NONHSAT065981.2
A_23_P7873	-2.2510796	-1.1706171	2.2510796	down	1994.3835	916.8378	11.034824	9.864207	P	P	NM_002388	4172	MCM3	HCC5|P1-MCM3|P1.h|RLFB	"Homo sapiens minichromosome maintenance complex component 3 (MCM3), transcript variant 1, mRNA [NM_002388]"	hs|chr6:52128952-52128893	TGAGGCACGTCATGCAGGTCAAGAAAGCTTTCTTTGCAGTAGCACCAGTTAAGGTGAATA	coding	ENST00000616552
CUST_H6L_26168	-22.377373	-4.4839687	22.377373	down	60.006695	2.033032	5.6477346	1.1637657	P	A	lnc-NDNF-1:1					hs|chr4:121955039-121954980	AGGATAGCTCTGTTGACAGCAGGGCATTTAGAGAGTCCCAAGTATAGTCATGTATCACTG	noncoding				lnc-NDNF-1:1												NONHSAT098133.2
CUST_H6L_56065	-2.0023758	-1.0017128	2.0023758	down	36.443874	13.123408	4.9088154	3.9071026	P	P	lnc-ADRBK2-6:1					hs|chr22:025885747-025885806	CTATGCAACACATATCAGAGTGGTGGTTTAGAGTGAGGGGTGCTATTTTGGATAGAGTGG	noncoding				lnc-ADRBK2-6:1												NONHSAT192162.1
A_33_P3408711	2.1565876	1.1087503	2.1565876	up	2153.301	4846.3486	11.157724	12.266475	P	P	NM_001456	2316	FLNA	ABP-280|ABPX|CSBS|CVD1|FLN|FLN-A|FLN1|FMD|MNS|NHBP|OPD|OPD1|OPD2|XLVD|XMVD	"Homo sapiens filamin A, alpha (FLNA), transcript variant 1, mRNA [NM_001456]"	hs|chrX:153589903-153589844	AAATCAAAGGGTGCTGGTGGTCAAGGCAAAGTGGCATCCAAGATTGTGGGCCCCTCGGGT	coding	ENST00000610817
CUST_H6L_64290	-9.401873	-3.232948	9.401873	down	25.309729	2.014961	4.3818426	1.1488945	P	A	NONHSAT207347					hs|chr6:048037198-048037248	GACATGTGTAGGATGATGCTGCATTTTTAACACACCACACAGCATGCAAGGGATTTCCTC	noncoding																NONHSAT207347.1
CUST_H6L_19491	-2.9532754	-1.562316	2.9532754	down	1432.2389	493.46503	10.545535	8.983219	P	P	NM_006107	51747	LUC7L3	CRA|CREAP-1|CROP|LUC7A|OA48-18|hLuc7A	"Homo sapiens LUC7-like 3 (S. cerevisiae) (LUC7L3), transcript variant 2, mRNA [NM_006107]"	hs|chr17:48818517-48818576	ATACTTACAGAGCTTACTTGCAGAAGTAGAACGTAGGATCAGACGAGGCCATGCTCGTTT	coding/noncoding				lnc-ABCC3-2:1												NONHSAT054711.2
A_23_P390700	-16.585667	-4.051865	16.585667	down	44.282978	2.006521	5.193927	1.1420617	P	A	NM_001843	1272	CNTN1	F3|GP135|MYPCN	"Homo sapiens contactin 1 (CNTN1), transcript variant 1, mRNA [NM_001843]"	hs|chr12:41414156-41414215	ACAGAAGTAGGTGTAAAAGTCTTATCATCTTCTGAGATATCTGTTCATTGGGAACATGTT	coding	ENST00000550305
CUST_H6L_60069	13.3807125	3.742083	13.3807125	up	2.232953	25.969027	1.1355853	4.8776684	A	P	NONHSAT200366					hs|chr4:127694876-127694817	CAGTGGATTACAAGGGGTCACATATCTCTATTAGAGTAATGTAGAAGATCTCAAAAGACT	noncoding																NONHSAT200366.1
A_33_P7299171	6.946458	2.7962775	6.946458	up	2.2094014	13.212409	1.1206496	3.916927	A	P	NM_001086	13	AADAC	CES5A1|DAC	"Homo sapiens arylacetamide deacetylase (AADAC), mRNA [NM_001086]"	hs|chr3:151545557-151545616	CCAGACAACATGTACCTGTGGAATCAAGTCATCTCTTCAAATTTGTTAATTGGAGTTCCC	coding	ENST00000232892
CUST_H6L_27648	-3.456429	-1.7892823	3.456429	down	44.874172	9.375933	5.212991	3.423709	P	A	ENST00000502531	80230	RUFY1	RABIP4|ZFYVE12	RUN and FYVE domain containing 1 [Source:HGNC Symbol;Acc:19760] [ENST00000502531]	hs|chr5:179032897-179032956	ATATAAAAGAAGTGAACCAGGCACTGAAGGTACTGCCTTGCTAAGAACCACTTCTTTGCT	coding
A_21_P0006076	-2.375523	-1.2482452	2.375523	down	38.032887	11.550633	4.9724913	3.724246	P	P	NONHSAT221864					hs|chr9:46359317-46359258	GTCAGCACTTTGCCGAAAACCTCAAATAAAGACTTTTTTAAAAATGTGCGATGGAAAACT	noncoding																NONHSAT221864.1
A_23_P36972	-6.462611	-2.6921172	6.462611	down	94.48782	10.847564	6.3274446	3.6353273	P	P	NM_007129	7546	ZIC2	HPE5	"Homo sapiens Zic family member 2 (ZIC2), mRNA [NM_007129]"	hs|chr13:100638017-100638076	TGATCATGTTGTTAAAATTATGAATCTGATTTTTATGATGATGAAAATTTTACCAGCAGA	coding	ENST00000376335
A_33_P3224819	2.2320282	1.1583552	2.2320282	up	15.624164	25.288364	3.6840262	4.8423815	P	P	NM_001286646	57210	SLC45A4		"Homo sapiens solute carrier family 45, member 4 (SLC45A4), transcript variant 1, mRNA [NM_001286646]"	hs|chr8:142220970-142220911	TTTAGAACTAAGCCTATTTGAAACGGTCGGTGTAGGCTTACTGAGATCAGGAGACAGGGA	coding	ENST00000024061
A_23_P65532	-5.901998	-2.5612035	5.901998	down	825.7962	129.78424	9.691296	7.130092	P	P	NM_021255	57161	PELI2		"Homo sapiens pellino E3 ubiquitin protein ligase family member 2 (PELI2), mRNA [NM_021255]"	hs|chr14:56767466-56767525	AAATCCATCTCCATCCCTTTACTGTCAATCTTCTGTCCCAGTAGTTTAGCCTTTGTGGCT	coding	ENST00000267460
A_33_P3225273	3.4211917	1.7744989	3.4211917	up	178.29945	528.7906	7.305725	9.080224	P	P	NM_001004128	5768	QSOX1	Q6|QSCN6	"Homo sapiens quiescin Q6 sulfhydryl oxidase 1 (QSOX1), transcript variant 2, mRNA [NM_001004128]"	hs|chr1:180155199-180155258	ACATGGCTGACCTGGAATCTGCACTGCACTACATCCTGCGGATAGAAGTGGGCAGGTTCC	coding	ENST00000392029
A_23_P7397	-22.284235	-4.4779515	22.284235	down	224.02162	7.958397	7.664126	3.1861744	P	A	NM_018930	56126	PCDHB10	PCDH-BETA10|PCHB10	"Homo sapiens protocadherin beta 10 (PCDHB10), mRNA [NM_018930]"	hs|chr5:140574844-140574903	TCACTTCTGTCTATAGTGTACTTGCTCTATTTAAGAAGGCATATCTACATTTCCAAACTC	coding	ENST00000239446
A_32_P141488	-3.2543054	-1.7023497	3.2543054	down	52.818832	11.79405	5.4580984	3.7557487	P	P	TCONS_l2_00018805		XLOC_l2_009859		"BROAD Institute lincRNA (XLOC_l2_009859), lincRNA [TCONS_l2_00018805]"	hs|chr3:125628716-125628775	AAACGAGACTGCAAATTCTCAAGACTTCAAACCCCTTCAATCTGGGTAATACAAAGGAAG	noncoding
CUST_H6L_28625	-2.0032234	-1.0023234	2.0032234	down	15.052301	5.481163	3.6327634	2.63044	P	A	ENST00000536245	9749	PHACTR2	C6orf56	phosphatase and actin regulator 2 [Source:HGNC Symbol;Acc:20956] [ENST00000536245]	hs|chr6:144110269-144110328	TACCTGCTTTCATACCTGGATGAGGAGGGCTTTCTCACATCCAGGATTTATCCTTACTCT	coding
A_23_P58082	-8.710695	-3.122788	8.710695	down	84.63304	7.213166	6.1609697	3.0381818	P	A	NM_199511	151887	CCDC80	DRO1|SSG1|URB|okuribin	"Homo sapiens coiled-coil domain containing 80 (CCDC80), transcript variant 1, mRNA [NM_199511]"	hs|chr3:112324535-112324476	CGGAGTACTTCTCCATGCTTCTAGTCGGAAAAGACGGAAATGTCAAATCCTGGTATCCTT	coding	ENST00000439685
A_22_P00011091	-4.591392	-2.1989317	4.591392	down	25.440994	4.102677	4.3885493	2.1896176	P	A	NONHSAT223341					hs|chrX:051487132-051487073	ACAACAGGTTCTGAAAGTTCCATGGTAACGGCTGAATTGGAACCTTCAAGCGACACTAAC	noncoding																NONHSAT223341.1
A_33_P3221343	-4.1215816	-2.043198	4.1215816	down	42.988106	7.570049	5.151723	3.1085248	P	A	NM_173497	143279	HECTD2		"Homo sapiens HECT domain containing E3 ubiquitin protein ligase 2 (HECTD2), transcript variant 2, mRNA [NM_173497]"	hs|chr10:93222889-93222948	CCCAGAAGCTTAACTACTAATAACCTATTGTTGACCAGAAGTCTTACTGATAACATAAAC	coding	ENST00000371681
A_23_P211401	-3.208882	-1.6820707	3.208882	down	931.2697	282.4858	9.880008	8.197937	P	P	NM_001039570	83999	KREMEN1	KREMEN|KRM1	"Homo sapiens kringle containing transmembrane protein 1 (KREMEN1), transcript variant 3, mRNA [NM_001039570]"	hs|chr22:29538001-29538060	GAGCATTTTTTACAAGCCTTCCACTTCAATTTCCATCTTTAAGAAGAAACTCAAGGGTCA	coding	ENST00000407188
CUST_H6L_09160	2.3033764	1.2037501	2.3033764	up	30.655533	52.245274	4.65899	5.86274	P	P	ENST00000559863	10379	IRF9	IRF-9|ISGF3|ISGF3G|p48	interferon regulatory factor 9 [Source:HGNC Symbol;Acc:6131] [ENST00000559863]	hs|chr14:24633404-24633463	TATGCATGCATTATCTAGTCAGTCAGGGCTTACAGCAAACTGTACCCACATTACCATAGC	noncoding				lnc-RNF31-2:1
A_23_P46063	2.1859257	1.1282444	2.1859257	up	76.26813	130.01651	6.0051184	7.133363	P	P	NM_013330	29922	NME7	CFAP67|MN23H7|NDK 7|NDK7|nm23-H7	"Homo sapiens NME/NM23 family member 7 (NME7), transcript variant 1, mRNA [NM_013330]"	hs|chr1:169200002-169138780	ATAATGCTACAAAGACATTTCGAGAATTTTGTGGACCTGCTGATCCTGAAATTGCCCGGC	coding	ENST00000483228
A_33_P3225705	-2.529807	-1.3390274	2.529807	down	36.62504	10.406771	4.9157944	3.576767	P	P	NM_001010895	375748	ERCC6L2	BMFS2|C9orf102|RAD26L|SR278	"Homo sapiens excision repair cross-complementation group 6-like 2 (ERCC6L2), transcript variant 3, mRNA [NM_001010895]"	hs|chr9:98731043-98731102	GAGCATCTGCTAAATGTCAGGTACTGTTCATAGAGCTTTGCATACATAAAAGAACAAAAT	coding	ENST00000288985
A_33_P3352382	3.3020222	1.7233498	3.3020222	up	4.890775	12.080318	2.067533	3.7908828	A	P	NM_001244438	383	ARG1		"Homo sapiens arginase 1 (ARG1), transcript variant 1, mRNA [NM_001244438]"	hs|chr6:131904989-131905048	TTCGGACTTGCTCGGGAGGGTAATCACAAGCCTATTGACTACCTTAACCCACCTAAGTAA	coding	ENST00000356962
A_23_P110957	-74.82849	-6.225516	74.82849	down	963.9205	11.442736	9.93654	3.7110238	P	P	NM_001452	2295	FOXF2	FKHL6|FREAC-2|FREAC2	"Homo sapiens forkhead box F2 (FOXF2), mRNA [NM_001452]"	hs|chr6:1395386-1395445	TGTGGGATCTTCGTTGCCTTCAGTAATCAGGGTGTGAAAAAAGCAGACAAGTTGTGTGTG	coding	ENST00000259806
CUST_H6L_43112	-2.2849371	-1.1921544	2.2849371	down	127.2932	43.223198	6.7871294	5.594975	P	P	NONHSAT167472					hs|chr13:037804382-037804441	TAAGCTAAAGAAGTGGGCTGGGCTCTGGATGATACATACTGTCCATTCTAGGGTCACTTA	noncoding																NONHSAT167472.1
A_33_P3359704	-31.807486	-4.9912944	31.807486	down	3733.3198	115.765686	11.965897	6.974602	P	P	ENST00000331569	80139	ZNF703	NLZ1|ZEPPO1|ZNF503L|ZPO1	zinc finger protein 703 [Source:HGNC Symbol;Acc:HGNC:25883] [ENST00000331569]	hs|chr8:37556127-37556186	TACTATTCGCCATACGCGCTGTATGGACAGAGACTAGCTTCAGCCTCGGCGCTGGGATAC	coding	ENST00000331569
CUST_H6L_26509	-4.3237104	-2.1122699	4.3237104	down	14.159293	2.436113	3.5427604	1.4304905	P	A	lnc-SLC6A3-1:1					hs|chr5:001370775-001370716	AGATGCAATTCCAGAACATCGAAACCAAGCAACCTTAATGTCTACACCACCAGGCTCTTA	noncoding				lnc-SLC6A3-1:1												NONHSAT100022.2
CUST_H6L_25990	-4.509332	-2.1729138	4.509332	down	12.04027	2.00746	3.3158102	1.1428964	P	A	NONHSAT097318					hs|chr4:088535262-088535203	TTGTCACTTTCTGAATTAGCATCATCATTGCCATTAGATTCATCACTGCTATTGGGATCA	noncoding																NONHSAT097318.2
A_23_P111995	7.146628	2.8372626	7.146628	up	47.795853	272.39417	5.3072095	8.144472	P	P	NM_002318	4017	LOXL2	LOR2|WS9-14	"Homo sapiens lysyl oxidase-like 2 (LOXL2), mRNA [NM_002318]"	hs|chr8:23154845-23154786	TGACTCATCTTCCTGTTGTTCCAATTCTGTGGGTTTTTGATTCAACGGTGCTATAACCAG	coding	ENST00000389131
A_32_P179676	2.2075675	1.1424575	2.2075675	up	64.22194	109.21467	5.750931	6.8933883	P	P	NM_016272	10766	TOB2	TOB4|TOBL|TROB2	"Homo sapiens transducer of ERBB2, 2 (TOB2), mRNA [NM_016272]"	hs|chr22:41829804-41829745	AGAATGATGTCTTTTTCTCAATGCAGTGAGTTATAGATTCTCTAGTTTTCTCCCTAGGGA	coding/noncoding	ENST00000602145															NONHSAT068185.2
CUST_H6L_49300	2.652212	1.407196	2.652212	up	3.8677967	7.7755775	1.7438126	3.1510086	A	P	lnc-MBD2-3:1					hs|chr18:051595229-051595170	GCTTCCTAATGAGACTTTTACCTTGACAAAGTGAGAAATGTCACCTTGGGTCAGTCCCAG	noncoding				lnc-MBD2-3:1												NONHSAT178498.1
CUST_H6L_22849	10.854164	3.4401767	10.854164	up	7.3553314	60.58677	2.6306279	6.0708046	A	P	ENST00000462156	93349	SP140L		SP140 nuclear body protein-like [Source:HGNC Symbol;Acc:25105] [ENST00000462156]	hs|chr2:231253318-231253377	AGAGCTCCACAGAAAAGAGTCCGATCAAGAGGTAAAAAAGAAAAGAGGAATGCACTTTCA	noncoding				lnc-SP140-5:2
A_22_P00002314	-6.150486	-2.6207004	6.150486	down	159.65356	20.05026	7.1317134	4.511013	P	P	ENST00000419440					hs|chr11:131766978-131766919	AGAGACGCAGCAACGCATGGCTATTCAGCCACGGACGTCAAATGCCTGCCAGACATTTAG	noncoding	ENST00000419440		T070653	lnc-C11orf39-3:1
CUST_H6L_19038	-2.119592	-1.0837865	2.119592	down	241.16966	95.10978	7.776889	6.6931024	P	P	ENST00000565243	10921	RNPS1	E5.1	"RNA binding protein S1, serine-rich domain [Source:HGNC Symbol;Acc:10080] [ENST00000565243]"	hs|chr16:2305757-2305698	TATTTTATGACTTGCTGTCTTTTTCAACAGGACAAATTGATGGCCAGGAGATCACTGCCA	coding
A_33_P3286929	-7.153136	-2.8385758	7.153136	down	20.520792	2.1261659	4.0794916	1.2409157	P	A	XM_006726565	100653133	LOC100653133		"PREDICTED: Homo sapiens golgin subfamily A member 6-like protein 1-like (LOC100653133), mRNA [XM_006726565]"	hs|chr15:32781387-32781328	CACCTGGAAGCTGCCATCTACCAAGCAGATGACAAGAACACAAATATAATAAACATGTAA	coding
CUST_H6L_03938	3.4950616	1.8053179	3.4950616	up	48.766697	130.9878	5.337764	7.1430817	P	P	ENST00000473368				tripartite motif containing 16 [Source:HGNC Symbol;Acc:17241] [ENST00000473368]	hs|chr17:15536006-15535947	CTGTTTCCTTTTCTGCAGGAGTACTGCAAGTTTAAGAACACTGAAGACATCACCTTCCCT	noncoding				lnc-CDRT1-1:1
A_23_P397120	5.7943144	2.534638	5.7943144	up	7.727446	33.31681	2.697029	5.231667	P	P	NM_001136503	284422	SMIM24	C19orf77|HSPC323	"Homo sapiens small integral membrane protein 24 (SMIM24), mRNA [NM_001136503]"	hs|chr19:3474882-3474823	GAGCCCGGAGACCATGAGAGAGCAAAGAGCACAGTCATGTGAAGATTCCTGGCTGCCTCT	coding	ENST00000215531
CUST_H6L_61962	2.4259574	1.2785542	2.4259574	up	8.6813965	15.517299	2.8639038	4.142458	A	P	NONHSAT203400					hs|chr5:148613939-148613998	ATGGTCTGTAACAAGAAACCCATTCCTGACAAGAAGCTCTAGATAGAGTCAGCAAACCAG	noncoding																NONHSAT203400.1
CUST_H6L_51203	6.4149337	2.6814344	6.4149337	up	2.295415	12.649081	1.1741381	3.8555725	A	P	NONHSAT182446					hs|chr2:096090170-096090111	TATAGAGATGCAGAGATGGGTTATGGAACCCAAGGTCAATGATGCAGCTGAGTTTCAGAA	noncoding																NONHSAT182446.1
A_19_P00319347	-23.769878	-4.5710626	23.769878	down	80.221085	2.6013355	6.083343	1.5122805	P	A	ENST00000442316				"ta60d10.x1 Soares_total_fetus_Nb2HF8_9w Homo sapiens cDNA clone IMAGE:2048467 3', mRNA sequence [AI374662]"	hs|chr2:168346728-168346787	GAGGGATTTTGTGAAGACACAGATGCTCCCTAAAAGGAGTGCAGAAATTTTCATCATAGG	noncoding	ENST00000442316															NONHSAT075309.2
A_33_P3330209	-11.398403	-3.5107598	11.398403	down	148.85023	9.990212	7.0259995	3.5152397	P	A	NM_001127232	26053	AUTS2	FBRSL2|MRD26	"Homo sapiens autism susceptibility candidate 2 (AUTS2), transcript variant 3, mRNA [NM_001127232]"	hs|chr7:69755435-69755494	TCCTGGGCCAGTAATAGGGAGAGTTTCTTTTCTCTCGTCAAATTGCTTAAAGGATTCTAG	coding	ENST00000403018
A_21_P0010539	14.465735	3.8545678	14.465735	up	7.3752713	81.58118	2.6337278	6.4882956	P	P	TCONS_l2_00000436		XLOC_l2_000324		"BROAD Institute lincRNA (XLOC_l2_000324), lincRNA [TCONS_l2_00000436]"	hs|chr1:98674953-98675012	GGCTCAAGATTTGTCCTTAGCCTGAATTGTGCATGTTCTTCCTTTTAATATGCATTTTTT	noncoding
A_33_P3423570	5.512	2.462576	5.512	up	95.017624	432.54208	6.3361063	8.798682	P	P	NM_024042	79006	METRN	C16orf23|c380A1.2	"Homo sapiens meteorin, glial cell differentiation regulator (METRN), mRNA [NM_024042]"	hs|chr16:767419-767478	GGGAGGGTGGGCCCACTGCTTTGGAGGTGATGGGACTATCAATAAGAACTCTGTTCACGC	coding	ENST00000564661
A_21_P0011196	-8.658327	-3.1140883	8.658327	down	23.270826	2.013245	4.261558	1.1474698	P	A	ENST00000548416					hs|chr14:19932294-19932235	AGCCCAAGAAGCAAGGGCAGAATGAGGAACATGATGTTTCTTACAGACAGTTACTCATGA	noncoding	ENST00000548416			lnc-RP11-408E5.4.1-9:1												NONHSAT032190.2
CUST_H6L_42289	-2.0828838	-1.0585823	2.0828838	down	33.63381	11.614201	4.791423	3.7328405	P	P	ENST00000621575					hs|chr13:34424277-34424336	TGTGGAGTGGCTATCTTTTTTACATAGGTATGCATTTTCCATTTCTCACCAGTTTTAGCT	noncoding	ENST00000621575															NONHSAT165515.1
A_23_P11984	3.821887	1.9342852	3.821887	up	156.44055	512.6065	7.1021748	9.03646	P	P	NM_201649	6536	SLC6A9	GLYT1	"Homo sapiens solute carrier family 6 (neurotransmitter transporter, glycine), member 9 (SLC6A9), transcript variant 2, mRNA [NM_201649]"	hs|chr1:44466646-44466499	GCCATCATGTACATCTACGGGCACCGGAACTACTTCCAGGACATCCAGATGATGCTGGGA	coding/noncoding	ENST00000360584	NR_048548.1
A_23_P339079	-2.939723	-1.5556803	2.939723	down	67.25484	16.881588	5.8175545	4.261874	P	P	NM_152360	126231	ZNF573		"Homo sapiens zinc finger protein 573 (ZNF573), transcript variant 1, mRNA [NM_152360]"	hs|chr19:38229314-38229255	GGTATGGCTTTAGCAATTGAGAGAGTTCAAAATGCAGATCTTGCCACATTAGAAAGCATT	coding	ENST00000586155
A_24_P122137	16.503593	4.0447083	16.503593	up	310.74652	4685.2197	8.18018	12.224888	P	P	NM_002309	3976	LIF	CDF|DIA|HILDA|MLPLI	"Homo sapiens leukemia inhibitory factor (LIF), transcript variant 1, mRNA [NM_002309]"	hs|chr22:30636772-30636713	CATTTCCCTGCAGATGGTACAGATGTTCCTGCCTTAGAGTCATCTCTAGTTCCCCACCTC	coding	ENST00000249075
CUST_H6L_29160	2.3153028	1.211201	2.3153028	up	14.62207	24.610865	3.590855	4.802056	P	P	NONHSAT120814					hs|chr7:057241942-057242001	ACACTCACATGAATCAGAGGACAGCCAGTTGAACATCCTTTCATTACCATCGGACAGATA	noncoding																NONHSAT120814.2
A_23_P384056	-4.5173926	-2.1754904	4.5173926	down	1061.6816	228.73215	10.0810795	7.905589	P	P	NM_022757	64770	CCDC14		"Homo sapiens coiled-coil domain containing 14 (CCDC14), mRNA [NM_022757]"	hs|chr3:123632725-123632666	TAGCTCAGTATCATCTCCCTTCATGTAAGCAGCACGTTTTAACTCTTAGGAAGCTGAATG	coding	ENST00000489746
CUST_H6L_01614	-2.2902818	-1.1955252	2.2902818	down	90.01051	29.567993	6.2554965	5.0599713	P	P	ENST00000619673					hs|chr19:44482693-44482752	GTCTGGGTCCTCAAATTGGTCACAGGATGATATTAACAGCTGATTTGTTTTTATTGTTCA	noncoding	ENST00000619673															NONHSAT179784.1
A_32_P167705	3.214847	1.6847501	3.214847	up	3.0865343	7.725056	1.4558377	3.1405878	A	P	NM_024783	79841	AGBL2	CCP2	"Homo sapiens ATP/GTP binding protein-like 2 (AGBL2), mRNA [NM_024783]"	hs|chr11:47681302-47681243	ACGGTCAGTCCTACTGCTGTATGTCAGGTTTGCTCACAATGAGGTATTCCCACATAGAAA	coding	ENST00000357610
CUST_H6L_37287	-5.5265164	-2.4663703	5.5265164	down	40.147377	5.3208485	5.0493956	2.5830252	P	A	ENST00000617939					hs|chr10:131635916-131635975	GCGTCGCTTTGTTTTCCTTATTCTTCAGGACTGAGAAATGTGAAAATATGAGAAAAGTTC	noncoding	ENST00000617939															NONHSAT156377.1
A_24_P49447	-5.1488504	-2.3642504	5.1488504	down	94.756004	13.69612	6.331547	3.9672964	P	P	NM_020829	57589	RIC1	CIP150|KIAA1432|bA207C16.1	"Homo sapiens RAB6A GEF complex partner 1 (RIC1), transcript variant 1, mRNA [NM_020829]"	hs|chr9:5775976-5776035	ATCCTAGTCCATTAAGGAGAAGAACCAGCATTGCTTTTGTGTTTGGTGTGAATATTCAGT	coding	ENST00000418622
A_33_P3407835	2.3942525	1.2595754	2.3942525	up	162.04659	329.51987	7.1554694	8.415045	P	P	NM_144641	132160	PPM1M	PP2C-eta|PP2CE|PP2Ceta	"Homo sapiens protein phosphatase, Mg2+/Mn2+ dependent, 1M (PPM1M), transcript variant 1, mRNA [NM_144641]"	hs|chr3:52283771-52283830	GACGTCTCTGTGTTCGTGATTCCCTTGCACAGTCAGGGCCAAGAGAGCAGTGACCACTGA	coding/noncoding	ENST00000296487															NONHSAT193897.1
A_33_P3318509	5.042701	2.3341966	5.042701	up	6.7040596	25.32326	2.5096684	4.843865	A	P	NM_014358	26253	CLEC4E	CLECSF9|MINCLE	"Homo sapiens C-type lectin domain family 4, member E (CLEC4E), mRNA [NM_014358]"	hs|chr12:8685991-8685932	GCATGTGTCTTTATGGTAGAAAGATTTATATTTCTCTGAGTATGTATCCAGTAATAGCCC	coding	ENST00000299663
CUST_H6L_31990	-47.020058	-5.5552044	47.020058	down	764.57495	14.11592	9.564765	4.0095606	P	P	NM_018015	55086	CXorf57		"Homo sapiens chromosome X open reading frame 57 (CXorf57), transcript variant 1, mRNA [NM_018015]"	hs|chrX:105882856-105882915	CTATAAAGTATATCCCCCATAGCAGTGCGACTGAAAGTGCCTCAGCATCAGAAACACTTC	coding/noncoding				lnc-RNF128-1:1
A_24_P146892	3.2307365	1.6918631	3.2307365	up	296.01218	871.74835	8.100696	9.792559	P	P	NM_032790	84876	ORAI1	CRACM1|IMD9|ORAT1|TAM2|TMEM142A	"Homo sapiens ORAI calcium release-activated calcium modulator 1 (ORAI1), mRNA [NM_032790]"	hs|chr12:122079698-122079757	TTTCTGCACTTTGAAACTGTCCTCTAAGAGAATAAGCATTTCCTGTTCTCCCAGCTCCAG	coding	ENST00000616379
CUST_H6C_03310	-2.416001	-1.2726212	2.416001	down	7294.8643	3154.037	12.916672	11.644051	P	P	hsa_circ_0006082						TGGAACTGACTAAAACACCCATCTTTACTCTGTCCCCTCCTTCCTTAAGTCAAGATGGTT	circRNA					chr9	2191265	2192802	+	1537	242	"Hs68_RNase, Hs68_control"	"ALT_DONOR, CDS, coding, INTERNAL, OVCODE, OVEXON, UTR3"	NM_003070	SMARCA2	Jeck2013
A_23_P321388	4.1755104	2.0619526	4.1755104	up	395.10178	1550.3151	8.552147	10.6140995	P	P	NM_153341	127544	RNF19B	IBRDC3|NKLAM	"Homo sapiens ring finger protein 19B (RNF19B), transcript variant 1, mRNA [NM_153341]"	hs|chr1:33407886-33404104	GCATTCTCTCCAGTGGCAAGGGAAAATATAGCAGGTTAGAAGTTCAAGCCGATGTCCAAA	coding	ENST00000235150
CUST_H6L_02730	2.145989	1.1016426	2.145989	up	10.479489	16.450195	3.12213	4.2237725	A	P	lnc-ARID2-10:1					hs|chr12:046751430-046751489	CTCAAGTAAAACCATGCTGTTACACGCACCAGCTTGTCCATTAATTCCTCTTTTCCTGTG	noncoding				lnc-ARID2-10:1												NONHSAT027855.2
CUST_H6L_57984	-7.9426384	-2.9896183	7.9426384	down	21.78298	2.046928	4.164809	1.1751908	P	A	NONHSAT196966					hs|chr3:028031990-028032049	TGAACAGTACTCTAGACAGGCTGCTGATGAAGGCTATTATGTCTCCTTGTGACTCAACTG	noncoding																NONHSAT196966.1
CUST_H6L_77336	2.8637247	1.5178928	2.8637247	up	39.948257	85.95459	5.042204	6.5600967	P	P	T191200					hs|chr2:069692278-069692337	GTGGAAGTGGATGACCTCTGTGAAGGAGATGAAAATGCCTCCAAGTCCAGAAATCAATAT	noncoding			T191200
A_22_P00015633	2.7785149	1.474314	2.7785149	up	2.9945264	6.5686326	1.4237549	2.898069	A	P	ENST00000447111					hs|chr2:203043442-203043383	CTTGGATAATATGTAACATTAACAGAGAGCAGAAGCTGATTAAAGTATCTTGGTGCCAAA	noncoding	ENST00000447111															NONHSAT186209.1
A_33_P3257165	-6.5093164	-2.702506	6.5093164	down	350.91922	45.48377	8.36884	5.666334	P	P	NM_013313	29799	YPEL1	FKSG3	"Homo sapiens yippee-like 1 (Drosophila) (YPEL1), mRNA [NM_013313]"	hs|chr22:22065026-22064967	AAATGACAAAGTCCAAAACTTTCCAAGCGTATCTGCCGAACTGTCACCGAACGTACAGCT	coding/noncoding	ENST00000477675	NR_130910.1														NONHSAT192671.1
CUST_H6L_03157	2.043387	1.0309625	2.043387	up	10.423869	15.553519	3.114633	4.1455956	A	P	lnc-C12orf71-3:1					hs|chr12:027246947-027246888	CTAAAGATTTATCTGCAGAAAGTGGAGACACTGAAAACAAGGAGAGTCCAGCCTCGGATG	noncoding				lnc-C12orf71-3:1												NONHSAT027421.2
CUST_H6L_33781	3.1289084	1.6456594	3.1289084	up	12.234649	28.005516	3.3393283	4.9849877	P	P	NONHSAT149235					hs|chr1:079590992-079591051	CTGATTGATGCAGAGGCTGTTGAAGTAGACCACACGATTAAAGCAAGAGAGGGAGATAGA	noncoding																NONHSAT149235.1
CUST_H6L_73643	-8.119308	-3.0213568	8.119308	down	21.725458	2.00369	4.161258	1.1399014	P	A	NONHSAT224282					hs|chrX:147555027-147555086	ACTATCCCAGGTATGCATGCACAGGACTAAGCAGGCATAATTTTCACCTTTTGAATATAG	noncoding																NONHSAT224282.1
CUST_H6L_63590	-6.1703157	-2.6253443	6.1703157	down	16.517334	2.001616	3.7636073	1.1382629	P	A	NONHSAT206162					hs|chr5:101409670-101409729	GAACCAGAATCCACCAATCTCTTTGAGTCGAAACCAGATAGCAAACTTTGTGCAGGATCT	noncoding																NONHSAT206162.1
CUST_H6L_25364	-5.2912245	-2.4036016	5.2912245	down	14.174038	2.004307	3.5439267	1.1403252	P	A	lnc-MAP3K13-3:1					hs|chr3:185218189-185218248	TATGTCACTGAGTAAACGAAGGAAGGGACAGAAAGAGAACTCCAAAGTGTCAAAAGCCTG	noncoding				lnc-MAP3K13-3:1												NONHSAT093772.2
CUST_H6L_00830	2.5773587	1.3658934	2.5773587	up	27.02216	51.57609	4.4776354	5.8435287	P	P	ENST00000558427					hs|chr15:101394929-101394988	CAGGATGTCCATCCGACCGTGACCTCAGCACTCATTGATAAAAGGAGAGTAGGACCATTC	noncoding	ENST00000558427		T123654	lnc-ALDH1A3-1:8												NONHSAT051132.2
A_23_P132889	-2.1950204	-1.1342344	2.1950204	down	1030.8207	466.49072	10.041393	8.907159	P	P	NM_001014809	1400	CRMP1	CRMP-1|DPYSL1|DRP-1|DRP1|ULIP-3	"Homo sapiens collapsin response mediator protein 1 (CRMP1), transcript variant 1, mRNA [NM_001014809]"	hs|chr4:5823330-5823271	GTACTAGTGTGGTGTGTTTGCTTGGAAATTCCTTGCCCCACAGTTGTGTTCATGCTGAAT	coding	ENST00000511535
A_33_P3259865	-8.265802	-3.047155	8.265802	down	22.132454	2.005715	4.18863	1.1414753	P	A	NR_033186	400798	C1orf220		"Homo sapiens chromosome 1 open reading frame 220 (C1orf220), long non-coding RNA [NR_033186]"	hs|chr1:178517965-178518024	TTTAATATATGGGCAAATGTACATGGTTAGGCTAGACTGGAGCACTTGTCTACACTGCTT	noncoding	ENST00000521244	NR_033186.1		lnc-C1orf220-1:1												NONHSAT150098.1
A_24_P67806	-2.2528355	-1.171742	2.2528355	down	174.36494	61.819366	7.270955	6.099213	P	P	NM_000254	4548	MTR	HMAG|MS|cblG	"Homo sapiens 5-methyltetrahydrofolate-homocysteine methyltransferase (MTR), transcript variant 1, mRNA [NM_000254]"	hs|chr1:237066633-237066692	TGCTATTTTGACTAGTCTGAGTGAAAAGTGAGGATTTAAATGAAGTAACCCCTAAACTCA	coding/noncoding	ENST00000366577			lnc-ACTN2-1:1												NONHSAT010427.2
A_33_P3402171	2.8824663	1.5273037	2.8824663	up	9.092119	19.277288	2.9267259	4.4540296	P	P	NM_004094	1965	EIF2S1	EIF-2|EIF-2A|EIF-2alpha|EIF2|EIF2A	"Homo sapiens eukaryotic translation initiation factor 2, subunit 1 alpha, 35kDa (EIF2S1), mRNA [NM_004094]"	hs|chr14:67853161-67853220	CAGGAATGCTGGCAATAGCTTGTGCCAGATTACTGTATAAACTTGAAAGTAATAAAAATG	coding	ENST00000256383
A_24_P169843	9.453431	3.240838	9.453431	up	564.90063	5112.0728	9.109189	12.350027	P	P	ENST00000453838				keratin 18 pseudogene 28 [Source:HGNC Symbol;Acc:HGNC:33397] [ENST00000453838]	hs|chr1:182929155-182929094	CTGGAGAAGAAGGGACCCGTCAGAGACTGGAGCCATTACTTCAAGACCATCAAGGATTTG	coding	ENST00000453838
CUST_H6L_30775	-2.9455528	-1.5585384	2.9455528	down	183.97774	49.78399	7.3523474	5.793809	P	P	lnc-INSL6-3:1					hs|chr9:005085178-005085119	AGTTTGCCGGGAGATGTAGACAGAGCTCCACAGTATGTATTACAGAGTGATGGTGTAAAA	noncoding				lnc-INSL6-3:1
A_24_P166407	-2.9167507	-1.5443621	2.9167507	down	8184.298	2909.8367	13.074918	11.530556	P	P	NM_003544	8366	HIST1H4B	H4/I|H4FI	"Homo sapiens histone cluster 1, H4b (HIST1H4B), mRNA [NM_003544]"	hs|chr6:26027208-26027149	CAAGCGTCAAGGACGCACTCTGTACGGCTTCGGCGGTTAATCTTTTCGTCAGTTTTCTTC	coding	ENST00000377745
A_23_P209625	-23.96874	-4.583082	23.96874	down	87.895065	2.860502	6.2209387	1.6378562	P	A	NM_000104	1545	CYP1B1	CP1B|CYPIB1|GLC3A|P4501B1	"Homo sapiens cytochrome P450, family 1, subfamily B, polypeptide 1 (CYP1B1), mRNA [NM_000104]"	hs|chr2:38295503-38295444	CTGTGTTTATATGGAAGAAAGTAAGGTGCTTGGAGTTTACCTGGCTTATTTAATATGCTT	coding	ENST00000610745
A_23_P215744	-12.057833	-3.5918987	12.057833	down	36.143322	2.2291937	4.896705	1.3048065	P	A	NM_033427	83992	CTTNBP2	C7orf8|CORTBP2|Orf4	"Homo sapiens cortactin binding protein 2 (CTTNBP2), mRNA [NM_033427]"	hs|chr7:117351142-117351083	TTTATGTTCACTTGATGGGGAATGACTAGAATGGGGCAATAACAAATCATTTCTAAACAG	coding	ENST00000441556
A_21_P0008857	-2.0356867	-1.0255156	2.0356867	down	135.43042	52.01926	6.880419	5.854903	P	P	lnc-PEAK1					hs|chr15:77657555-77649433	ACTGGAACTTATGCTGTAGACATTTCTTTGTGGTTTATCTAAAAACCAAAGAGAGTGGGT	noncoding				lnc-PEAK1.1-1:3												NONHSAT047439.2
CUST_H6L_42745	2.2069824	1.1420751	2.2069824	up	48.694717	80.933334	5.3354316	6.4775066	P	P	lnc-ESD-1:3					hs|chr13:047308092-047308033	CCACATTTCTTCTGCATTTGGCCATGCTAAGTTTGGGCTATAAATGCAAATATACGGAAA	noncoding				lnc-ESD-1:3												NONHSAT166724.1
CUST_H6L_49012	2.8912005	1.5316687	2.8912005	up	99.8582	234.98111	6.4114614	7.94313	P	P	NONHSAT177895					hs|chr18:060241278-060241337	TGTTTTCTTTAGACACAGACAGCAATTCTGAGGATTCTGGGAATCCATCAACAACTAGGT	noncoding																NONHSAT177895.1
A_33_P3332362	3.8592968	1.948338	3.8592968	up	18.782106	53.569344	3.9486632	5.8970013	P	P	NM_001207026	5452	POU2F2	OCT2|OTF2|Oct-2	"Homo sapiens POU class 2 homeobox 2 (POU2F2), transcript variant 3, mRNA [NM_001207026]"	hs|chr19:42596079-42596020	GGGTTGAGCTCCGGGCTGAGTCCAGCCCTCATGAGCAACAACCCTTTGGCCACTATCCAA	coding	ENST00000529952
CUST_H6L_61684	2.2454443	1.167001	2.2454443	up	16.941961	27.640148	3.799052	4.966053	P	P	NONHSAT202800					hs|chr5:079229656-079229715	CCAGTGTAATGGTTACAAATTAAACTGCTGTATCAAAAACACCCCACACCATAGCCCAAA	noncoding																NONHSAT202800.1
A_32_P2392	-2.1138473	-1.0798712	2.1138473	down	1478.5999	714.38	10.5903845	9.510513	P	P	NM_181077	23015	GOLGA8A	GM88	"Homo sapiens golgin A8 family, member A (GOLGA8A), transcript variant 1, mRNA [NM_181077]"	hs|chr15:30695724-30695665	TTCTTTTTTAATTTCATAATTGTAGGTCATTAGCGTGCATATCGAGTTTGCCCTTACGTG	coding/noncoding	ENST00000611771	NR_033933.1
A_23_P164826	-2.042703	-1.0304794	2.042703	down	2377.0732	1227.7894	11.2976	10.26712	P	P	NM_006397	10535	RNASEH2A	AGS4|JUNB|RNASEHI|RNHIA|RNHL	"Homo sapiens ribonuclease H2, subunit A (RNASEH2A), mRNA [NM_006397]"	hs|chr19:12924276-12924335	TCTAGCAGCTGCCTCTACGCGCTCTACCTGCTTCCCCAACCCAGACATTAAAATTGTTTA	coding	ENST00000221486
CUST_H6L_45373	-4.048016	-2.017215	4.048016	down	16.898039	3.137912	3.7953837	1.7781687	P	A	AV707477		LOC101929743		"AV707477 ADB Homo sapiens cDNA clone ADBCSF10 5', mRNA sequence [AV707477]"	hs|chr15:89152023-89152082	TTAATTCAATGTAAGAGCTGACTCATCGCTTCCCAGGAAGACTTGTTGCAGGTAGGTGAT	noncoding																NONHSAT171152.1
A_33_P3676746	-2.1461003	-1.1017175	2.1461003	down	58.35578	19.995703	5.6085844	4.506867	P	P	NM_019589	56252	YLPM1	C14orf170|PPP1R169|ZAP113|ZAP3	"Homo sapiens YLP motif containing 1 (YLPM1), mRNA [NM_019589]"	hs|chr14:75302833-75302892	CTAGGATTAAAAACAATAAACTTTCATGATAAAGCCGATGAGATTCATGGGCTATACAGC	coding/noncoding	ENST00000549293			lnc-YLPM1-2:1
CUST_H6L_14041	-2.4809818	-1.3109112	2.4809818	down	503.8117	186.02872	8.934134	7.6232224	P	P	NM_001080449	1763	DNA2	DNA2L|hDNA2	"Homo sapiens DNA replication helicase/nuclease 2 (DNA2), transcript variant 1, mRNA [NM_001080449]"	hs|chr10:70196909-70196850	GTAAACATGGTGCCATACCTGTCACAAATCTAATGGCAGGTGACAGAGTTATTGTAAGTG	coding/noncoding		NR_102264.1
A_33_P3343820	-4.2612514	-2.0912771	4.2612514	down	485.67203	101.151985	8.874256	6.782979	P	P	NR_028344	286411	LINC00632		"Homo sapiens long intergenic non-protein coding RNA 632 (LINC00632), transcript variant 1, long non-coding RNA [NR_028344]"	hs|chrX:139795889-139795948	CATGGACACCCCAATCCCCGTATCATTAGACTCTCCCAGAGGCACGTATGTACTGCTTAA	noncoding	ENST00000370535	NR_028344.1		LINC00632:4												NONHSAT223069.1
A_33_P3351495	-4.2792053	-2.097343	4.2792053	down	55.538998	9.485998	5.5366244	3.4392815	P	P	ENST00000442856				interleukin 9 receptor pseudogene 3 [Source:HGNC Symbol;Acc:HGNC:6033] [ENST00000442856]	hs|chr16:84914-84855	TTGGAGTCGAGGACCACACTTCTCAGCTATGACCTATGGCCTTCCAGAGGCAGGAAGAGG	coding	ENST00000442856
CUST_H6L_50647	3.5544934	1.829644	3.5544934	up	9.855277	25.756529	3.0375922	4.867236	A	P	NONHSAT180871					hs|chr19:048390032-048390091	TCTGTTCTCATCTTGTTACCTTAGAAACATTTGTCATATGCTCTCAGGAAAATATAGGCA	noncoding																NONHSAT180871.1
CUST_H6L_63958	-2.7910316	-1.4807985	2.7910316	down	24.952555	6.4902353	4.361555	2.8807566	P	A	NONHSAT206539					hs|chr5:178782637-178782696	ATCAGAAGTTAGCAGATAATTCCACCCACCTGACACATGGCAGCAGGGAAACAAATGTCT	noncoding																NONHSAT206539.1
A_23_P167040	4.577257	2.1944833	4.577257	up	170.58395	672.8238	7.2360215	9.430505	P	P	NM_006810	10954	PDIA5	PDIR	"Homo sapiens protein disulfide isomerase family A, member 5 (PDIA5), transcript variant 1, mRNA [NM_006810]"	hs|chr3:122880268-122880751	GGAAGTTCGCAGAAAAGTATGACAGCGACCGCACAGAATTGGGATTTACCAATTATATTC	coding/noncoding	ENST00000316218	NR_028444.1
CUST_H6L_04137	-4.7747917	-2.2554379	4.7747917	down	12.793792	2.011065	3.4012122	1.1457742	P	A	ENST00000531605	710	SERPING1	C1IN|C1INH|C1NH|HAE1|HAE2	"serpin peptidase inhibitor, clade G (C1 inhibitor), member 1 [Source:HGNC Symbol;Acc:1228] [ENST00000531605]"	hs|chr11:57373389-57373448	TAGAACCATAGAAAGCATGCTCACTCTCAAATCGTGCTCATGGAAAGAACGACGTGTTCA	noncoding				lnc-CLP1-2:1
A_23_P416178	-6.166343	-2.6244152	6.166343	down	60.92499	7.26201	5.6720552	3.04764	P	A	NM_022742	64753	CCDC136	NAG6	"Homo sapiens coiled-coil domain containing 136 (CCDC136), transcript variant 1, mRNA [NM_022742]"	hs|chr7:128454834-128454893	AGAAGAGGCCTTCTGTTGTCAAAGAAGCCCGGGGGAAGAATGCTAATAAGAACATGAACA	coding	ENST00000471729
CUST_H6L_72922	-2.895764	-1.5339441	2.895764	down	53.946182	13.606379	5.492406	3.9584618	P	P	NONHSAT223232					hs|chrX:021751684-021751625	AAATTCTCCTTCTGAAGTTTCAAGAATCCCTTCTGTCTGTGTTGGACATTGCAGCATGGC	noncoding																NONHSAT223232.1
A_23_P159255	2.4866202	1.3141861	2.4866202	up	125.34904	259.57355	6.762499	8.076685	P	P	NM_002845	5797	PTPRM	PTPRL1|R-PTP-MU|RPTPM|RPTPU|hR-PTPu	"Homo sapiens protein tyrosine phosphatase, receptor type, M (PTPRM), transcript variant 2, mRNA [NM_002845]"	hs|chr18:8406398-8406457	ACCGGCTTCCTAGAGCAGCGTAGACAGCTGGTAAACTGAAGAGCACAACTATATTCTTAT	coding/noncoding	ENST00000580949			lnc-AP001793.1-5:1												NONHSAT177399.1
A_33_P3214035	3.5401092	1.8237939	3.5401092	up	26.975534	71.165855	4.474689	6.298483	P	P	NM_001278497	135	ADORA2A	A2aR|ADORA2|RDC8	"Homo sapiens adenosine A2a receptor (ADORA2A), transcript variant 1, mRNA [NM_001278497]"	hs|chr22:24829457-24829516	TGGGCCGTGTGGCTCAACAGCAACCTGCAGAACGTCACCAACTACTTTGTGGTGTCACTG	coding/noncoding	ENST00000436735	NR_103546.1
A_24_P401601	10.598172	3.4057436	10.598172	up	118.15671	1071.612	6.6698666	10.07561	P	P	ENST00000599859				keratin 18 pseudogene 40 [Source:HGNC Symbol;Acc:HGNC:33409] [ENST00000599859]	hs|chr19:021145404-021145465	CATGTGCCAGTCTGTGGAGAGCAACATCCATGGCTTTAAAGTCATTGATGACACCAATGT	coding	ENST00000599859
A_33_P3336242	-2.233093	-1.1590433	2.233093	down	194.47742	70.16671	7.436342	6.2772985	P	P	NM_001256869	392197	USP17L7		"Homo sapiens ubiquitin specific peptidase 17-like family member 7 (USP17L7), mRNA [NM_001256869]"	hs|chr8:11990099-11990040	GGTATGAAAAACCATCATCCTGAACAGCAAAGCTCCCTGCTAAACCTCTCTTCGACGAAA	coding	ENST00000530447
CUST_H6L_12041	2.279671	1.1888256	2.279671	up	231.4593	465.64255	7.715889	8.904715	P	P	NM_000403	2582	GALE	SDR1E1	"Homo sapiens UDP-galactose-4-epimerase (GALE), transcript variant 1, mRNA [NM_000403]"	hs|chr1:24125431-24125216	CTGGAGGCTGGCTACTTGCCTGTGGTCATCGATAACTTCCATAATGCCTTCCGTGGAGGG	coding/noncoding				lnc-HMGCL-1:1
A_24_P227091	-2.9284272	-1.5501261	2.9284272	down	1496.2598	522.09814	10.6107645	9.060638	P	P	NM_004523	3832	KIF11	EG5|HKSP|KNSL1|MCLMR|TRIP5	"Homo sapiens kinesin family member 11 (KIF11), mRNA [NM_004523]"	hs|chr10:94414627-94414686	ACACTCCAAGACCTGTGCCTTTTAGAGAAGCTCACAATGATTTAAGGACTGTTTGAAACT	coding	ENST00000260731
CUST_H6L_38404	-2.5259395	-1.3368201	2.5259395	down	45.92793	13.15825	5.247841	3.9110208	P	P	NONHSAT158432					hs|chr10:102331095-102331154	TTAAGCACCTTTCGAATACATTGGCCACAGCTCATTGAATCCTTTAACAATCCGACTCTG	noncoding																NONHSAT158432.1
CUST_H6L_07784	2.0745704	1.0528126	2.0745704	up	7.2389126	11.075201	2.6110845	3.663897	A	P	lnc-NLRP3-5:1					hs|chr1:247343359-247343418	ACTAAAAAATACCTTCTGTTTTCAAGCTGACATTGCAGTCCCAGTCAACACCTTTCTCCT	noncoding				lnc-NLRP3-5:1												NONHSAT010761.2
A_33_P3224426	2.106462	1.074822	2.106462	up	7.682577	11.86185	2.6893382	3.7641602	A	P	ENST00000513405				"Homo sapiens cDNA FLJ43050 fis, clone BRTHA3005046. [AK125040]"	hs|chr11:134605634-134605693	AGAGCTGGGGTTCATGGGCAGAGTGGTGAGCGACGGAGAACTGGGGTTCGTGAGCAGAGT	coding	ENST00000513405
CUST_H6L_32217	2.6853778	1.4251251	2.6853778	up	522.9413	1351.6841	8.990796	10.415921	P	P	NM_000402	2539	G6PD	G6PD1	"Homo sapiens glucose-6-phosphate dehydrogenase (G6PD), transcript variant 1, mRNA [NM_000402]"	hs|chrX:153759629-153759595	AGAAGAAGATCTACCCCACCATCTGTGGCTGTTCCGGGATGGCCTTCTGCCCGAAAACAC	coding/noncoding																NONHSAT139199.2
A_33_P3376644	-2.929676	-1.5507412	2.929676	down	20.79986	5.1982446	4.098615	2.547874	P	P	NM_015571	26054	SENP6	SSP1|SUSP1	"Homo sapiens SUMO1/sentrin specific peptidase 6 (SENP6), transcript variant 1, mRNA [NM_015571]"	hs|chr6:76426668-76426727	GGGAGTATTAACAACAACCAAAAAATATCTATTGAGACACAGTAGAGTCTCAGTAAGAGA	coding	ENST00000447266
CUST_H6L_33368	-11.799791	-3.5606894	11.799791	down	33.61923	2.1124902	4.7909794	1.23029	P	A	NM_001206482	9844	ELMO1	CED-12|CED12|ELMO-1	"Homo sapiens engulfment and cell motility 1 (ELMO1), transcript variant 5, mRNA [NM_001206482]"	hs|chr7:36917717-36917658	TTTTGGTATTGTCGGCTTTCGCCAAATCACAAAGTCCTGCATTACGGAGACTTAGAAGAG	coding/noncoding		NR_038120.1		lnc-AOAH-3:2												NONHSAT147544.2
CUST_H6L_75417	8.029838	3.0053709	8.029838	up	12.245221	73.65393	3.341015	6.346386	P	P	T003930					hs|chr1:016457063-016457122	ACCTTCAGAGCTGCCCAAAGGGCAAATGCCTAAGGGTCTGTGTCCAGAGTTCACTGGAAG	noncoding			T003930
CUST_H6L_44332	-2.033369	-1.0238721	2.033369	down	15.234191	5.4668765	3.6495414	2.6256692	P	A	NONHSAT169540					hs|chr14:080804583-080804524	ACTCTCCTGATGAACCCTTGCTAATTCCTAGTTGATTGACTGATTCATTTATTCCACAAA	noncoding																NONHSAT169540.1
CUST_H6L_32968	2.4413073	1.2876539	2.4413073	up	29.127216	52.669727	4.5866632	5.874317	P	P	lnc-FOXL1-4:1					hs|chr16:086616796-086616855	TTAAAGAATTAGCCACATATAATTATTGTTACAGCTGAAAGCCAGAGCCAGCCTGCCCAG	noncoding				lnc-FOXL1-4:1												NONHSAT144227.2
CUST_H6C_08018	-2.756072	-1.4626136	2.756072	down	11.63332	3.199987	3.269494	1.8068805	P	A	hsa_circ_0023033						TACTCAACACTCGTTTCATATCTGAGAACTTCCCAGACCTCTGTGTAGAAAGCCTTCGAC	circRNA					chr11	66589113	66590145	+	1032	233	"K562, Huvec, Hepg2, Helas3, H1hesc, Gm12878, Bj, Ag04450, A549, Nhek, Sknshra, Mcf7"	"ANNOTATED, CDS, coding, INTERNAL, OVCODE, OVEXON"	NM_024650	C11orf80	Salzman2013
A_33_P3240679	-3.1002188	-1.63237	3.1002188	down	108.85047	26.510365	6.541115	4.908745	P	P	ENST00000371842	8019	BRD3	ORFX|RING3L	bromodomain containing 3 [Source:HGNC Symbol;Acc:HGNC:1104] [ENST00000371842]	hs|chr9:136921094-136921035	TCTCCGGTTTGAAACAGTGGTCAGGTGGTTGGAAGTGGGTGGCTTAGAGGGCCTGATCTG	coding	ENST00000371842
A_32_P86763	276.28128	8.109994	276.28128	up	41.20293	9184.259	5.090411	13.200405	P	P	NM_004613	7052	TGM2	G-ALPHA-h|GNAH|HEL-S-45|TG2|TGC	"Homo sapiens transglutaminase 2 (TGM2), transcript variant 1, mRNA [NM_004613]"	hs|chr20:36757912-36757853	CTCCACACCAGTGGCCTCGTGGTTATTAGCAAGGCTGGGTAATGTGAAGGCCCAAGAGCA	coding	ENST00000469269
CUST_H6L_09287	-24.496252	-4.614489	24.496252	down	65.09534	2.024362	5.77129	1.1568009	P	A	ENST00000550541	55711	FAR2	MLSTD1|SDR10E2	fatty acyl CoA reductase 2 [Source:HGNC Symbol;Acc:25531] [ENST00000550541]	hs|chr12:29304590-29304649	ACAGTGTTTGAACAGCAATCCCACATTTACGGTGAGTTCTCCAGTACAAACCTGAAATTT	noncoding				lnc-RP11-677C1.2.1-3:3
A_32_P162250	6.47272	2.6943722	6.47272	up	22.978588	112.871185	4.2446795	6.9390516	P	P	NM_033515	93663	ARHGAP18	MacGAP|SENEX|bA307O14.2	"Homo sapiens Rho GTPase activating protein 18 (ARHGAP18), mRNA [NM_033515]"	hs|chr6:129898731-129898672	AAGTCCTGAATAAGTCTACTGGAAGAATTATTCTTCTGGGTGAAAAAGCTTTTGTTTGTG	coding	ENST00000368149
CUST_H6L_22772	8.859354	3.1472015	8.859354	up	3.6219873	24.53409	1.650878	4.7980795	A	P	ENST00000475683	7277	TUBA4A	ALS22|H2-ALPHA|TUBA1	"tubulin, alpha 4a [Source:HGNC Symbol;Acc:12407] [ENST00000475683]"	hs|chr2:220116677-220116618	CTCCCTGGAGAGAGAGGGTATTTAGACCAGGCATTCCTAGCCCTGAAAATTCCTAGCCGT	coding
CUST_H6L_14354	-6.3169885	-2.659237	6.3169885	down	16.925737	2.001869	3.797684	1.138447	P	A	ENST00000497305	8036	SHOC2	SIAA0862|SOC2|SUR8	soc-2 suppressor of clear homolog (C. elegans) [Source:HGNC Symbol;Acc:15454] [ENST00000497305]	hs|chr10:112745509-112745568	TCCCAGATACTATAGGTATGAGAGGAGAAAGGAGATATTGATAGCTGTTAATAGCTAACT	coding
A_24_P81514	-3.5391843	-1.823417	3.5391843	down	47.934265	9.803057	5.3113914	3.4879744	P	P	NM_006413	10556	RPP30	TSG15	"Homo sapiens ribonuclease P/MRP 30kDa subunit (RPP30), transcript variant 2, mRNA [NM_006413]"	hs|chr10:92661275-92661334	CCTACGTAAGGTCTTTGAAATAGGATTCCTTACTTTTAGTTAGAAACCCCTAAAACGCTA	coding	ENST00000371703
A_23_P28772	2.575596	1.3649063	2.575596	up	1341.061	3534.9373	10.440902	11.805808	P	P	NM_001048226	55861	DBNDD2	C20orf35|CK1BP|HSMNP1	"Homo sapiens dysbindin (dystrobrevin binding protein 1) domain containing 2 (DBNDD2), transcript variant 6, mRNA [NM_001048226]"	hs|chr20:44038912-44038971	GATTGTGTACCTTTCTAAGAATTAACCCTCTCCTGCTTTACTGCTAATTTTTTCCTGCTG	coding/noncoding	ENST00000372712	NR_003189.2														NONHSAT079954.2
A_22_P00015234	-4.3576603	-2.1235538	4.3576603	down	110.50491	19.110357	6.5645742	4.4410205	P	P	ENST00000584688					hs|chr17:31458654-31458713	TATGTGTGAGGACAGGTGCTTCATGCTCCTGGGAGTCCTGTGAGGCTGGAGGAGGTCATT	noncoding	ENST00000584688															NONHSAT052978.2
A_23_P86943	3.418533	1.7733774	3.418533	up	971.0847	3345.953	9.947648	11.721025	P	P	NM_003139	6734	SRPR	DP|Sralpha	"Homo sapiens signal recognition particle receptor (docking protein) (SRPR), transcript variant 1, mRNA [NM_003139]"	hs|chr11:126133248-126133189	GCTAGGCTGGAGTGATTTGTTACAAATGAGCAAAAGATGAGTCCTTGCTTCCCTCAGAAA	coding	ENST00000332118
A_33_P3369799	-4.6607747	-2.2205698	4.6607747	down	12.378259	1.9982289	3.3562958	1.135726	P	A	NM_001008783	340146	SLC35D3	FRCL1	"Homo sapiens solute carrier family 35, member D3 (SLC35D3), mRNA [NM_001008783]"	hs|chr6:137246671-137246730	CACTGCACATCCCAAACCATGTTACAAAAAGAGCAACTGCTATATTCACATTATGATATT	coding	ENST00000331858
CUST_H6L_07383	-2.1643345	-1.1139235	2.1643345	down	85.427086	29.605593	6.1752687	5.061345	P	P	ENST00000582660	11011	TLK2	HsHPK|PKU-ALPHA	tousled-like kinase 2 [Source:HGNC Symbol;Acc:11842] [ENST00000582660]	hs|chr17:60663123-60663182	TTTGAAGCTTGTAAAGTCCCAGTGTCAACTGAAGGATAAGAGACAACCTAAGGCAGACGG	noncoding				lnc-MRC2-5:1
A_24_P118472	2.23647	1.1612234	2.23647	up	74.32809	129.43698	5.9650927	7.126316	P	P	ENST00000493920					hs|chr7:105170888-105170949	CGTGTATCTTTTGGAATCTGAGGAGGAGACTGCCATTGAGATGTCCCAACACCTTTTTCA	coding	ENST00000493920
A_21_P0011342	-6.525207	-2.7060237	6.525207	down	19.222464	2.18016	3.9836416	1.277618	P	A	NONHSAT171324					hs|chr15:100353633-100353692	CCACTTTGGGAACCGTTGAAATAGGTACTTAAACCTACTATATATCATATCTTGTCATCT	noncoding																NONHSAT171324.1
CUST_H6L_11561	-2.0144186	-1.0103636	2.0144186	down	103.97603	39.142765	6.4718084	5.461445	P	P	ENST00000588518	7766	ZNF223		zinc finger protein 223 [Source:HGNC Symbol;Acc:13016] [ENST00000588518]	hs|chr19:44559325-44564941	GAAAAATGACCATGTCCAAGGGCATCAACCATTCCACCGAGATACTTTCCACTTTCTAAG	noncoding				lnc-ZNF223-1:1
A_23_P165360	2.143886	1.1002283	2.143886	up	190.31194	350.85565	7.403904	8.504132	P	P	NM_001040445	51665	ASB1	ASB-1	"Homo sapiens ankyrin repeat and SOCS box containing 1 (ASB1), mRNA [NM_001040445]"	hs|chr2:239353338-239355053	GAGGCCTTGCAGGTCTTTAAAGAGGCCAGAAGTGTTCCCAGAACCTTGCTGTGTCTGTGC	coding	ENST00000438264
A_24_P264943	-2.2348635	-1.1601868	2.2348635	down	25.972347	8.352285	4.418626	3.258439	P	A	NM_000095	1311	COMP	EDM1|EPD1|MED|PSACH|THBS5	"Homo sapiens cartilage oligomeric matrix protein (COMP), mRNA [NM_000095]"	hs|chr19:18893877-18893726	TTACCGCTGCAATGACACCATCCCAGAGGACTATGAGACCCATCAGCTGCGGCAAGCCTA	coding	ENST00000222271
A_24_P941353	-16.836798	-4.073546	16.836798	down	217.87637	10.21723	7.621558	3.5480123	P	A	NM_004845	9468	PCYT1B	CCTB|CTB	"Homo sapiens phosphate cytidylyltransferase 1, choline, beta (PCYT1B), transcript variant 1, mRNA [NM_004845]"	hs|chrX:24576712-24576653	AGCACGGATTTATTTTCTCTCCGTCTTCAGTACTTATTTTAGCATCTAGTCATACCCCAG	coding	ENST00000379145
A_23_P205913	-12.927709	-3.6923947	12.927709	down	55.74383	3.290798	5.5417523	1.8493576	P	A	NM_004727	9187	SLC24A1	CSNB1D|HsT17412|NCKX|NCKX1|RODX	"Homo sapiens solute carrier family 24 (sodium/potassium/calcium exchanger), member 1 (SLC24A1), transcript variant 1, mRNA [NM_004727]"	hs|chr15:65947615-65947674	ATGCTATTTTTGTATGCCAACCTAGATAGGATTATAAAGCAAGACTGATTTCTTCTGTGG	coding/noncoding	ENST00000261892			lnc-C15orf44-1:1												NONHSAT171697.1
A_23_P210900	3.056354	1.6118116	3.056354	up	437.5219	1270.8506	8.710458	10.322269	P	P	NM_018677	55902	ACSS2	ACAS2|ACECS|ACS|ACSA|dJ1161H23.1	"Homo sapiens acyl-CoA synthetase short-chain family member 2 (ACSS2), transcript variant 1, mRNA [NM_018677]"	hs|chr20:33515343-33515401	AGCTGTGTAATCCTATGTCAGCTCTCTTAGGAAGCCCCAGTACTTATATTTGGGCATGCA	coding	ENST00000360596
CUST_H6C_03330	2.5699008	1.3617127	2.5699008	up	6.109643	11.64269	2.3747523	3.736465	A	P	hsa_circ_0006112						GTGGTTGTATAAATAAGTAATTAAGTCCGGGGACGGGGAAAGTTGACGATTCCGTAGGTC	circRNA					chr4	123977541	123978443	+	902	134	"Hs68_RNase, Hs68_control, K562, Helas3"	"ANNOTATED, CDS, coding, INTERNAL, OVCODE, OVEXON"	NM_145207	SPATA5	"Jeck2013, Salzman2013"
A_33_P3293925	-2.7758763	-1.4729433	2.7758763	down	215.84407	63.38886	7.6080575	6.135114	P	P	NM_176819	79742	CXorf36	4930578C19Rik|DIA1R|EPQL1862|PRO3743|bA435K1.1	"Homo sapiens chromosome X open reading frame 36 (CXorf36), transcript variant 1, mRNA [NM_176819]"	hs|chrX:45008855-45008796	ACCTGTGCTACCCAATTCTGGTTCCTTCACTCCCATTCAAAAATGGACCCCAGAAAAGCC	coding	ENST00000398000
CUST_H6L_57198	-15.386236	-3.9435685	15.386236	down	42.378555	2.061909	5.1314554	1.187887	P	A	NONHSAT194851					hs|chr3:168294963-168295022	ATTATAACACCACTGACTATTTATGTCCCATATGTGAGCTACACCATGGGGCAATATGCT	noncoding																NONHSAT194851.1
CUST_H6L_43500	-4.6297235	-2.210926	4.6297235	down	898.7079	184.64662	9.824299	7.613373	P	P	NONHSAT167869					hs|chr13:089759087-089759146	CACAACAAATGCCTGCCTTTGCTTAGAATTCTGGTACACTGGTTTTTGCTTCTCTCTTCT	noncoding																NONHSAT167869.1
CUST_H6L_10967	-2.3571482	-1.2370424	2.3571482	down	13.652415	4.282348	3.490993	2.2539506	P	A	ENST00000581834				KIAA0195 [Source:HGNC Symbol;Acc:28983] [ENST00000581834]	hs|chr17:73453705-73453764	TGCATTGGAGAGAAGGATCTTTTTCTCATGATTTATCCAAGACGCTCAGCTTTAGTGACA	noncoding				lnc-TSEN54-2:3
CUST_H6L_20919	3.639451	1.8637209	3.639451	up	110.36851	332.0346	6.562846	8.426567	P	P	NM_001207026	5452	POU2F2	OCT2|OTF2|Oct-2	"Homo sapiens POU class 2 homeobox 2 (POU2F2), transcript variant 3, mRNA [NM_001207026]"	hs|chr19:42600031-42599972	GACGACCATTTCCCGCTTCGAGGCCCTCAACCTGAGCTTCAAGAACATGTGCAAACTCAA	coding
CUST_H6L_49350	2.3438618	1.2288876	2.3438618	up	7.8177385	13.457071	2.7141361	3.9430237	A	P	NONHSAT178604					hs|chr18:069750905-069750846	AACTAACTCTACCAAGCATACTGCACCAGCCTGATGGAAATATTTTGGTATATGGGAACG	noncoding																NONHSAT178604.1
A_33_P3317603	-2.4868624	-1.3143268	2.4868624	down	135.01076	42.150173	6.875862	5.5615354	P	P	NM_178537	338707	B4GALNT4		"Homo sapiens beta-1,4-N-acetyl-galactosaminyl transferase 4 (B4GALNT4), mRNA [NM_178537]"	hs|chr11:380863-380922	TACAAGTCGGACTTTGACCGGGTTGGAGGAATGAACACGGAGGAGTTCCGAGACCAGTGG	coding	ENST00000526584
CUST_H6L_30988	4.5552254	2.1875224	4.5552254	up	11.768877	39.459934	3.2844214	5.471944	P	P	lnc-FAM75A6-6:1					hs|chr9:043830767-043830708	CACTAACAATCTTGGACCGATGATGATTCCTTAAGCCAACTTCGCTCTTCTGAAAAGGCT	noncoding				lnc-FAM75A6-6:1
CUST_H6L_74866	-2.0684288	-1.0485353	2.0684288	down	162.60112	62.4306	7.1612773	6.112742	P	P	ENST00000601484					hs|chr11:62553646-62553587	ATCTCTGATCCTAGACAGGGCTCAATCCTCCTAAATTCCCTGATTGGCATATTCAACCAT	noncoding	ENST00000601484		T060210													NONHSAT021807.2
A_33_P3812038	-3.3099146	-1.726794	3.3099146	down	55.127888	12.160509	5.5255947	3.7988007	P	P	AK074459	340335	LOC340335		"Homo sapiens cDNA FLJ23879 fis, clone LNG13743. [AK074459]"	hs|chr7:102168451-102168392	AACAGACAGTCCCAAAGTGCCATGAGAGAAGCTCTCAGGGCCTGGGCGTGATGGTTCATG	coding
A_21_P0008268	-2.478781	-1.3096309	2.478781	down	32.51555	9.427594	4.741357	3.431726	P	A	lnc-GAS6-4:1					hs|chr13:114447788-114446357	ATCAACACATCAGGGTTTAGACTTTGGAGAAACCAAAACAGAAAGACCTGCCTGGAGCTC	noncoding				lnc-GAS6-4:1												NONHSAT035370.2
A_24_P238420	-9.980782	-3.3191528	9.980782	down	26.539972	1.993987	4.4514112	1.1322583	P	A	NM_025213	57731	SPTBN4	QV|SPNB4|SPTBN3	"Homo sapiens spectrin, beta, non-erythrocytic 4 (SPTBN4), transcript variant sigma5, mRNA [NM_025213]"	hs|chr19:41063132-41063191	CGCCTCTCGGGAGCTTCATAAGTTCTTCAGTGACGCCCGAGAGCTTCAGGGACAGATTGA	coding	ENST00000392023
CUST_H6L_72387	-4.305806	-2.1062834	4.305806	down	12.791181	2.209371	3.4006155	1.294332	P	A	NONHSAT222086					hs|chr9:099397507-099397566	TGGTGATGGTGATGATAACAATATCAGTTCCATAGAGTTAATGTATGTAAAGCACTTGGA	noncoding																NONHSAT222086.1
CUST_H6L_77115	50.90737	5.6698027	50.90737	up	16.987959	694.3732	3.8030016	9.472804	P	P	T168220					hs|chr19:010396477-010396418	ACAAATGAATAAATACATATCATCAAGGGTTGGGGTCAGTAGACAGCAGTGCCCAAGCTG	noncoding			T168220
A_23_P40866	2.4090695	1.268476	2.4090695	up	18.70243	32.835213	3.9432187	5.2116947	P	P	NM_015642	26137	ZBTB20	DPZF|HOF|ODA-8S|PRIMS|ZNF288	"Homo sapiens zinc finger and BTB domain containing 20 (ZBTB20), transcript variant 2, mRNA [NM_015642]"	hs|chr3:114057749-114057690	TTTTTACTTTCTGTTTTTGTTTTTGTTTCGTTTCATTTTGTACTACATGAAGAACTGTTT	coding	ENST00000464560
A_23_P106859	2.1595335	1.1107197	2.1595335	up	532.07635	1116.6555	9.019438	10.130157	P	P	NM_006067	10328	EMC8	C16orf2|C16orf4|COX4NB|FAM158B|NOC4	"Homo sapiens ER membrane protein complex subunit 8 (EMC8), transcript variant 1, mRNA [NM_006067]"	hs|chr16:85813076-85813017	CTATAATCCTCCAAATCAAAGCTCTTTCTGCTTGTGCAAGATTGTTCCTATTAAACAGTT	coding	ENST00000597291
A_23_P336565	-3.312474	-1.7279091	3.312474	down	266.1249	66.436165	7.929328	6.201419	P	P	NM_001145268	222234	FAM185A		"Homo sapiens family with sequence similarity 185, member A (FAM185A), transcript variant 1, mRNA [NM_001145268]"	hs|chr7:102427831-102427890	ATCAGGGAAAGAGGTTGATGTGAACTCAGAAGTCCATGTTCAGGAAATGGCTGAAGTTCG	coding/noncoding	ENST00000413034	NR_026879.1
A_23_P33914	-43.888496	-5.455771	43.888496	down	270.49734	5.040548	7.9557924	2.5000215	P	A	NM_017681	54830	NUP62CL		"Homo sapiens nucleoporin 62kDa C-terminal like (NUP62CL), transcript variant 1, mRNA [NM_017681]"	hs|chrX:106367003-106366944	GTGTGTTATAGAGATTCAGAGCAGGGAGGAAAAGTTAGGGTAGATTATTATTAAAGGGTT	coding/noncoding	ENST00000484614	NR_033676.1
CUST_H6L_26208	-4.080805	-2.0288537	4.080805	down	13.24074	2.4096298	3.4473898	1.4185362	P	A	lnc-RP11-62N21					hs|chr4:134495825-134495766	TATGACATGTATGGCCACTGCATTTTCCTGTTCATCACCTGTAACATTCATATCCATGCC	noncoding				lnc-RP11-62N21.1.1-15:1
CUST_H6L_78778	3.0056002	1.5876532	3.0056002	up	29.044504	65.01279	4.5824423	6.1700954	P	P	T324407					hs|chr7:55088195-55088136	CAAGAAAGAAAGTCTCCGGGTTTTGAGGAGAAGTTTGCTGTGAGCCCCATTTTGAAACAC	noncoding			T324407
A_24_P304154	6.005114	2.5861917	6.005114	up	2.663299	13.148218	1.3239871	3.9101787	A	P	NM_001025390	272	AMPD3		"Homo sapiens adenosine monophosphate deaminase 3 (AMPD3), transcript variant 3, mRNA [NM_001025390]"	hs|chr11:10528563-10528622	AAAGCATTTTTAAAGATTAATCTGAATTAAGCTTTATCAGTGTACTCTTTATCTGTGTTA	coding	ENST00000396553
CUST_H6L_31623	-4.045379	-2.016275	4.045379	down	58.927547	10.622351	5.621323	3.6050482	P	P	lnc-CXorf38-6:1					hs|chrX:39959082-39959023	CTGGAGCATGAAGATTTAATTCTGCCGAAGTTTCGGGTTTCAAACGGTAGAGATGTTTCA	noncoding				lnc-CXorf38-6:1												NONHSAT136683.2
A_33_P3213857	-2.5164723	-1.3314028	2.5164723	down	582.04663	214.21117	9.153645	7.822242	P	P	NM_001142279	79621	RNASEH2B	AGS2|DLEU8	"Homo sapiens ribonuclease H2, subunit B (RNASEH2B), transcript variant 2, mRNA [NM_001142279]"	hs|chr13:51522141-51522200	CCCATGGTCTGATATCTGACTACATCCCTAAAGAATTAAGTGATGACTTATCTAAATACT	coding	ENST00000621641
CUST_H6L_47830	3.1246445	1.643692	3.1246445	up	10.039689	22.993204	3.0624652	4.706157	A	P	XR_243580	101927864	LOC101927864		"PREDICTED: Homo sapiens uncharacterized LOC101927864 (LOC101927864), ncRNA [XR_243580]"	hs|chr17:2269946-2269887	GAGAAGCTAAACCAAGCAACAGCCTGAGACTAAGTGCCAAGTGTGTAAATACATTCTGGC	noncoding	ENST00000611041															NONHSAT175829.1
A_33_P3293164	-2.0106952	-1.0076944	2.0106952	down	5.912723	2.2607756	2.3295515	1.3218571	P	A	NM_001275	1113	CHGA	CGA	"Homo sapiens chromogranin A (parathyroid secretory protein 1) (CHGA), transcript variant 1, mRNA [NM_001275]"	hs|chr14:93401545-93401604	CTTTTGGTGAAAGCTGAGAACTCCTGACTGTAACATATTCTGTATGAACTTTATCTAAAG	coding	ENST00000613166
CUST_H6L_24669	4.2536745	2.0887096	4.2536745	up	3.779125	12.165492	1.7107196	3.7994292	A	P	LINC00698:2					hs|chr3:062971163-062971222	ACCTGGTTATCTTCACCACTTGAAACTTCTCATGCTGTCGTATACAACTGTGTACTTCCC	noncoding				LINC00698:2												NONHSAT090193.2
A_24_P148094	3.5907838	1.8442988	3.5907838	up	197.0939	616.121	7.4577794	9.302078	P	P	NM_017526	54741	LEPROT	LEPR|OB-RGRP|OBRGRP|VPS55	"Homo sapiens leptin receptor overlapping transcript (LEPROT), transcript variant 1, mRNA [NM_017526]"	hs|chr1:65897532-65897591	TTTTCCTTACAATTCAAGGGTTTTTCCTTATATTTGGAAGAGGAGATGATTTTAGCTGGG	coding/noncoding	ENST00000488747															NONHSAT149103.1
CUST_H6L_24282	4.534365	2.1809006	4.534365	up	48.89746	173.10631	5.341978	7.5228786	P	P	ENST00000461696	23243	ANKRD28	PITK|PPP1R65	ankyrin repeat domain 28 [Source:HGNC Symbol;Acc:29024] [ENST00000461696]	hs|chr3:15837960-15836803	GCCACAGGAAAATAAATCCCTACATTCTCCACCTTCTGGAAATGTATTGCCATCACTGGT	noncoding				lnc-HACL1-9:1
CUST_H6L_20624	-6.0545793	-2.5980268	6.0545793	down	146.56879	18.597979	7.000945	4.4029183	P	P	NM_001145305	80726	KIAA1683		"Homo sapiens KIAA1683 (KIAA1683), transcript variant 3, mRNA [NM_001145305]"	hs|chr19:18378025-18377966	CTCATCCAAGCCAACTGGAGGGGCTATTGGCTCCGGCAGAAGCTGATTTCCCAGATGATG	coding/noncoding																NONHSAT062950.2
CUST_H6L_10718	-34.26211	-5.098542	34.26211	down	91.56374	2.055138	6.280632	1.1820897	P	A	NM_173464	91133	L3MBTL4	HsT1031	"Homo sapiens l(3)mbt-like 4 (Drosophila) (L3MBTL4), mRNA [NM_173464]"	hs|chr18:6312037-6311637	GTATGACTAAGACCTCTTACCAAGAATACGTGTCAGACCATAAAACCACTGCCAAGGAGT	coding/noncoding				lnc-TMEM200C-2:1
A_24_P416645	-3.3767347	-1.7556288	3.3767347	down	9.474944	2.107985	2.982342	1.2267132	P	A	NM_015596	26085	KLK13	KLK-L4|KLKL4	"Homo sapiens kallikrein-related peptidase 13 (KLK13), mRNA [NM_015596]"	hs|chr19:51561909-51561850	ATGTGCCAACATCCAACTTCGCTCAGATGAGGAGTGTCGTCAAGTCTACCCAGGAAAGAT	coding	ENST00000595793
A_32_P51894	-3.6301718	-1.8600378	3.6301718	down	989.8722	267.3447	9.978776	8.118738	P	P	NM_031844	3192	HNRNPU	HNRPU|SAF-A|SAFA|U21.1|hnRNP U	"Homo sapiens heterogeneous nuclear ribonucleoprotein U (scaffold attachment factor A) (HNRNPU), transcript variant 1, mRNA [NM_031844]"	hs|chr1:245014677-245014618	GGACCATGTGAATAATGGGTTCCATTGCACAAATACAAATATTTTAATAGCTTCTTAGGC	coding	ENST00000444376
CUST_H6L_52283	-5.6291785	-2.4929245	5.6291785	down	15.010651	1.998499	3.6288514	1.135927	P	A	NONHSAT185558					hs|chr2:133103008-133102949	TGTAGCAACTGCCTAATTTTCAGTTTTTCTAACACTTGAATACCTATTTCATCATGGCTC	noncoding																NONHSAT185558.1
CUST_H6L_13609	-12.045132	-3.5903783	12.045132	down	32.165154	1.997621	4.725688	1.1353097	P	A	ENST00000255380	1131	CHRM3	EGBRS|HM3|PBS	"cholinergic receptor, muscarinic 3 [Source:HGNC Symbol;Acc:1952] [ENST00000255380]"	hs|chr1:240078447-240078506	GAAACCGCAGTCCAAAAACAGATGGGTGTATATTTGCTTTGTAAGCAAAGGGCATGTATC	noncoding				lnc-FMN2-4:1												NONHSAT010485.2
CUST_H6L_24709	-4.148167	-2.052474	4.148167	down	14.526447	2.629786	3.5791798	1.5267059	P	A	lnc-EIF4E3-5:1					hs|chr3:71315226-71315167	TAGCAAATTCTTCCTTAGTGGTAAAACTTGAACCCACCATCTGATGGGTTTCGGGACCAG	noncoding				lnc-EIF4E3-5:1												NONHSAT090395.2
A_33_P3231727	-2.9518926	-1.5616403	2.9518926	down	128.95923	33.61755	6.8061323	5.244492	P	P	ENST00000624675	100132249	LOC100132249		"Homo sapiens cDNA FLJ33609 fis, clone BRAMY2015890. [AK090928]"	hs|chr9:66492645-66492586	GTGCTTTTCTGTCATATTTCAAAATACACTTAAAACTCAAAGGTCATAAAGGTTTACCTT	noncoding	ENST00000624675	NR_135128.1														NONHSAT074534.2
A_32_P313405	-19.702969	-4.300341	19.702969	down	52.008514	1.99581	5.4341516	1.1338104	P	A	NM_005559	284217	LAMA1	LAMA|PTBHS|S-LAM-alpha	"Homo sapiens laminin, alpha 1 (LAMA1), mRNA [NM_005559]"	hs|chr18:6942035-6941976	GAGGAGAAGTGTATGTGTGAATTAAGAATCTCTTCAGTTCATATTTCATTTCCAACTCAG	coding	ENST00000579014
A_24_P365515	-7.1247315	-2.8328357	7.1247315	down	216.49254	24.190237	7.6122866	4.779451	P	P	NM_021784	3170	FOXA2	HNF3B|TCF3B	"Homo sapiens forkhead box A2 (FOXA2), transcript variant 1, mRNA [NM_021784]"	hs|chr20:22562223-22562164	TCCGGTTTCCACTACTGTGTAGACTCCTGCTTCTTCAAGCACCTGCAGATTCTGATTTTT	coding	ENST00000419308
CUST_H6L_16204	2.4253428	1.2781887	2.4253428	up	6.5012717	11.684102	2.4635558	3.7417445	A	P	ENST00000552173	9802	DAZAP2	PRTB	DAZ associated protein 2 [Source:HGNC Symbol;Acc:2684] [ENST00000552173]	hs|chr12:51634519-51634678	GCCAGTGGAAAGGCAACTTGTATAATCTTACAAAAACTCTATCGTCCGAGCTTTGTGCAC	coding
CUST_H6L_08572	-2.6363893	-1.3985634	2.6363893	down	423.98376	142.84773	8.662065	7.263501	P	P	lnc-PPIAL4G-23:1					hs|chr1:142790303-142790244	AGTAGCCATCACATTTCCCCATTTGAGTTAGAATTCGCCCTACTACTACCCTTACTGTGA	noncoding				lnc-PPIAL4G-23:1												NONHSAT005654.2
A_24_P314571	-3.782915	-1.9194984	3.782915	down	694.6501	169.53091	9.415038	7.4955397	P	P	ENST00000592540	147841	SPC24	SPBC24	"SPC24, NDC80 kinetochore complex component [Source:HGNC Symbol;Acc:HGNC:26913] [ENST00000592540]"	hs|chr19:11257053-11256994	GGCCTGCAGTTTCACATCTGTGACGGGATGGGACAAATGACACCGTGGTATTCGATGACA	coding	ENST00000592540
A_23_P72853	2.4353693	1.2841406	2.4353693	up	258.79877	564.75616	7.8875914	9.171732	P	P	NM_032889	84975	MFSD5	hsMOT2	"Homo sapiens major facilitator superfamily domain containing 5 (MFSD5), transcript variant 2, mRNA [NM_032889]"	hs|chr12:53647679-53647738	TGTGGATTATACTTTCCCAGCATGAGCTTCCTACGGAGAAAGGTGATCCCTGAGACAGAG	coding	ENST00000329548
A_33_P3214520	-12.751915	-3.672642	12.751915	down	32.972263	1.9475433	4.7621746	1.0895326	P	A	NM_001101338	169834	ZNF883		"Homo sapiens zinc finger protein 883 (ZNF883), mRNA [NM_001101338]"	hs|chr9:115759459-115759400	AGTACATCCTTAATTCGACATCAGAAAACTCATTTCAGAAAGGAAACCTTAGCAGAGTAA	coding	ENST00000619044
CUST_H6L_02713	2.088959	1.0627842	2.088959	up	86.24138	141.6943	6.1895924	7.2523766	P	P	lnc-ARHGDIB-5:1					hs|chr12:015408412-015408353	AAGGTGTTGTAAACCTACTGTCCAAGTTACTGAAACCTGGGGGAATGCTGTTATTTTGAG	noncoding				lnc-ARHGDIB-5:1												NONHSAT027114.2
A_33_P3325349	2.0533745	1.0379968	2.0533745	up	137.58086	234.54364	6.9030647	7.9410615	P	P	NM_005723	10098	TSPAN5	NET-4|NET4|TM4SF9|TSPAN-5	"Homo sapiens tetraspanin 5 (TSPAN5), mRNA [NM_005723]"	hs|chr4:99393471-99393412	AGTCGTTGCGCCGTGAATCTCTACTGTAGCCATGAATTTATGGACAGTTAGATGCTTACC	coding	ENST00000305798
CUST_H6L_41263	9.412206	3.2345328	9.412206	up	6.1340437	43.78807	2.3799129	5.6144457	A	P	lnc-DHX37-28:1					hs|chr12:127241734-127241676	CCCTTCCTAGGATAATCTGAAGCTCTGTTGTTTGCAATGGAAAATGTTATATGCTACATA	noncoding				lnc-DHX37-28:1												NONHSAT164195.1
A_21_P0006534	-2.1429589	-1.0996041	2.1429589	down	16.064754	5.457771	3.7230525	2.6234484	P	P	XM_005272611	50943	FOXP3	AIID|DIETER|IPEX|JM2|PIDX|XPID	"PREDICTED: Homo sapiens forkhead box P3 (FOXP3), transcript variant X2, mRNA [XM_005272611]"	hs|chrX:49121780-49121721	TAGTTCAAGCAATGGGGACCATATCAATTCCATCTATAGGGAAACTGAGGCCTGGAGTAG	coding/noncoding				lnc-FOXP3-1:1
A_33_P3223648	-2.1490452	-1.1036959	2.1490452	down	550.91656	239.26093	9.069216	7.96552	P	P	NR_037879	100505876	CEBPZOS	CEBPZ-AS1	"Homo sapiens CEBPZ opposite strand (CEBPZOS), transcript variant 1, long non-coding RNA [NR_037879]"	hs|chr2:37430462-37430521	GTTTGACATGGATGGGTTTTGAAATACTTAAGACACAACATAAAATTTAGTTCAGGGGTC	noncoding	ENST00000406711															NONHSAT070107.2
CUST_H6L_40438	-2.297793	-1.2002487	2.297793	down	149.8852	51.366383	7.037585	5.837336	P	P	NM_015319		TENC1		"Homo sapiens tensin like C1 domain containing phosphatase (tensin 2) (TENC1), transcript variant 1, mRNA [NM_015319]"	hs|chr12:53455173-53455232	CACAAGAGAGCCAAAGCAATGTCAAGTTTGTCCAGGATACATCCAAGTTCTGGTACAAGC	coding/noncoding																NONHSAT162215.1
CUST_H6L_48473	3.3804393	1.7572107	3.3804393	up	15.301872	37.82471	3.6558194	5.41303	P	P	NONHSAT177036					hs|chr17:050395669-050395728	CTTTAAATCCTCTCTGGGGAATTACTTTCGGTGTCCATCAGTTTTTCCATGAGGTCCTCT	noncoding																NONHSAT177036.1
A_23_P153197	3.119881	1.6414909	3.119881	up	868.4877	2668.0073	9.77214	11.4136305	P	P	NM_170695	7050	TGIF1	HPE4|TGIF	"Homo sapiens TGFB-induced factor homeobox 1 (TGIF1), transcript variant 1, mRNA [NM_170695]"	hs|chr18:3458026-3458079	TTTTCATTAATATTTGCACATGGGATTGCTAAAACAGCTTCCTGTTACTGAGATGTCTTG	coding	ENST00000345133
CUST_H6C_00638	2.1523268	1.1058972	2.1523268	up	6.9245343	11.02869	2.5519907	3.657888	A	P	hsa_circ_0001947						CGTTCACGTAGTGGAAACAAACAAAGTGAACAAACCTCCTACCACTTGAAACCGTCAAAT	circRNA					chrX	147743428	147744289	+	861	861	"neutr, H1hesc, Ag04450"	"ANNOTATED, CDS, coding, INTERNAL"	NM_001169122	AFF2	"Memczak2013, Salzman2013"
A_33_P3220277	3.6302629	1.860074	3.6302629	up	212.6987	679.1072	7.581769	9.441843	P	P	ENST00000610403	6238	RRBP1	ES/130|ES130|RRp|hES	ribosome binding protein 1 [Source:HGNC Symbol;Acc:HGNC:10448] [ENST00000610403]	hs|chr20:17640573-17640514	ACTGGCACTACTCAGGGCAAAAAGGCGGAGGGGACTCAGAATCAAAGCAAAAAGGCTGAA	coding	ENST00000610403
A_24_P323114	5.877072	2.5550976	5.877072	up	29.544811	132.88191	4.6072407	7.1623383	P	P	NR_001446	305	ANXA2P3	ANX2L3|ANX2P3|LIP2|LPC2C	"Homo sapiens annexin A2 pseudogene 3 (ANXA2P3), non-coding RNA [NR_001446]"	hs|chr10:66585482-66585541	GGTAAGTTCACCATTGTCAACATTTTGACCAACAGCAGGAATGCTCGGAGAGAGGATGTT	noncoding	ENST00000404883	NR_001446.2
A_23_P218331	3.5790904	1.8395929	3.5790904	up	175.37201	543.9243	7.2799597	9.119553	P	P	NM_001017916	1534	CYB561	CYB561A1|FRRS2	"Homo sapiens cytochrome b561 (CYB561), transcript variant 2, mRNA [NM_001017916]"	hs|chr17:61510687-61510628	GTCACCATTTGGCTTCGGCCTGGAAATAGTGTGATTAGAACACTGATCGTGTGCGAGGCC	coding	ENST00000581573
A_23_P411723	-2.8521006	-1.5120249	2.8521006	down	125.14855	33.697556	6.7598658	5.247841	P	P	NM_002655	5324	PLAG1	PSA|SGPA|ZNF912	"Homo sapiens pleiomorphic adenoma gene 1 (PLAG1), transcript variant 1, mRNA [NM_002655]"	hs|chr8:57074013-57073954	TCCATTAGGAAACGGATTGCATCATACCTGAACATAAGCTGGACTGCTGAAATTGTATTT	coding	ENST00000316981
CUST_H6L_25642	-2.1321874	-1.0923343	2.1321874	down	306.45187	123.52771	8.156581	7.0642467	P	P	NM_153365	202018	TAPT1	CMVFR	"Homo sapiens transmembrane anterior posterior transformation 1 (TAPT1), mRNA [NM_153365]"	hs|chr4:16168416-16168359	TAGTTGATATCCCTGAAAGTACTTAATAGCATCGTGCTGTTGGGGAAATCGTGCCAGTAT	coding
A_21_P0000509	-233.20634	-7.8654633	233.20634	down	16370.977	69.76826	14.135591	6.2701273	P	P	NR_024244	100170228	SNAR-G2		"Homo sapiens small ILF3/NF90-associated RNA G2 (SNAR-G2), small nuclear RNA [NR_024244]"	hs|chr19:49534993-49534934	AGGGGAGGGTTCGAGGGTACGAGTTCGAGGCCAACCGGGTCCACATTGGTTGAGAAAAAA	noncoding		NR_024244.1
A_23_P69179	4.0569468	2.0203943	4.0569468	up	57.135807	182.97243	5.5782366	7.598631	P	P	NM_018192	55214	P3H2	LEPREL1|MCVD|MLAT4	"Homo sapiens prolyl 3-hydroxylase 2 (P3H2), transcript variant 1, mRNA [NM_018192]"	hs|chr3:189674703-189674644	CCAGGTTGCCTAGGAGTGGGGTCCACTGATGAAAAGAGGTGTTTTGTACTTACATAAGAA	coding	ENST00000319332
A_23_P111492	2.669256	1.4164376	2.669256	up	212.1592	497.01505	7.5765767	8.993014	P	P	NM_023948	64598	MOSPD3	CDS3|NET30	"Homo sapiens motile sperm domain containing 3 (MOSPD3), transcript variant 1, mRNA [NM_023948]"	hs|chr7:100211122-100211181	ATTCCCAGCCACTATGATGTCCAGGACCGCTTCCGCATTGAGCTGTCTGAGGAAGGAGCT	coding	ENST00000490309
CUST_H6L_20448	-2.3084617	-1.2069318	2.3084617	down	7.250871	2.3867023	2.6134436	1.4065118	P	A	lnc-ZNF121-3:1					hs|chr19:9643428-9643369	GCACTCTAAACCCCAAGGTTTAGAGAAAGTTAGGAAATATTTAACTTCCCACACGCTTTT	noncoding				lnc-ZNF121-3:1												NONHSAT060970.2
A_23_P1492	-4.83549	-2.273662	4.83549	down	470.65146	85.24125	8.822391	6.5487285	P	P	NM_021732	60370	AVPI1	PP5395|VIP32|VIT32	"Homo sapiens arginine vasopressin-induced 1 (AVPI1), mRNA [NM_021732]"	hs|chr10:99437351-99437292	TGGGAGCAAAGTGACAGGCACTTAGATGCAGCATTTCACCACTCATGCTACTAATCATCT	coding	ENST00000370626
A_23_P321496	-2.7338343	-1.4509258	2.7338343	down	67.998024	18.35512	5.834772	4.3838463	P	P	NR_026916	149992	ANKRD30BP2	C21orf99|CT85|CTSP-1|CTSP1	"Homo sapiens ankyrin repeat domain 30B pseudogene 2 (ANKRD30BP2), non-coding RNA [NR_026916]"	hs|chr21:14415205-14415264	AACAGTGAGAATTTGTCAGTGGTGGCAAAATTGCTGTCCTGTGGTACAGACATTAAAGTG	noncoding	ENST00000471407	NR_026916.1														NONHSAT081093.2
CUST_H6C_17999	-47.74678	-5.5773315	47.74678	down	121.46549	1.999043	6.713722	1.1363906	P	A	hsa_circ_0074853						TGGTCATTGGTCTTGGGAGGATAATCCCTACAATTGAAGGAGTCCAGAATTCACTGACGA	circRNA					chr5	162939007	162944680	+	5673	771	"Gm12878, Bj, Ag04450"	"ANNOTATED, CDS, coding, INTERNAL, OVCODE, OVEXON"	NM_182796	MAT2B	Salzman2013
A_33_P3211818	4.6302257	2.2110825	4.6302257	up	91.50844	347.6225	6.2798586	8.490941	P	P	NM_001001890	861	RUNX1	AML1|AML1-EVI-1|AMLCR1|CBF2alpha|CBFA2|EVI-1|PEBP2aB|PEBP2alpha	"Homo sapiens runt-related transcription factor 1 (RUNX1), transcript variant 2, mRNA [NM_001001890]"	hs|chr21:36171660-36171601	TTTCACCTGGACGTGCCAGCGGCATGACAACCCTCTCTGCAGAACTTTCCAGTCGACTCT	coding	ENST00000482318
CUST_H6L_43171	2.884869	1.5285058	2.884869	up	15.497169	32.6202	3.6727948	5.2013006	P	P	NONHSAT167531					hs|chr13:048318890-048318949	ATTAAACCGGAAATAGCGGTCCATGTGACCTTCCTCTAAAGGCCCTATAATCAAAAGGAG	noncoding																NONHSAT167531.1
A_21_P0011681	-2.5970142	-1.376854	2.5970142	down	791.78	292.02133	9.621109	8.244255	P	P	ENST00000344519				zinc finger protein 66 [Source:HGNC Symbol;Acc:HGNC:13135] [ENST00000344519]	hs|chr19:20975437-20976640	CTTTCTTGGTATTGTTGTCTCAAAGCCAGACCTCATCACCCATCTGGAGCAAGGAAAAAA	coding	ENST00000344519
CUST_H6L_38709	-7.966815	-2.994003	7.966815	down	25.28609	2.357531	4.3803473	1.3863442	P	A	NONHSAT158885					hs|chr11:016580862-016580921	TGCAGTGTTCACATACTGTCAGCATCACAGTTCTAAAGACTTTCAAGTTTCAACAGACAG	noncoding																NONHSAT158885.1
A_24_P701776	10.218167	3.3530645	10.218167	up	38.805164	316.2641	5.0018816	8.354946	P	P	NM_001003702	445328	ARHGEF35	ARHGEF5L	"Homo sapiens Rho guanine nucleotide exchange factor (GEF) 35 (ARHGEF35), mRNA [NM_001003702]"	hs|chr7:143884665-143884606	AACAGAAGCAAAAACAGGAACAGGTACAAGATGTGATGCTTGGGAGACAAGGAGAAAGAA	coding	ENST00000378115
CUST_H6L_15249	-4.9052453	-2.2943254	4.9052453	down	14.156359	2.136423	3.542543	1.2482176	P	A	NM_000804	2352	FOLR3	FR-G|FR-gamma|gamma-hFR	"Homo sapiens folate receptor 3 (gamma) (FOLR3), mRNA [NM_000804]"	hs|chr11:71850484-71850649	ACCTGCAAAAGCAACTGGCACAAAGGCTGGAATTGGACCTCAGATTAATGAGTGTCCGGC	coding/noncoding																NONHSAT022761.2
A_24_P164894	2.3409252	1.2270789	2.3409252	up	212.8658	435.85168	7.582724	8.809803	P	P	NM_006052	10311	DSCR3	DCRA|DSCRA	"Homo sapiens Down syndrome critical region 3 (DSCR3), mRNA [NM_006052]"	hs|chr21:38610861-38610802	TTCCCAGCGGCAAAACAGAAATCCCTTTTGAATTTCCTCTGCACTTGAAGGGTAACAAAG	coding	ENST00000475009
A_33_P3389658	-7.007907	-2.8089836	7.007907	down	68.78318	7.2318087	5.8505855	3.041602	P	P	NM_001165899	5144	PDE4D	ACRDYS2|DPDE3|HSPDE4D|PDE43|PDE4DN2|STRK1	"Homo sapiens phosphodiesterase 4D, cAMP-specific (PDE4D), transcript variant 3, mRNA [NM_001165899]"	hs|chr5:58270613-58270554	ACTCAAGACTCAGAGTCTACTGAAATTCCCCTTGATGAACAGGTTGAAGAGGAGGCAGTA	coding	ENST00000502484
A_23_P129118	-2.0899792	-1.0634885	2.0899792	down	314.459	130.03297	8.197313	7.133825	P	P	NM_005707	10081	PDCD7	ES18|HES18	"Homo sapiens programmed cell death 7 (PDCD7), mRNA [NM_005707]"	hs|chr15:65410501-65410442	CTGTAGGCTGGGTTGCCAGAAAAGATGGTGGCCTAGTCTTATTATTCAGATGGAGAACTT	coding	ENST00000204549
CUST_H6L_73432	2.0504549	1.035944	2.0504549	up	118.688515	198.36534	6.6771016	7.7130456	P	P	NONHSAT224062					hs|chrX:094218654-094218713	TCCCCCTACCGAAAATGAAATGTTTACAATGCAAACATTATCAAGCTACTGAAAAAAGGA	noncoding																NONHSAT224062.1
A_23_P71946	-28.96011	-4.855995	28.96011	down	76.25396	2.014666	6.004622	1.1486266	P	A	NM_017688	54836	BSPRY		"Homo sapiens B-box and SPRY domain containing (BSPRY), mRNA [NM_017688]"	hs|chr9:116132548-116132607	AGCTTTAGGAGGGATGGGGATCTGTTTCAGATCTAGGCATAACCTGTAAATCACAGGTGT	coding	ENST00000374183
A_33_P3376116	-2.3972402	-1.2613745	2.3972402	down	234.77275	80.86154	7.7375174	6.476143	P	P	NM_182513	147841	SPC24	SPBC24	"Homo sapiens SPC24, NDC80 kinetochore complex component (SPC24), mRNA [NM_182513]"	hs|chr19:11257912-11257853	TCCAGGAAATTCATCAGCGACTACCTCTGGAGTCTGGTGGACACCGAGTGGTAGCCAGGA	coding	ENST00000423327
A_24_P128233	-3.0672793	-1.6169596	3.0672793	down	139.27705	35.078552	6.9243374	5.307378	P	P	NM_000335	6331	SCN5A	CDCD2|CMD1E|CMPD2|HB1|HB2|HBBD|HH1|ICCD|IVF|LQT3|Nav1.5|PFHB1|SSS1|VF1	"Homo sapiens sodium channel, voltage-gated, type V, alpha subunit (SCN5A), transcript variant 2, mRNA [NM_000335]"	hs|chr3:38663904-38662417	ACCAAGTATGTCGAGTACACCTTCACCGCCATTTACACCTTTGAGTCTCTGGTCAAGATT	coding	ENST00000612060
A_23_P142239	6.0589075	2.5990577	6.0589075	up	2.8697293	13.790506	1.3797227	3.9787803	A	P	NM_001145463	90522	YIF1B	FinGER8	"Homo sapiens Yip1 interacting factor homolog B (S. cerevisiae) (YIF1B), transcript variant 7, mRNA [NM_001145463]"	hs|chr19:38794313-38794254	CCATGGGATTGATGTGAAAGTCAGAGGAGTTAATTTCCTAGAATGGTGTCTGGCATGAAG	coding
CUST_H6L_55529	3.581573	1.8405933	3.581573	up	364.33936	1228.5153	8.42726	10.267854	P	P	NM_000874	3455	IFNAR2	IFN-R|IFN-alpha-REC|IFNABR|IFNARB	"Homo sapiens interferon (alpha, beta and omega) receptor 2 (IFNAR2), transcript variant 2, mRNA [NM_000874]"	hs|chr21:34619151-34621028	CAACGTTGTTCAGTTGCTCACACAATTTCTGGCTGGCCATAGACATGTCTTTTGAACCAC	coding/noncoding																NONHSAT190890.1
CUST_H6L_01470	-2.0710728	-1.0503783	2.0710728	down	33.930443	11.7760935	4.803897	3.7535186	P	P	ENST00000614169					hs|chr15:060969367-060969308	GGACCCACTCTAGAGGTGGTAAGTAATTCAGTCTTTCTGCTAGCTCAGTCCTGGGCCTCT	noncoding	ENST00000614169
A_24_P231494	3.1616108	1.6606598	3.1616108	up	207.70168	576.2977	7.5409613	9.201621	P	P	NM_012100	23549	DNPEP	ASPEP|DAP	"Homo sapiens aspartyl aminopeptidase (DNPEP), mRNA [NM_012100]"	hs|chr2:220250727-220250407	ATCAACGAGAACTTTGGGCCCAACACAGAGATGCATCTAGTCCCCATTCTTGCCACAGCC	coding	ENST00000373966
CUST_H6L_39626	8.746943	3.128779	8.746943	up	72.54462	520.96497	5.9296327	9.058412	P	P	NONHSAT161063					hs|chr11:021916555-021916614	CTGTGCTGTGTTACAGATAGAGAATCATAGACGCAGGATGTCAGGCGTGAAAAGATGTTA	noncoding																NONHSAT161063.1
A_33_P3234025	-5.4115624	-2.4360452	5.4115624	down	15.426681	2.112154	3.6660323	1.229987	P	A	XM_005245796	23254	KAZN	KAZ	"PREDICTED: Homo sapiens kazrin, periplakin interacting protein (KAZN), transcript variant X2, mRNA [XM_005245796]"	hs|chr1:14507028-14507087	GAGAAGGAGACTCTGAAGAGTTCCATGATATTGATGAGGCACCTCTTAATGGATGCTCAG	coding
A_23_P326760	-2.312336	-1.2093511	2.312336	down	13.687151	4.367679	3.4945705	2.2852194	P	A	NM_015460	25924	MYRIP	SLAC2-C|SLAC2C	"Homo sapiens myosin VIIA and Rab interacting protein (MYRIP), transcript variant 1, mRNA [NM_015460]"	hs|chr3:40301725-40301784	AAAGTTATGCTTCCCTTCATGTTATATGCACATTGCCAAGAATTACTGTCAAGAGAAATG	coding/noncoding	ENST00000396217	NR_104316.1
CUST_H6L_03878	-3.5559745	-1.830245	3.5559745	down	2327.2156	678.83026	11.271705	9.44146	P	P	lnc-CDC27-3:1					hs|chr17:045135647-045135588	ACCAGTGCATTTCTTGTCTGCATCATGTTTGCCCTAATCAGATATCGGCTTATTTCCATC	noncoding				lnc-CDC27-3:1												NONHSAT054275.2
A_24_P29733	-10.90032	-3.4462986	10.90032	down	119.596466	8.273329	6.6898975	3.243599	P	A	NM_012395	5218	CDK14	PFTAIRE1|PFTK1	"Homo sapiens cyclin-dependent kinase 14 (CDK14), transcript variant 2, mRNA [NM_012395]"	hs|chr7:90839264-90839323	TGTGTATATGACAGCCAGTATAATCAATACCCTAGGTTATGCGTCTATATGATACTCATC	coding	ENST00000265741
CUST_H6L_04309	-3.113456	-1.6385169	3.113456	down	326.20413	89.8046	8.255072	6.6165547	P	P	lnc-CRHR1-3:1					hs|chr17:043656647-043656706	TGCGTAACTAGGACATGCCTCTCCACTACTCACAAATCATGTTGCCCAACTTTTTCAAAA	noncoding				lnc-CRHR1-3:1												NONHSAT054150.2
CUST_H6L_15391	-3.231157	-1.6920509	3.231157	down	469.6057	129.42673	8.817902	7.1258507	P	P	NONHSAT023619					hs|chr11:091894908-091894967	CGCTGGTAGAAGCCATCAGGACCAATTACAATGACAGATATGTTAAGAACCATCCTCACT	noncoding																NONHSAT023619.2
A_23_P348767	-3.7388003	-1.9025754	3.7388003	down	14.388635	2.907123	3.5661874	1.663612	P	A	NM_213631	140699	MROH8	C20orf131|C20orf132|dJ621N11.3|dJ621N11.4	"Homo sapiens maestro heat-like repeat family member 8 (MROH8), transcript variant 2, mRNA [NM_213631]"	hs|chr20:35769618-35766368	GCAGGAGAATTACTGCTAACTTTGGCGAAAAATACAGAGTCCCAATTTGAGAAGGTGCCA	coding	ENST00000400440
A_33_P3225755	-8.838168	-3.1437473	8.838168	down	23.78058	2.01453	4.2922277	1.1484805	P	A	AK127489	100129938	LOC100129938		"Homo sapiens cDNA FLJ45581 fis, clone BRTHA3011892. [AK127489]"	hs|chr19:51060933-51060874	AAACCTGCTGTTAATTCCCATTTCTCTGATGAGGAAACTGAGTGGCCACAGGGTACTGTT	coding
CUST_H6L_55908	5.9277773	2.5674913	5.9277773	up	6.3736954	28.368568	2.434934	5.002425	A	P	NONHSAT191818					hs|chr21:038953523-038953582	TCTCTCTCAGTTTGATGGCTAGACAAGGTCATACACACCATCTATGGCTGTTTGCAAAGA	noncoding																NONHSAT191818.1
CUST_H6L_50041	-2.158296	-1.1098928	2.158296	down	868.8201	393.02853	9.772402	8.662509	P	P	NM_001252641	8725	URI1	C19orf2|NNX3|PPP1R19|RMP|URI	"Homo sapiens URI1, prefoldin-like chaperone (URI1), transcript variant 3, mRNA [NM_001252641]"	hs|chr19:30498445-30498504	GCAAATGATGTGAAATCCAAGGATTTGCTAGCTGATAAAGAACTGTGGGCTCGACTTGAA	coding/noncoding		NR_045557.1														NONHSAT179623.1
A_24_P379233	37.357914	5.223342	37.357914	up	3.1062179	94.6579	1.4635541	6.6868963	A	P	NM_024009	2707	GJB3	CX31|DFNA2|DFNA2B|EKV	"Homo sapiens gap junction protein, beta 3, 31kDa (GJB3), transcript variant 1, mRNA [NM_024009]"	hs|chr1:35251266-35251325	ACCCCACTCTGAGTTCACTAAGTTATGCAACTTTCGTTTTGGCAGATATTTTTTGACACT	coding	ENST00000373366
CUST_H6L_14719	-2.817841	-1.4945903	2.817841	down	59.46363	15.498639	5.6347218	4.1401315	P	P	NM_138421	113174	SAAL1	SPACIA1	"Homo sapiens serum amyloid A-like 1 (SAAL1), mRNA [NM_138421]"	hs|chr11:18101974-18101915	ACTTCCCAAGTTTGAAGGTTCAGACTTAAAACCTGAATTGGAATTACTTCTGTACAAGAA	coding/noncoding				lnc-SAAL1-2:1
A_21_P0000174	2.4122214	1.2703624	2.4122214	up	113.364586	223.1384	6.6049623	7.8753247	P	P	AK309191	441108	C5orf56		"Homo sapiens cDNA, FLJ99232. [AK309191]"	hs|chr5:131822490-131822549	CCTCTTGGCCTTGCTCTTAGCATCTCGGCTGGACTTCGACTTTCTTTCTGTGGGGCAGAC	coding
CUST_H6L_15934	9.645439	3.269847	9.645439	up	2.910705	22.364927	1.393621	4.663468	A	P	ENST00000359720	4257	MGST1	GST12|MGST|MGST-I	microsomal glutathione S-transferase 1 [Source:HGNC Symbol;Acc:7061] [ENST00000359720]	hs|chr12:16591352-16591411	GGAGCTGAATCAGATTCGAATTTAGAAAAGGGGTTTCAGACGTTGCTTAGCAGGGTGATT	noncoding				lnc-DERA-1:4
A_22_P00003456	-3.7913368	-1.9227066	3.7913368	down	12.705929	2.511463	3.3910837	1.4683771	P	A	ENST00000551856					hs|chr12:82899939-82899880	ATATCAGGAAATGCTTCCCTCAGGAATTGATGTGCATGAGGAATCCTGGAGAATAAGAAG	noncoding	ENST00000551856			lnc-CCDC59-3:1												NONHSAT029723.2
A_23_P331235	5.011341	2.3251967	5.011341	up	14.7768	54.93621	3.605764	5.9309607	P	P	NM_178569	153571	C5orf38	CEI|IRX2NB	"Homo sapiens chromosome 5 open reading frame 38 (C5orf38), transcript variant 1, mRNA [NM_178569]"	hs|chr5:2752741-2752800	TGTTGTCAAAACACTGGGGGGATGATTGTTACCTGACAAACCGCCTCTGGCAGGACCTGA	coding	ENST00000334000
CUST_H6L_60068	3.8552299	1.9468169	3.8552299	up	9.051315	25.758862	2.9206557	4.8674726	A	P	NONHSAT200365					hs|chr4:127552031-127551972	TTGCCCACATTTCACACTCACTACATACTTAGAAATATTGAAGTCATCTCCCAAGCTTCA	noncoding																NONHSAT200365.1
A_24_P58647	2.2399204	1.1634474	2.2399204	up	285.41354	579.2221	8.046018	9.209465	P	P	ENST00000448802				"actin related protein 2/3 complex, subunit 3 pseudogene 5 [Source:HGNC Symbol;Acc:HGNC:39435] [ENST00000448802]"	hs|chr6:015935330-015935391	TGGAGAGCCTCATTTTCCACTTAACGCATATGCCAAACCTGCGAACAAACAGGAAGATGA	coding	ENST00000448802
CUST_H6C_19931	4.6270204	2.2100835	4.6270204	up	2.869544	10.49746	1.3795358	3.5896192	A	P	hsa_circ_0084442						GAAACATGACGAAGTAAAATTGACGGTGGACTGTTCCGACTTCAGAAGTCCATAGGTAGG	circRNA					chr8	48839753	48840450	-	697	280	"K562, Hepg2, Helas3, Gm12878"	"ANNOTATED, CDS, coding, INTERNAL, OVCODE, OVEXON"	NM_006904	PRKDC	Salzman2013
A_23_P57293	3.2788103	1.7131724	3.2788103	up	30.011946	73.38229	4.6284313	6.3416038	P	P	NM_014825	9875	URB1	C21orf108|NPA1	"Homo sapiens URB1 ribosome biogenesis 1 homolog (S. cerevisiae) (URB1), mRNA [NM_014825]"	hs|chr21:33686835-33686776	TTTTTATGAAAACGAAGAGAGATGTTTAAAGTTTATTTTTCAGCAGGTGAGGTGGCTCAC	coding	ENST00000382751
A_23_P157268	2.2908142	1.1958604	2.2908142	up	51.125614	88.96029	5.408137	6.603997	P	P	NM_012129	9069	CLDN12		"Homo sapiens claudin 12 (CLDN12), transcript variant 3, mRNA [NM_012129]"	hs|chr7:90044941-90045000	AGCCATCCAAGGAAAATAATTATTTACAGTTTTTGAAGTCACTTTTGAGCCCTCATCAAG	coding	ENST00000287916
A_33_P3378835	2.0668194	1.0474124	2.0668194	up	224.73186	408.0836	7.6691766	8.716589	P	P	NM_004252	9368	SLC9A3R1	EBP50|NHERF|NHERF-1|NHERF1|NPHLOP2	"Homo sapiens solute carrier family 9, subfamily A (NHE3, cation proton antiporter 3), member 3 regulator 1 (SLC9A3R1), mRNA [NM_004252]"	hs|chr17:72765312-72765371	ATGATTTTCCTGGTTGTTACATCCAGGGCATGGCAGTGGCCTCAGCCTTAAACTTTTGTT	coding	ENST00000262613
A_23_P162199	2.5510418	1.3510866	2.5510418	up	730.9457	1822.1062	9.49433	10.845417	P	P	NM_024779	79837	PIP4K2C	PIP5K2C	"Homo sapiens phosphatidylinositol-5-phosphate 4-kinase, type II, gamma (PIP4K2C), transcript variant 1, mRNA [NM_024779]"	hs|chr12:57996626-57996685	TCTCATAATGTTGAGAACCCTGATGAGATACATTGTCTTCCTCTCCCTACAATGCCTCTG	coding	ENST00000354947
CUST_H6L_74401	-5.144749	-2.3631008	5.144749	down	40.132385	5.686838	5.0488825	2.6857817	P	A	NR_109867	54511	HMGCLL1	bA418P12.1|er-cHL	"Homo sapiens 3-hydroxymethyl-3-methylglutaryl-CoA lyase-like 1 (HMGCLL1), transcript variant 6, long non-coding RNA [NR_109867]"	hs|chr6:55377587-55377528	CCTTAGTTGAGGTGAGCAAAGTTCATGGTAGCGGGAAAGATTCAACAGTTAATGAGAAAG	noncoding		NR_109867.1
A_23_P94397	-2.3522048	-1.2340137	2.3522048	down	7.3842416	2.3796034	2.6354628	1.4014491	P	A	NM_005014	4958	OMD	OSAD|SLRR2C	"Homo sapiens osteomodulin (OMD), mRNA [NM_005014]"	hs|chr9:95177617-95177558	TTATGGTGAACAACGAAGCACTAATGGTCAAACAATACAACTAAAGACACAAGTTTTCAG	coding	ENST00000375550
CUST_H6L_10260	-4.635648	-2.212771	4.635648	down	12.4286995	2.014419	3.361179	1.148408	P	A	lnc-STARD3NL-4:1					hs|chr7:038400626-038400685	GAATCACAGAGCTTGGATTGCAATCATTATCAAGTTAAAGTATATGACTCAGGGAATGTT	noncoding				lnc-STARD3NL-4:1												NONHSAT120183.2
CUST_H6C_14930	2.2002692	1.13768	2.2002692	up	9.075374	14.645778	2.9244843	4.0621643	A	P	hsa_circ_0059639						AGGTTCAGATTGGGGTTAGTCGGTTGGTGTCGGTGTTTCCAAATTAGTCAAAAATAGAGT	circRNA					chr20	25249764	25278648	+	28884	3677	"Nhek, A549"	"ANNOTATED, CDS, coding, OVCODE, OVERLAPTX, OVEXON, UTR3"	NM_002862	PYGB	Salzman2013
CUST_H6L_23320	-10.156828	-3.344378	10.156828	down	97.382286	7.1597066	6.371625	3.027247	P	A	lnc-AL354993					hs|chr20:051658394-051658453	CTAAAGCAGCCCTACTGGCATGAGCTCATTCCTTCTTCTAACTTCTTTGAAGCATTTCAG	noncoding				lnc-AL354993.1-3:1												NONHSAT188961.1
A_33_P3221438	-7.223573	-2.8527126	7.223573	down	945.4518	122.18031	9.901696	7.0489836	P	P	NM_152531	152002	XXYLT1	C3orf21	"Homo sapiens xyloside xylosyltransferase 1 (XXYLT1), mRNA [NM_152531]"	hs|chr3:194789120-194789061	AAGCCCCAGGGGTCCATTTGTATCAATTTTCATCTTGTTTTGTTTTGATTTCATTTACGT	coding	ENST00000310380
A_24_P312519	-3.8103564	-1.9299259	3.8103564	down	7220.8174	1975.0153	12.902924	10.972998	P	P	NM_001033083	64081	PBLD	MAWBP|MAWDBP	"Homo sapiens phenazine biosynthesis-like protein domain containing (PBLD), transcript variant 2, mRNA [NM_001033083]"	hs|chr10:70048719-70048391	CTCCTCGTCCGCCTCAGTGACGTTTACAACAGGTCGTTTCTGGAGAACCTGAAAGTGAAC	coding	ENST00000495025
CUST_H6L_40199	2.5846107	1.369947	2.5846107	up	8.376453	15.9908085	2.8134818	4.183429	A	P	NONHSAT161662					hs|chr11:131039920-131039979	TAGACTCTGATATTGCACTTGTATCATGAAAGAAGCCAGGGAGCTTCCCCATTCATGTAC	noncoding																NONHSAT161662.1
A_23_P82950	-2.3227344	-1.2158241	2.3227344	down	681.9548	277.5546	9.386741	8.170917	P	P	NM_006197	5108	PCM1	PTC4|RET/PCM-1	"Homo sapiens pericentriolar material 1 (PCM1), mRNA [NM_006197]"	hs|chr8:17872304-17882883	GGCTGGAAGTCCTGATACTGAATCTCCAGTGTTAGTGAATGACTATGAAGCAGAATCTGG	coding	ENST00000519802
A_22_P00005413	2.0940676	1.066308	2.0940676	up	7.458081	11.470699	2.6482472	3.7145553	A	P	NONHSAT095970					hs|chr4:33893592-33893651	TTCGACTGCTCTCTGATCCACTTGAAGAACTCAGCTGGAAATCAAACAAAGCCAACCTAA	noncoding																NONHSAT095970.2
A_23_P21324	-4.1700945	-2.06008	4.1700945	down	204.47684	38.950085	7.515013	5.454933	P	P	NM_001271893	117581	TWIST2	AMS|BBRSAY|DERMO1|FFDD3|SETLSS|bHLHa39	"Homo sapiens twist family bHLH transcription factor 2 (TWIST2), transcript variant 1, mRNA [NM_001271893]"	hs|chr2:239832044-239832103	ACTTTCACGCCGCTATTCTTTTCCTTTCTCCGTGATTGCTTGGCTAGCCATTTTAAAAAA	coding	ENST00000612363
A_23_P502336	20.802637	4.3786945	20.802637	up	2.230552	40.648613	1.1340461	5.5127406	A	P	NM_013447	30817	EMR2		"Homo sapiens egf-like module containing, mucin-like, hormone receptor-like 2 (EMR2), transcript variant 1, mRNA [NM_013447]"	hs|chr19:14843917-14843858	CTTTGCTTGATATAGACTGCTAAGGTGAGATGGGGAATATCAGAGTCAGCTGCTGCTTGA	coding	ENST00000315576
A_23_P399255	2.8550527	1.5135174	2.8550527	up	82.385056	187.62804	6.1218996	7.635417	P	P	NM_152737	221687	RNF182		"Homo sapiens ring finger protein 182 (RNF182), transcript variant 2, mRNA [NM_152737]"	hs|chr6:13979997-13980056	TAGAAAGCTCTGGACATGGGTACGATGTGTTTTGCTTCTCTGTATAATGTCTACAGTGAT	coding	ENST00000544682
CUST_H6L_71306	-2.5219128	-1.3345184	2.5219128	down	76.45209	22.525414	6.009071	4.6745524	P	P	lnc-PAPPA-6:1					hs|chr9:119459055-119459114	TACCTAAACTTAGATGGGTGGATAGGTGAGTAAGTAGGAGGATAGATGCGTGGAAAATGT	noncoding				lnc-PAPPA-6:1												NONHSAT220078.1
CUST_H6L_24293	2.130727	1.0913458	2.130727	up	69.66643	114.32677	5.867268	6.958614	P	P	ENST00000481396	9779	TBC1D5		"TBC1 domain family, member 5 [Source:HGNC Symbol;Acc:19166] [ENST00000481396]"	hs|chr3:17627886-17550080	CATGTCAACCGGATTTGTGGACCAGTAAAGTTCTCCCACAAGGTAGTTACTTTTGGTGAC	noncoding				lnc-SATB1-8:3
A_23_P46356	-10.052202	-3.3294396	10.052202	down	26.703411	1.991612	4.459755	1.1303153	P	A	NM_024575	79626	TNFAIP8L2	TIPE2	"Homo sapiens tumor necrosis factor, alpha-induced protein 8-like 2 (TNFAIP8L2), mRNA [NM_024575]"	hs|chr1:151131973-151132032	AAAGGTGAAGTGAAACTTGGATCTCTATTTCTCCCATAAGGGACTTCTGAAACAGGGAAG	coding	ENST00000368910
A_33_P3273230	3.3682325	1.7519917	3.3682325	up	57.646217	151.20381	5.5912027	7.3431945	P	P	NM_032132	84072	HORMAD1	CT46|NOHMA	"Homo sapiens HORMA domain containing 1 (HORMAD1), transcript variant 1, mRNA [NM_032132]"	hs|chr1:150679278-150679219	CCCAGATTACCAGCCTCCCGGTTTTAAGGATGGTGATTGTGAAGGAGTTATATTTGAAGG	coding	ENST00000368987
A_23_P109636	-2.264768	-1.1793633	2.264768	down	290.52527	109.22109	8.072842	6.8934784	P	P	NM_015541	26018	LRIG1	LIG-1|LIG1	"Homo sapiens leucine-rich repeats and immunoglobulin-like domains 1 (LRIG1), mRNA [NM_015541]"	hs|chr3:66429656-66429597	AAAGGACAGCCCTTGACCTGGGTTCTGGGTATAATTTGCACTTTTGAGACTGGTAGCTAA	coding/noncoding	ENST00000496559															NONHSAT195845.1
CUST_H6L_25268	11.682175	3.546237	11.682175	up	2.398517	23.983671	1.2201487	4.7663856	A	P	lnc-TNFSF10-5:1					hs|chr3:172413868-172413809	CTCTTCCTAAAGTTAAAGTTTTAGGGTCCGTAGATTTAGTTTGCTGATGTTCTAACTGGA	noncoding			T254728	lnc-TNFSF10-5:1												NONHSAT093258.2
A_33_P3304538	3.2120154	1.6834788	3.2120154	up	45.321487	110.6653	5.228051	6.91153	P	P	NM_207396	388591	RNF207	C1orf188	"Homo sapiens ring finger protein 207 (RNF207), mRNA [NM_207396]"	hs|chr1:6280791-6280850	CAGCAGTTTTCCATTTCTCCACAGTATCCTTTTCATTTAGAGGAGCTTAATAAATGCTTT	coding	ENST00000496676
CUST_H6L_19451	-2.0033774	-1.0024343	2.0033774	down	169.79436	67.62241	7.2284794	6.226045	P	P	ENST00000513080	8405	SPOP	BTBD32|TEF2	speckle-type POZ protein [Source:HGNC Symbol;Acc:11254] [ENST00000513080]	hs|chr17:47698026-47696732	ATCTCTAACACTATTTAGAAGTCTGGCCTGGAATTCTGTGCTGCGTGTTTGCGAGTAAAC	coding
A_22_P00017859	-3.003182	-1.5864918	3.003182	down	44.056564	10.57388	5.1857667	3.5992749	P	A	lnc-ZDHHC17-1:1					hs|chr12:77261895-77261954	GATGGGCCACTATTCTTGTTACCAATTTGAGACAAACTTCAGGTAAGCATTTAGAAACTT	noncoding				lnc-ZDHHC17-1:1												NONHSAT029594.2
CUST_H6L_04330	2.9231937	1.5475454	2.9231937	up	429.90762	1196.5712	8.683161	10.230706	P	P	NM_006420	10564	ARFGEF2	BIG2|PVNH2|dJ1164I10.1	"Homo sapiens ADP-ribosylation factor guanine nucleotide-exchange factor 2 (brefeldin A-inhibited) (ARFGEF2), mRNA [NM_006420]"	hs|chr20:47612418-47614887	CTAGGATTTTTACTGGGTCTACCAGACTGGATGGAAATGCAATAGTTGACTTTGTCCGCT	coding/noncoding				lnc-CSE1L-3:1
CUST_H6L_21021	-2.2754478	-1.1861506	2.2754478	down	482.6154	193.82764	8.864891	7.6787405	P	P	NM_020160	56917	MEIS3	MRG2	"Homo sapiens Meis homeobox 3 (MEIS3), transcript variant 1, mRNA [NM_020160]"	hs|chr19:47909773-47906808	GATGAGTTTGAACTTGGAAGGAGAATGGCATTATCTATAGAGGCTGATGCAGGAGAGACC	coding/noncoding																NONHSAT066967.2
A_24_P410408	5.0911994	2.3480055	5.0911994	up	9.684975	36.44148	3.013004	5.3610096	P	P	NM_002282	3889	KRT83	HB3|Hb-3|KRTHB3	"Homo sapiens keratin 83, type II (KRT83), mRNA [NM_002282]"	hs|chr12:52710736-52710677	GAACATGGACTGCATCGTTGCCGAGATCAAGGCACAGTATGATGACATTGCCACCCGTAG	coding	ENST00000293670
CUST_H6L_29913	-2.0714145	-1.0506163	2.0714145	down	787.06366	365.53928	9.611392	8.560776	P	P	lnc-PRAGMIN					hs|chr8:8095231-8095172	CTATAGTCACCCTGCTCGTCTTCCATCAACTGGGTGCTCAAGACAGTGGAGTGGAGGATC	noncoding				lnc-PRAGMIN.1-7:5												NONHSAT124860.2
CUST_H6L_30853	-2.500842	-1.3224139	2.500842	down	133.10591	41.2478	6.854889	5.532475	P	P	lnc-CDKN2B-3:1					hs|chr9:021969645-021969586	GGAGTAAAACTACTGAATTGGGCCACAAGCAAATGAATAAACTGAACGACTCTTAACCAA	noncoding				lnc-CDKN2B-3:1
A_24_P245838	-5.547005	-2.471709	5.547005	down	15.803733	2.1094174	3.6996076	1.2278986	P	A	NM_002409	4248	MGAT3	GNT-III|GNT3	"Homo sapiens mannosyl (beta-1,4-)-glycoprotein beta-1,4-N-acetylglucosaminyltransferase (MGAT3), transcript variant 1, mRNA [NM_002409]"	hs|chr22:39888092-39888151	ACATTCTGAAATCATTTTCTCTGTAAATGGTTGGATTTCATTTCACCCTTAAAGGGATGC	coding	ENST00000341184
CUST_H6L_42836	-2.8834896	-1.5278158	2.8834896	down	993.2819	339.16034	9.984083	8.456267	P	P	XM_006719855	64062	RBM26	ARRS2|C13orf10|PPP1R132|PRO1777|SE70-2|ZC3H17	"PREDICTED: Homo sapiens RNA binding motif protein 26 (RBM26), transcript variant X12, mRNA [XM_006719855]"	hs|chr13:79892962-79889076	CAAACAGCAGAGAGAGATCATCATTGCCTGAATTTAGCTTTGTGACTGCAAGAGCAAGAC	coding/noncoding																NONHSAT166972.1
CUST_H6L_20209	2.1612067	1.1118371	2.1612067	up	2.8927567	5.037346	1.3873129	2.49915	A	P	XM_006722546	79839	CCDC102B	ACY1L|AN|C18orf14|HsT1731	"PREDICTED: Homo sapiens coiled-coil domain containing 102B (CCDC102B), transcript variant X11, mRNA [XM_006722546]"	hs|chr18:66382789-66382848	ACCTGTTTGCATAATGGGACATCTCTTAAATGCAGCAAGCTTTAATGCATTTTTGCCAAA	coding/noncoding				lnc-CCDC102B-1:2
CUST_H6L_26102	-10.919634	-3.4488525	10.919634	down	55.970818	3.867324	5.5470705	2.098218	P	A	NONHSAT097818					hs|chr4:111480327-111480853	GAATCACTGATATACACTCAATAACAGAAACCTTGGCCGAATTGTCACAATAGCAGAGCC	noncoding
A_21_P0013333	-3.0636723	-1.615262	3.0636723	down	175.3319	45.405994	7.27934	5.6640778	P	P	NM_001145268	222234	FAM185A		"Homo sapiens family with sequence similarity 185, member A (FAM185A), transcript variant 1, mRNA [NM_001145268]"	hs|chr7:102401771-102401830	GATGGGTTGCTGAAAGCCAAGTATCTTTATACAGAATCATCATTTCTGTCTTCTGCTGCT	coding/noncoding	ENST00000443595															NONHSAT121640.2
A_21_P0012243	-2.2784016	-1.1880221	2.2784016	down	130.10352	44.30144	6.818996	5.630974	P	P	ENST00000609932	100130418	CECR7	SAHL1	"cat eye syndrome chromosome region, candidate 7 (non-protein coding) [Source:HGNC Symbol;Acc:HGNC:1845] [ENST00000609932]"	hs|chr22:17541560-17541619	TGCACGATGCAGAAAATTAGACCTGCATGGCACGTTTAGCCCTAAATTTAGGAATCTACC	noncoding	ENST00000609932			CECR7:4												NONHSAT191947.1
A_33_P3333982	-2.5917528	-1.3739281	2.5917528	down	324.1762	107.28819	8.242284	6.8683558	P	P	NM_022359	9659	PDE4DIP	CMYA2|MMGL	"Homo sapiens phosphodiesterase 4D interacting protein (PDE4DIP), transcript variant 3, mRNA [NM_022359]"	hs|chr1:144951824-144951765	ATGGGGTGCTCTGGGGAAATATTGGAGGGTCATCCATTCCACATTAAAAGAGCAAGTTGT	coding	ENST00000612094
A_24_P56363	2.2645352	1.179215	2.2645352	up	41.82472	70.812996	5.112054	6.291269	P	P	NM_030925	81617	CAB39L	MO25-BETA|MO2L|bA103J18.3	"Homo sapiens calcium binding protein 39-like (CAB39L), transcript variant 5, mRNA [NM_030925]"	hs|chr13:49883274-49883215	CCCTGACAGTTCAGAGTCCCTTCGAATTGCACTTTTCTGGTTTCGCTTATTTAATTAAAA	coding	ENST00000610540
A_23_P53176	-2.1921654	-1.1323566	2.1921654	down	570.6935	244.23756	9.123833	7.991476	P	P	NM_016725	2348	FOLR1	FBP|FOLR	"Homo sapiens folate receptor 1 (adult) (FOLR1), transcript variant 1, mRNA [NM_016725]"	hs|chr11:71907268-71907327	CCACAGCTCCCAACTATTTGGTTCCTGCTCCATGGTCGGGCCTCTGACAGCCACTTTGAA	coding	ENST00000393679
A_21_P0013376	-5.587417	-2.4821815	5.587417	down	16.62348	2.202107	3.772161	1.2899795	P	A	ENST00000420774					hs|chr7:26438343-26438909	ATTTTTATATGCGGAGAAACCCAACACACAGCTATTCTGTCAGGCTGCCGAGAAAAGGCT	noncoding	ENST00000420774			lnc-SNX10-2:5												NONHSAT119635.2
A_23_P23356	2.0448172	1.0319719	2.0448172	up	212.5054	378.8673	7.580017	8.611989	P	P	NM_016052	51018	RRP15	CGI-115|KIAA0507	"Homo sapiens ribosomal RNA processing 15 homolog (S. cerevisiae) (RRP15), mRNA [NM_016052]"	hs|chr1:218504518-218504577	ACCATTTGTAAGAAAGCCAAAAGACTTTTGCCAGATTTCATATTTCCCCTTTTCATGTAC	coding	ENST00000366932
CUST_H6L_40713	-2.6569045	-1.4097464	2.6569045	down	41.114532	11.17383	5.08764	3.6778934	P	P	ENST00000614016					hs|chr12:117239163-117239222	GGAAGATTCTAGAGCATGTAGCAAGAAAAGCAAGTAATTGTCTTTCTCTGCAGCCCTGTG	noncoding	ENST00000614016															NONHSAT162828.1
A_24_P219552	2.222972	1.1524897	2.222972	up	694.40265	1497.0166	9.414115	10.566605	P	P	NM_003204	4779	NFE2L1	LCR-F1|NRF1|TCF11	"Homo sapiens nuclear factor, erythroid 2-like 1 (NFE2L1), mRNA [NM_003204]"	hs|chr17:46138281-46138340	GTTCTCTTTGCCATAAAGACTCCGTGTAACTGTGTGAACACTTGGGATTTTTCTCCTCTG	coding/noncoding	ENST00000357480		T149607
A_33_P3396692	2.0146358	1.010519	2.0146358	up	2698.0444	5649.9736	11.4807205	12.49124	P	P	NM_003144	6745	SSR1	TRAPA	"Homo sapiens signal sequence receptor, alpha (SSR1), transcript variant 1, mRNA [NM_003144]"	hs|chr6:7289857-7289798	TGTGAGCAGTTGGTCTTACCAGAATCATTGTTGAACTACCTGAAACAAGTCTTTAGAATA	coding/noncoding	ENST00000244763	NR_120448.1
A_24_P244410	-2.3718295	-1.2460003	2.3718295	down	252.28972	88.713615	7.8468466	6.6008463	P	P	NM_014042	25906	ANAPC15	APC15|C11orf51|HSPC020	"Homo sapiens anaphase promoting complex subunit 15 (ANAPC15), transcript variant 3, mRNA [NM_014042]"	hs|chr11:71821178-71820960	ATGAATGACTACAATGAGTCACCGGATGATGGAGAGGTCAATGAGGTGGACATGGAAGGC	coding	ENST00000538919
A_33_P3405936	-3.678609	-1.8791603	3.678609	down	13.217998	2.710198	3.4445024	1.5653421	P	A	NM_001136107	149281	METTL11B	C1orf184|HOMT1B|NTM1B	"Homo sapiens methyltransferase like 11B (METTL11B), mRNA [NM_001136107]"	hs|chr1:170136683-170136742	AAAGAAAATGGCATCATCATATTGAAGGACAATGTGGCCCGGGAGGGCTGTATCCTTGAT	coding	ENST00000439373
A_33_P3293247	-2.2947245	-1.1983209	2.2947245	down	280.8499	103.94448	8.019105	6.820784	P	P	NM_015597	26086	GPSM1	AGS3	"Homo sapiens G-protein signaling modulator 1 (GPSM1), transcript variant 2, mRNA [NM_015597]"	hs|chr9:139236220-139236279	GGATGTGGTGCTGGGCTGCCGGAGTTTCTTTTTCTTATCTTATTTTTAATAATTAAATGT	coding	ENST00000616132
CUST_H6L_04585	-2.093211	-1.0657177	2.093211	down	86.08745	30.90249	6.187528	5.1218104	P	P	ENST00000536625	9735	KNTC1	ROD	kinetochore associated 1 [Source:HGNC Symbol;Acc:17255] [ENST00000536625]	hs|chr12:123095623-123095682	TAGTTCTGGTCTCTGTAACATCTGCTTAGCGTGCTGAATGGTGCACCTATTGACAGTTTC	noncoding				lnc-DENR-4:1
CUST_H6L_11795	3.307822	1.7258816	3.307822	up	6.2792034	15.48962	2.4135485	4.13943	A	P	ENST00000588832	100101467	ZSCAN30	ZNF-WYM|ZNF397OS|ZNF917	zinc finger and SCAN domain containing 30 [Source:HGNC Symbol;Acc:33517] [ENST00000588832]	hs|chr18:32869371-32869312	TGTTGGGATATATGAAATTTAGGGATGTATGACTAAGCCCTTAATATAACCGTAAGAGGA	noncoding				lnc-ZSCAN30-1:2
A_21_P0013918	-4.4943495	-2.1681123	4.4943495	down	490.59894	97.010216	8.889338	6.7212253	P	P	ENST00000603357				"HUMGLIA1F glial factor-1 {Homo sapiens} (exp=-1; wgp=0; cg=0), partial (5%) [THC2619931]"	hs|chr4:90033263-90033322	TCTGTTGGTCCATCGAGGATCGTCTTTCACCAGGATTATTGTAACATCATCTTCACCGAG	noncoding	ENST00000603357			lnc-TIGD2-2:1
CUST_H6L_39169	2.0960882	1.0676994	2.0960882	up	597.9534	1227.069	9.196903	10.264603	P	P	NONHSAT160024					hs|chr11:003066852-003066793	CCCATGTGCCTTCTGTGTCCTGTCTCCAAGATCCTCTCAGACATGGAAAGACTCTGCTTG	noncoding			T053367													NONHSAT160024.1
A_24_P143171	44.590897	5.4786773	44.590897	up	7.158744	259.2131	2.59582	8.074497	A	P	NM_031442	83604	TMEM47	BCMP1|TM4SF10	"Homo sapiens transmembrane protein 47 (TMEM47), mRNA [NM_031442]"	hs|chrX:34646240-34646181	GCAGTGTACTGTTAAACCAATATCATCACATCTCGAGTCTTATCAAGTTTTCATTCTCTG	coding	ENST00000275954
CUST_H6L_17105	-6.216745	-2.6361594	6.216745	down	62.96564	7.4555793	5.7218895	3.08573	P	A	NM_005767	10161	LPAR6	ARWH1|HYPT8|LAH3|P2RY5|P2Y5	"Homo sapiens lysophosphatidic acid receptor 6 (LPAR6), transcript variant 1, mRNA [NM_005767]"	hs|chr13:48986073-48986014	AATGCCTCAGAAGCCTGCTTTGAAAATTTTCCAGAAGCCACATGGAAAACATATCTCTCA	coding/noncoding				lnc-RCBTB2-5:1
A_24_P157370	-6.4956584	-2.6994758	6.4956584	down	38.019867	4.3299203	4.972019	2.2725434	P	A	NM_018725	55540	IL17RB	CRL4|EVI27|IL17BR|IL17RH1	"Homo sapiens interleukin 17 receptor B (IL17RB), mRNA [NM_018725]"	hs|chr3:53899592-53899651	ATAATGCAACAATAAAGCATCTTCAGCCAAACATCTAGTCTTCCATAGACCATGCATTGC	coding	ENST00000288167
CUST_H6L_16453	-2.7449682	-1.4567894	2.7449682	down	12.540451	3.4366848	3.3743649	1.9175755	P	A	lnc-PTPRB-4:1					hs|chr12:070840449-070840390	GGTGCATCTCGCGTTTAGATCCTGACAGACCTCTAGATCTTTTTAATACCTCTCATAGCC	noncoding				lnc-PTPRB-4:1												NONHSAT029412.2
A_23_P7423	2.3852222	1.2541237	2.3852222	up	746.75775	1729.3474	9.525932	10.780056	P	P	NM_017755	54888	NSUN2	MISU|MRT5|SAKI|TRM4	"Homo sapiens NOP2/Sun RNA methyltransferase family, member 2 (NSUN2), transcript variant 1, mRNA [NM_017755]"	hs|chr5:6599588-6599529	ACCTCAGTGGTGTGTCATTAACATGCAGTGGGGTTAATATCTGAGGCCTCAGATGACTTT	coding/noncoding	ENST00000513888	NR_037947.1
A_23_P408167	-3.9529448	-1.9829278	3.9529448	down	94.32279	17.82478	6.325386	4.3424582	P	P	NM_001004051	114928	GPRASP2	GASP2	"Homo sapiens G protein-coupled receptor associated sorting protein 2 (GPRASP2), transcript variant 1, mRNA [NM_001004051]"	hs|chrX:101972466-101972525	GTGGATGCCAAATGAATATCAAAACTGAAAACACATTTGTTGATATTTGTCTTGCTGTCC	coding	ENST00000543253
CUST_H6L_25602	-2.0952404	-1.0671158	2.0952404	down	182.0685	69.76657	7.337186	6.27007	P	P	NONHSAT095141					hs|chr4:9679498-9679557	TAAACATGACCAGGTTCTGCCAATCGTGATGTATGCCAACTCTGGTTACAGTATCAATGG	noncoding																NONHSAT095141.2
A_33_P3423949	-6.6358395	-2.730279	6.6358395	down	326.89383	41.11634	8.258501	5.528222	P	P	NM_005189	84733	CBX2	CDCA6|M33|SRXY5	"Homo sapiens chromobox homolog 2 (CBX2), transcript variant 1, mRNA [NM_005189]"	hs|chr17:77761302-77761361	GCACCAGATGCTCAGACTTGGTTGTCTTATGTTTACCAATAAATAAAAGTAGACTTTTTC	coding/noncoding	ENST00000310942			lnc-CBX2-5:1												NONHSAT056309.2
A_24_P308851	-4.9539323	-2.3085742	4.9539323	down	742.989	137.31532	9.518881	7.2103066	P	P	NM_032087	56108	PCDHGA7	PCDH-GAMMA-A7	"Homo sapiens protocadherin gamma subfamily A, 7 (PCDHGA7), transcript variant 2, mRNA [NM_032087]"	hs|chr5:140764098-140764157	CAACATGTCACTGAGCCTGTTCGTGCTGGACCAGAATGACAACCCGCCCGAGATCCTGTA	coding	ENST00000617050
A_33_P3249135	3.42684	1.7768788	3.42684	up	98.629196	277.09372	6.392218	8.169097	P	P	NM_001114132	65065	NBEAL1	A530083I02Rik|ALS2CR16|ALS2CR17	"Homo sapiens neurobeachin-like 1 (NBEAL1), mRNA [NM_001114132]"	hs|chr2:204082537-204082596	GTTGCACACTTGGATTTTCAAAACTCGGTGAAAGTTACAAGTTTGCATGGTAAGAATAAA	coding	ENST00000449802
A_33_P3248903	3.4901786	1.8033009	3.4901786	up	49.92791	134.00368	5.370904	7.174205	P	P	NM_058238	7477	WNT7B		"Homo sapiens wingless-type MMTV integration site family, member 7B (WNT7B), mRNA [NM_058238]"	hs|chr22:46316713-46316654	ATGTCTATAGTGTCTTTAAATTATTGTGACCTACACTGGGTACCGGAGAGGGGGATGGCT	coding	ENST00000339464
A_23_P131435	-2.933781	-1.5527611	2.933781	down	344.16217	101.377975	8.339096	6.786335	P	P	NM_014880	9936	CD302	BIMLEC|CLEC13A|DCL-1|DCL1	"Homo sapiens CD302 molecule (CD302), transcript variant 1, mRNA [NM_014880]"	hs|chr2:160628550-160628491	ATATCAGCATTGGTGATTGCTAGCACGGTAATTTTGACAGTTTTGGGAGCAATCATTTGG	coding/noncoding	ENST00000505052			lnc-MARCH7-3:1												NONHSAT075123.2
A_24_P62860	3.1437612	1.6524916	3.1437612	up	42.320324	101.070175	5.1292706	6.781762	P	P	NM_005843	10254	STAM2	Hbp|STAM2A|STAM2B	"Homo sapiens signal transducing adaptor molecule (SH3 domain and ITAM motif) 2 (STAM2), mRNA [NM_005843]"	hs|chr2:152975469-152975410	GTCTATATGGTACTTGATCTACATTTAAGTGGAAAAATTAGCAGTATTTGAAAGCTCAGT	coding/noncoding	ENST00000263904															NONHSAT182935.1
CUST_H6L_00416	-3.3144495	-1.7287693	3.3144495	down	85.791336	19.268282	6.1820927	4.4533234	P	P	NR_030580	100126296	MIR298	MIRN298|hsa-mir-298	"Homo sapiens microRNA 298 (MIR298), microRNA [NR_030580]"	hs|chr20:57393342-57393283	TTCTCCCAGTGGTTTTCCTTGACTGTGAGGAACTAGCCTGCTGCTTTGCTCAGGAGTGAG	noncoding	ENST00000401212	NR_030580.1	T221110
CUST_H6L_27413	-2.1326349	-1.0926371	2.1326349	down	200.17099	76.02146	7.481845	6.389208	P	P	ENST00000504116	10915	TCERG1	CA150|TAF2S|Urn1	transcription elongation regulator 1 [Source:HGNC Symbol;Acc:15630] [ENST00000504116]	hs|chr5:145879464-145879523	AGTGTTATGGGATTCCCTAGTGAGGAAAGAATTGGTATCTCTGTGTGGTGACTTTAGCCT	coding
A_33_P3358521	-6.2644596	-2.64719	6.2644596	down	760.1467	110.37121	9.55533	6.90814	P	P	NM_020829	57589	RIC1	CIP150|KIAA1432|bA207C16.1	"Homo sapiens RAB6A GEF complex partner 1 (RIC1), transcript variant 1, mRNA [NM_020829]"	hs|chr9:5774230-5774289	ACTGTTCTGTGTCCTAACAGTGAGGTTCCATCACAAAGGGGCAGTATTAATTAGCAGCAG	coding	ENST00000545243
A_33_P3240936	-17.301107	-4.1127925	17.301107	down	708.63495	35.72532	9.445261	5.3324685	P	P	NM_012104	23621	BACE1	ASP2|BACE|HSPC104	"Homo sapiens beta-site APP-cleaving enzyme 1 (BACE1), transcript variant a, mRNA [NM_012104]"	hs|chr11:117161697-117161638	TTGGAACATTTTCCCAGTCATCTCACTCTACCTAATGGGTGAGGTTACCAACCAGTCCTT	coding/noncoding	ENST00000530824															NONHSAT159734.1
A_23_P167250	-2.2114518	-1.1449938	2.2114518	down	22.84046	7.4792867	4.236017	3.0910234	P	A	NM_021803	59067	IL21	CVID11|IL-21|Za11	"Homo sapiens interleukin 21 (IL21), transcript variant 1, mRNA [NM_021803]"	hs|chr4:123536881-123534069	AAACCACCTTCCACAAATGCAGGGAGAAGACAGAAACACAGACTAACATGCCCTTCATGT	coding	ENST00000264497
A_24_P236753	-9.274048	-3.2131991	9.274048	down	65.89078	5.291236	5.787798	2.5745988	P	A	NM_003585	8447	DOC2B	DOC2BL	"Homo sapiens double C2-like domains, beta (DOC2B), mRNA [NM_003585]"	hs|chr17:11929-11331	ACGAGACCCTCACTTACTACGGGATCACAGATGAAGACATGATCCGCAAGACCCTGCGGA	coding	ENST00000343572
CUST_H6L_76279	-24.610207	-4.621185	24.610207	down	102.19869	3.240987	6.447893	1.8267083	P	A	T082405					hs|chr12:074860049-074859990	TGAAACCACAATATTTCCCCAATTTCTCCTGAGCATTTTATTAAGTCGTGCTTTTCTGAG	noncoding			T082405
A_23_P170857	2.0976343	1.0687633	2.0976343	up	41.70006	65.259964	5.1075916	6.176355	P	P	NM_002182	3556	IL1RAP	C3orf13|IL-1RAcP|IL1R3	"Homo sapiens interleukin 1 receptor accessory protein (IL1RAP), transcript variant 1, mRNA [NM_002182]"	hs|chr3:190368968-190369027	AATTAATGGTTTTAAATATATGCTATAGGGACGTTCCATGCCCAGGTTAACAAAGAACTG	coding	ENST00000447382
CUST_H6L_39201	-13.026062	-3.703329	13.026062	down	50.375645	2.942494	5.3858376	1.6825083	P	A	lnc-RP11-140L24					hs|chr11:014561559-014561500	CGCAGCACTACAGGCTAAATGCTGCAAATCTATAGTGATATCAGGTCTATTTTTATTCTC	noncoding				lnc-RP11-140L24.4.1-1:1												NONHSAT160100.1
CUST_H6L_75650	4.658044	2.2197242	4.658044	up	5.8388734	20.341263	2.3115296	4.531254	A	P	T027091					hs|chr1:193252746-193252805	GATGGCCTAAATTTTGAGAATCTTGAGGAGGTGTGGAACACTTGCATTAGCAGGAAGTTG	noncoding			T027091
A_23_P322756	-34.077057	-5.0907288	34.077057	down	717.81903	18.254047	9.467408	4.3766794	P	P	NM_030625	80312	TET1	CXXC6|LCX|MLL-TET1|TET1-MLL|bA119F7.1	"Homo sapiens tet methylcytosine dioxygenase 1 (TET1), mRNA [NM_030625]"	hs|chr10:70453516-70453575	TTACTAGTATTAGACTATCAGGAATACACCCTTGCGAGATTATGTTTTAGATTTTAGGCC	coding	ENST00000373644
CUST_H6L_32876	2.051001	1.0363283	2.051001	up	31.218075	47.33222	4.6851916	5.72152	P	P	ENST00000564307	9785	DHX38	DDX38|PRP16|PRPF16	DEAH (Asp-Glu-Ala-His) box polypeptide 38 [Source:HGNC Symbol;Acc:17211] [ENST00000564307]	hs|chr16:72133092-72133151	TGCTCCTCCAGGAAGACGTGAGGAGGGCGAAGAAGGAATTTCATTTGACACGGAGGAGGA	coding
A_23_P55936	-2.2067451	-1.1419201	2.2067451	down	2657.046	1266.9109	11.457663	10.3157425	P	P	NM_004107	2217	FCGRT	FCRN|alpha-chain	"Homo sapiens Fc fragment of IgG, receptor, transporter, alpha (FCGRT), transcript variant 2, mRNA [NM_004107]"	hs|chr19:50029511-50029570	CTGTGGTCTGCCTCAGTTTCCCCTCCTAATACATATGGCTGTTTTCCACCTCGATAATAT	coding/noncoding	ENST00000595881															NONHSAT179878.1
A_21_P0012897	-4.280603	-2.097814	4.280603	down	131.67049	23.545776	6.839362	4.741548	P	P	TCONS_l2_00022831		XLOC_l2_011987		"BROAD Institute lincRNA (XLOC_l2_011987), lincRNA [TCONS_l2_00022831]"	hs|chr5:34163243-34163184	AGCGTGTACATGTCTTTAAAGGTAAGACACAGAAGCTGCCAATGTAATTTGTACAGAAGT	noncoding
CUST_H6L_01612	2.3116815	1.2089427	2.3116815	up	17.63154	29.71038	3.8584635	5.067406	P	P	ENST00000619633					hs|chr5:094213373-094213314	CTCAAAGAGCAAGGACTAAGAGTGAGAGAGAATTAGCCAGTCAGTGCACCCCATTTAATC	noncoding	ENST00000619633
CUST_H6L_34296	2.0263438	1.0188789	2.0263438	up	8.970651	13.31445	2.908703	3.927582	A	P	lnc-MIXL1-3:1					hs|chr1:226396884-226396943	GTTTTTATCGGTGGTCAGATGAACACACGACTCCATCTCCAGCGGAGCCGGGGAAACGAG	noncoding				lnc-MIXL1-3:1												NONHSAT150660.1
A_21_P0014195	2.5268598	1.3373456	2.5268598	up	28.068094	52.526062	4.532717	5.870063	P	P	XR_108794				"PREDICTED: Homo sapiens uncharacterized LOC100506312 (LOC100506312), misc_RNA [XR_108794]"	hs|chr7:106815430-106815489	AATAAATAAGGAATCTGCACTGAGAACCATTGCAAAGGAAGCTGGAGACGGGTGGCTTTC	noncoding
A_33_P3257903	-14.201622	-3.8279839	14.201622	down	670.7548	41.30626	9.362444	5.53446	P	P	NM_001512	2941	GSTA4	GSTA4-4|GTA4	"Homo sapiens glutathione S-transferase alpha 4 (GSTA4), mRNA [NM_001512]"	hs|chr6:52850310-52850251	ATTCTCCACTACATAGCAGACAAGCACAATCTCTTTGGCAAGAACCTCAAGGAGAGAACC	coding	ENST00000370959
CUST_H6L_78169	-3.5426586	-1.8248324	3.5426586	down	14.45341	3.0722337	3.5726497	1.7478173	P	A	T269930					hs|chr4:114429592-114429651	ATAAATATCTCAATAGGAACTGTGAGCTCTCCATCACTGAACGGTACAGGAAAGCCCAGG	noncoding			T269930
CUST_H6L_58453	-4.8541164	-2.2792087	4.8541164	down	14.39098	2.196751	3.5666163	1.2874078	P	A	NONHSAT197453					hs|chr3:110511035-110511094	TAATTTCATCAGCTTCCCAAGGAAAGAGAAATCATGACCTAGTGATGCTGGTGGCTCCTG	noncoding																NONHSAT197453.1
CUST_H6L_06840	6.03418	2.5931578	6.03418	up	42.12456	198.7002	5.122369	7.7155266	P	P	NM_001142397	9811	CTIF	Gm672|KIAA0427	"Homo sapiens CBP80/20-dependent translation initiation factor (CTIF), transcript variant 2, mRNA [NM_001142397]"	hs|chr18:46389308-46389367	GAAACCATTGGCTGGGCCTTTGAGGACACAGATCAGAAGAAAGAAAGACAACTTTCCTCT	coding/noncoding				lnc-LIPG-7:1
A_23_P54000	2.7179487	1.4425182	2.7179487	up	143.25027	328.2704	6.96727	8.409788	P	P	NM_021249	58533	SNX6	MSTP010|TFAF2	"Homo sapiens sorting nexin 6 (SNX6), transcript variant 1, mRNA [NM_021249]"	hs|chr14:35031706-35031647	AACAGCGATAACAGTGATAGTTTTTAACTCTATGGTCATTGTATCACTCTGGAAAATGTG	coding/noncoding	ENST00000362031															NONHSAT169203.1
A_23_P502371	-2.684478	-1.4246416	2.684478	down	44.502834	11.970422	5.2022524	3.7776108	P	P	NM_005392	5253	PHF2	CENP-35|GRC5|JHDM1E	"Homo sapiens PHD finger protein 2 (PHF2), mRNA [NM_005392]"	hs|chr9:96441749-96441808	TCGTGGCTATTAAAGTGTTTTATTTCCCAATTCATATTACTCTTGTATCGAGTCCATGAG	coding	ENST00000610682
A_21_P0006375	-2.650453	-1.406239	2.650453	down	72.65701	20.258957	5.9315124	4.5252733	P	P	NM_199001	375791	CYSRT1	C9orf169	"Homo sapiens cysteine-rich tail protein 1 (CYSRT1), mRNA [NM_199001]"	hs|chr9:140119206-140119265	TCTCAAGCATCTTGGTCTCTGCTAAGAAGAGGCTCAGAGGCTTAGAAGCCCTGCCTCGCC	coding/noncoding	ENST00000409414															NONHSAT135707.2
A_33_P3737979	-13.075694	-3.7088156	13.075694	down	341.82684	21.66579	8.328637	4.6198215	P	P	DW407923	677773	SCARNA23	ACA12	"HHAGE000653 Human liver regeneration after partial hepatectomy Homo sapiens cDNA, mRNA sequence [DW407923]"	hs|chr14:91506376-91506435	TGTGTCTCTTGTTTGATTTTAGCTCAGTTTTTGTACAGGTAAATGTGCCGTCCATTTTAT	coding
A_23_P53162	-2.2503462	-1.170147	2.2503462	down	1075.0042	474.3511	10.097584	8.927437	P	P	NM_003156	6786	STIM1	D11S4896E|GOK|IMD10|STRMK|TAM|TAM1	"Homo sapiens stromal interaction molecule 1 (STIM1), transcript variant 2, mRNA [NM_003156]"	hs|chr11:4114005-4114064	AAAGTAATCTGAATTTCCCAAGTGCCTACGCTGCATATTCCCCTTGTTAGATCCCATTTT	coding	ENST00000300737
A_24_P37939	2.4179657	1.2737937	2.4179657	up	71.404175	134.4322	5.905158	7.1789517	P	P	ENST00000401695	6208	RPS14	EMTB|S14	ribosomal protein S14 [Source:HGNC Symbol;Acc:HGNC:10387] [ENST00000401695]	hs|chr5:149823390-149823331	GAGATTGTTCCACATCAGTACATAAAGTACATAAAGATTGTCACCCCACAAATACACACC	noncoding	ENST00000401695			lnc-RPS14-3:1												NONHSAT104556.2
CUST_H6L_00488	-3.1044292	-1.634328	3.1044292	down	14.95106	3.604634	3.6228883	1.9885603	P	A	ENST00000410592					hs|chr19:056248902-056248961	TGTAGTACCCGGGACATACGCTGTCTGATTGTCTTAAGATTCTACCTACTCCTTGGTACA	noncoding	ENST00000410592			lnc-RFPL4A-1:1												NONHSAT068080.2
CUST_H6L_21194	-3.1715767	-1.6652002	3.1715767	down	25.240032	5.798643	4.3779054	2.7127051	P	A	NM_016363	51206	GP6	BDPLT11|GPIV|GPVI	"Homo sapiens glycoprotein VI (platelet) (GP6), transcript variant 2, mRNA [NM_016363]"	hs|chr19:55530058-55527081	AACTGACCGTCTCATTCACAAACGAAGTCTTCACAACTGAGACTTCTAGGAGTATCACCG	coding
CUST_H6L_22146	348.94122	8.44684	348.94122	up	3.101933	947.2127	1.4619442	9.908785	A	P	ENST00000480684	7849	PAX8		paired box 8 [Source:HGNC Symbol;Acc:8622] [ENST00000480684]	hs|chr2:113977950-113977891	AAATTTTCCAGATCGATGGGTTCCAAAAGGGATGACAGAGGGACCTTCTGAGCTCCATTG	noncoding				lnc-IL36B-2:1
CUST_H6C_07766	-2.2790089	-1.1884065	2.2790089	down	14.219621	4.5849543	3.5490818	2.3606753	P	A	hsa_circ_0021569						AAGAAGTATCGAATTTGACAGACGGTCCTACCTCGGGACTTAACACCATTCTCTCATCAA	circRNA					chr11	32948702	32949669	+	967	275	"K562, H1hesc, Gm12878, Bj, Ag04450, A549, Sknshra"	"ANNOTATED, CDS, coding, INTERNAL, OVCODE, OVEXON, UTR5"	NM_001076786	QSER1	Salzman2013
CUST_H6L_21575	-4.5371027	-2.1817713	4.5371027	down	71.80625	11.607491	5.91409	3.7323189	P	P	NM_152390	130733	TMEM178A	TMEM178	"Homo sapiens transmembrane protein 178A (TMEM178A), transcript variant 1, mRNA [NM_152390]"	hs|chr2:39944170-39944229	CTCTGTACTTATGCCGCCAGTATCTCGTATGATTTGAACCGGCTCCCAAAGCTAATTTAT	coding/noncoding				lnc-TMEM178-1:24
CUST_H6L_12801	-3.869914	-1.9523015	3.869914	down	115.31492	22.574432	6.6298776	4.677576	P	P	lnc-PPIAL4G-16:1					hs|chr1:143420592-143420533	AAAGAAGAACATTGTACAATCAAAGTCCTTGGCAACATTGTAGAACTAGCGGGTGCTGAC	noncoding				lnc-PPIAL4G-16:1												NONHSAT005725.2
CUST_H6L_28372	-9.641846	-3.2693093	9.641846	down	35.04409	2.753717	4.852645	1.5833356	P	A	ENST00000514790	253714	MMS22L	C6orf167|dJ39B17.2	"MMS22-like, DNA repair protein [Source:HGNC Symbol;Acc:21475] [ENST00000514790]"	hs|chr6:97599628-97599569	ACCTGGCAAGGAAACTATTGCCAGCCATTTGACAGCCAACATGTTTTTTAAATAACTAAT	noncoding				lnc-NDUFAF4-3:1
CUST_H6L_06468	-3.2184682	-1.6863742	3.2184682	down	21.061884	4.8075557	4.11692	2.4305458	P	A	ENST00000467082					hs|chr8:76079999-76079940	CAAAGGCTTTTGTTTGGGGCTGTTTGGGGACATTTTTATTCATCCTGAATGTGTAGTGGG	noncoding	ENST00000467082			lnc-JPH1-6:1												NONHSAT127309.2
A_21_P0011546	-4.393949	-2.135518	4.393949	down	19.258852	3.2965465	3.986649	1.8511311	P	A	TCONS_l2_00010812		XLOC_l2_005804		"BROAD Institute lincRNA (XLOC_l2_005804), lincRNA [TCONS_l2_00010812]"	hs|chr17:44324761-44324820	CAGGTTATTTTAATTCCATTGCATTTTTCAGAATTCTCAATCGCAATCCTCTGACAACTG	noncoding
A_33_P3337144	-20.620062	-4.365977	20.620062	down	224.53711	8.605397	7.667485	3.3015084	P	A	NM_001033723	619279	ZNF704	Gig1	"Homo sapiens zinc finger protein 704 (ZNF704), mRNA [NM_001033723]"	hs|chr8:81550890-81550831	GCCACCCAGAAAGCTATGAATTCCAATATACACCACTGATCGTGCAAGTTAGGGTTTTTT	coding	ENST00000327835
CUST_H6L_23052	2.2552948	1.173316	2.2552948	up	139.48283	263.89694	6.9267263	8.100042	P	P	NM_015939	51605	TRMT6	CGI-09|GCD10|Gcd10p	"Homo sapiens tRNA methyltransferase 6 homolog (S. cerevisiae) (TRMT6), transcript variant 1, mRNA [NM_015939]"	hs|chr20:5924600-5924277	AAATTAACCACATGAGATACGATACACTAGCCCAGATGTTGACGTTGGGAAATATCCGTG	coding
CUST_H6L_11056	-5.7826285	-2.5317254	5.7826285	down	15.067391	1.9597666	3.6342216	1.1024963	P	A	lnc-TWF1-1:1					hs|chr12:044402482-044402423	CGTCTTAGACACCAGAAAAGCCACAGAAGAAGGAAGGCATGTTTAATGTCGCTAAACTGA	noncoding				lnc-TWF1-1:1												NONHSAT027810.2
A_24_P19677	-2.8128386	-1.4920268	2.8128386	down	126.20946	34.47763	6.7741733	5.2821465	P	P	NM_173065	163702	IFNLR1	CRF2/12|IFNLR|IL-28R1|IL28RA|LICR2	"Homo sapiens interferon, lambda receptor 1 (IFNLR1), transcript variant 3, mRNA [NM_173065]"	hs|chr1:24496050-24495991	CGGGAACCAAGGAGCTGCTATGTTCTATGATGTGCCTGAAGAAACAGGACCTGTACAACA	coding	ENST00000374418
A_23_P167468	-3.7716684	-1.9152029	3.7716684	down	12.638976	2.5152643	3.385325	1.4701221	P	P	NM_000949	5618	PRLR	HPRL|MFAB|hPRLrI	"Homo sapiens prolactin receptor (PRLR), transcript variant 1, mRNA [NM_000949]"	hs|chr5:35065163-35065104	AAATGTGATTTTTCTTCAGGTAACACTACAGAGTACGTGAAATGCTCAAGAATGTAGTCA	coding	ENST00000508107
CUST_H6L_56015	-8.240429	-3.0427194	8.240429	down	301.7702	30.21277	8.132259	5.08954	P	P	NM_001290047	27443	CECR2		"Homo sapiens cat eye syndrome chromosome region, candidate 2 (CECR2), transcript variant 1, mRNA [NM_001290047]"	hs|chr22:18035018-18035077	ACTGTATTATAACACTGTGAACAAGAACATCAGCAGCAGCAGAATTGTCAGCCTTCCTGC	coding/noncoding				lnc-CECR2-3:1												NONHSAT191956.1
CUST_H6L_20660	7.5058737	2.90802	7.5058737	up	4.032437	23.05367	1.8015882	4.709608	A	P	BC020837	81931	ZNF93	HPF34|HTF34|TF34|ZNF505	"Homo sapiens zinc finger protein 93, mRNA (cDNA clone IMAGE:4809649), with apparent retained intron. [BC020837]"	hs|chr19:20043387-20043446	ATTTGGTGACACAAATTTCGATTACTTTTACCTAGTGGCTTGCAGTAACAATGCTACAAT	noncoding				lnc-ZNF93-1:3												NONHSAT063615.2
A_33_P3391796	16.344065	4.030695	16.344065	up	27.582525	359.85834	4.5076847	8.53838	P	P	NM_005450	9241	NOG	SYM1|SYNS1	"Homo sapiens noggin (NOG), mRNA [NM_005450]"	hs|chr17:54672456-54672515	GCACTGTTTAACTGTGTAGGAATGTATATGTGTGTGTATATACGGTCCCAGTTTTAATTT	coding	ENST00000332822
A_19_P00322182	6.9907403	2.8054452	6.9907403	up	2.873603	16.019257	1.3810611	4.1865063	A	P	ENST00000635220					hs|chr1:200384604-200384663	GGTGTCTATCTGATGCTGCCACAACCAGTTGAAACGTATAACATTAACAATAAAAATTAG	noncoding	ENST00000635220			lnc-NR5A2-1:4												NONHSAT008694.2
A_33_P3315944	-2.4521356	-1.2940388	2.4521356	down	17.752802	5.2896028	3.868524	2.5744853	P	A	NM_001004311	344018	FIGLA	BHLHC8|FIGALPHA|POF6	"Homo sapiens folliculogenesis specific basic helix-loop-helix (FIGLA), mRNA [NM_001004311]"	hs|chr2:71012699-71012640	TCAAGAAACATCACCCAACATATCAGCTGTGCTTTCGGCTTGAAGAATGAAGAGGAAGGG	coding	ENST00000332372
CUST_H6L_39852	-3.0302303	-1.5994275	3.0302303	down	14.979002	3.6924253	3.6258059	2.0263784	P	A	NONHSAT161302					hs|chr11:074744112-074744171	AATGGACACCATTTCTAATTCATTCACCAGGAAAGTGGGCTTTTTTGCTATCCATCTGCC	noncoding																NONHSAT161302.1
CUST_H6L_44971	-5.0191336	-2.3274384	5.0191336	down	46.100075	6.6944675	5.2534237	2.9259853	P	A	NONHSAT170353					hs|chr14:097419667-097419726	CAACCCAAGGAGACATCATGACTGTGTCTTTGCAGAGTTCATTGGTCAAGAATGAAAAAC	noncoding																NONHSAT170353.1
A_21_P0000121	-29.81086	-4.897766	29.81086	down	319.9672	8.740026	8.222719	3.324953	P	P	NM_001195076	342918	C19orf81		"Homo sapiens chromosome 19 open reading frame 81 (C19orf81), mRNA [NM_001195076]"	hs|chr19:51162508-51162567	CGGCTCGAGGGGGTGGATACTGTGAGTTTAATTATAAAGAATGACCTGGTACAAAAGCCA	coding	ENST00000425202
A_33_P3307840	-6.404867	-2.6791687	6.404867	down	17.033241	1.988653	3.8073182	1.1281496	P	A	ENST00000370958	57554	LRRC7	DENSIN	leucine rich repeat containing 7 [Source:HGNC Symbol;Acc:HGNC:18531] [ENST00000370958]	hs|chr1:70340576-70340635	CTGTGTATACTCTATGCTAATTGACTTCTGTCATTGTCACATATATTGCATATGTCTCTC	coding	ENST00000370958
A_24_P185854	2.9647841	1.5679271	2.9647841	up	4.6273656	10.304281	1.9923897	3.5603168	A	P	NM_004010	1756	DMD	BMD|CMD3B|DXS142|DXS164|DXS206|DXS230|DXS239|DXS268|DXS269|DXS270|DXS272|MRX85	"Homo sapiens dystrophin (DMD), transcript variant Dp427p2, mRNA [NM_004010]"	hs|chrX:31137408-31137349	GCCTTACTATTGTATTATAGTACTGCTTTACTGTGTATCTCAATAAAGCACGCAGTTATG	coding	ENST00000357033
A_33_P3283626	-2.1438627	-1.1002126	2.1438627	down	96.70915	34.040806	6.3629117	5.262699	P	P	AK289844	55599	RNPC3	RBM40|RNP|SNRNP65	Homo sapiens cDNA FLJ77710 complete cds. [AK289844]	hs|chr1:104068512-104068571	GAAGGGTTGCCGCTTTTCGGTGGCGCAGTTCTCGCGAGAAGGTGACTTTCTTTCTCGGTA	noncoding	ENST00000524631															NONHSAT149482.1
CUST_H6L_07552	-3.065293	-1.616025	3.065293	down	24.05342	5.715078	4.3085747	2.6925497	P	A	lnc-MYLIP-8:1					hs|chr6:015355485-015355544	GTCAATGAACTTGATAACATCAAAAAATGCAAGCTGATATTTTGGATCACTAAGGCTGCA	noncoding				lnc-MYLIP-8:1												NONHSAT206879.1
CUST_H6L_27605	-70.12416	-6.1318398	70.12416	down	493.1924	6.010496	8.897406	2.765566	P	A	NM_173664	285598	ARL10	ARL10A	"Homo sapiens ADP-ribosylation factor-like 10 (ARL10), mRNA [NM_173664]"	hs|chr5:175795821-175795880	CAGAACCTGCGCTTCTACTGGAAGGAGTTTGTGAGCGAGGTGGATGTGCTGGTGTTTGTG	coding/noncoding				lnc-HIGD2A-2:1
CUST_H6L_37343	2.0983992	1.0692892	2.0983992	up	63.017815	101.82898	5.7233934	6.7926826	P	P	NONHSAT156470					hs|chr10:000953559-000953500	TCCCCCAATACAAATAATTGTTTCAGTATGTGTTTGCCACTTCGGAACTTCTTTAGTGAT	noncoding																NONHSAT156470.1
CUST_H6L_31961	-2.4049318	-1.265996	2.4049318	down	239.90758	82.52868	7.7689457	6.5029497	P	P	NONHSAT138000					hs|chrX:102054740-102054799	ATCATGTCAGAAATCTTCTTCAAAGGCTTCTTCTGAACTTTCTACCACTTCAGTCTGCCC	noncoding																NONHSAT138000.2
CUST_H6L_16755	-2.2307885	-1.1575537	2.2307885	down	36.692673	11.840619	4.919411	3.7618575	P	P	ENST00000552920	84900	RNFT2	TMEM118	"ring finger protein, transmembrane 2 [Source:HGNC Symbol;Acc:25905] [ENST00000552920]"	hs|chr12:117178306-117178365	TGGCTCTTCACAGTGAATCAGGTGACACGTCTCCAAGAGAATTTGCATCTTTATTACTAC	coding
CUST_H6L_39214	-2.3348155	-1.2233086	2.3348155	down	66.982506	21.190607	5.8123274	4.589019	P	P	NONHSAT160126					hs|chr11:018021033-018020974	AGAGCTCAATGCAGGACTGTGCTGATAGTCCTGGGCTTAGCATTGATTATACTTCAAAAA	noncoding																NONHSAT160126.1
A_23_P318420	2.432044	1.2821693	2.432044	up	68.9787	130.31992	5.8544683	7.1366377	P	P	NM_018704	55917	CTTNBP2NL		"Homo sapiens CTTNBP2 N-terminal like (CTTNBP2NL), mRNA [NM_018704]"	hs|chr1:113002131-113002190	TCACAATGGAGTATATTGGCAACTCCACAGCTTATAGTTTGATAAAGGCAAATACATGAA	coding	ENST00000271277
CUST_H6L_70559	-2.0147402	-1.0105939	2.0147402	down	19.94246	7.159426	4.03753	3.026936	P	P	NM_013230	100133941	CD24	CD24A	"Homo sapiens CD24 molecule (CD24), transcript variant 1, mRNA [NM_013230]"	hs|chrY:21152556-21152522	AGTGTGTGTGAATGAACACTCTTTTGCTTTATTCCAGAATGCTGTACATCTATTTTGGAT	coding/noncoding																NONHSAT218694.1
A_22_P00012038	-2.774759	-1.4723625	2.774759	down	238.3319	70.68501	7.759755	6.2873926	P	P	NM_152793	222166	MTURN	C7orf41|Ells1	"Homo sapiens maturin, neural progenitor differentiation regulator homolog (Xenopus) (MTURN), mRNA [NM_152793]"	hs|chr7:30197152-30197211	CAGCCAGCAGTAAATCTGGGGGCTCCCCTGAGAAGGAGAGTGAGCCCCACAGTAACCTAG	coding/noncoding	ENST00000511893|ENST00000324489			lnc-PLEKHA8-2:1												NONHSAT119853.2
CUST_H6L_25894	3.1222525	1.6425872	3.1222525	up	7.177108	16.65921	2.5998898	4.242477	A	P	ENST00000515675	174	AFP	AFPD|FETA|HPAFP	alpha-fetoprotein [Source:HGNC Symbol;Acc:317] [ENST00000515675]	hs|chr4:74300272-74302880	ATACTATCCTGGAATCCAAACGGATAGACAAGGATGGTGCTACCTCTTTCTGGAGACTTC	noncoding				lnc-ALB-2:1
A_23_P53884	-13.2284975	-3.7255774	13.2284975	down	35.884926	2.030404	4.8873234	1.1617461	P	A	NM_005584	4081	MAB21L1	CAGR1|Nbla00126	"Homo sapiens mab-21-like 1 (C. elegans) (MAB21L1), mRNA [NM_005584]"	hs|chr13:36049209-36049150	TGGAAAAACTTTAGAGGATGATTTAATCAAGAGCCGAAATTATTACCCTTCTCAAAGTCC	coding	ENST00000379919
A_24_P281908	-3.3597796	-1.7483666	3.3597796	down	54.184597	11.748441	5.4978795	3.749513	P	P	NM_015267	23316	CUX2	CDP2|CUTL2	"Homo sapiens cut-like homeobox 2 (CUX2), mRNA [NM_015267]"	hs|chr12:111652103-111655741	AATGTACCTGAGGAAATCAGAGAGATGGTGGCTCCTGTATTAAAAAGCTTCCAAGCCGAG	coding	ENST00000261726
CUST_H6L_05216	3.9534657	1.9831179	3.9534657	up	3.448099	10.349007	1.5845803	3.5676982	A	P	lnc-FAM176A-2:1					hs|chr2:075683389-075683330	CACCGTAGCATTGATGTTGTGGAGAGATTAGTGACCACAGTCCATGTTATTACTGCCATA	noncoding				lnc-FAM176A-2:1												NONHSAT071796.2
A_33_P3346543	2.6395001	1.4002647	2.6395001	up	36.255264	71.289665	4.900689	6.300954	P	P	NONHSAT190059					hs|chr20:006747381-006747440	TTGTCCTGTATGCTTGGTTCACACAGTGCGTTATTTTACCTTCCTCTGAGCTGCTAATCG	noncoding																NONHSAT190059.1
CUST_H6L_04566	-2.0457087	-1.0326006	2.0457087	down	33.930466	11.924869	4.804085	3.7714841	P	P	lnc-DECR2-3:1					hs|chr16:000485235-000485294	CTGGTTCCAGTTTAGGATCTAACATACAGGAAGAGTTTAGTTCTGTGTAGATGGTGCAGA	noncoding				lnc-DECR2-3:1												NONHSAT172514.1
A_23_P167683	-24.936403	-4.6401815	24.936403	down	108.197334	3.380079	6.531992	1.8918104	P	A	NM_000514	2668	GDNF	ATF1|ATF2|HFB1-GDNF|HSCR3	"Homo sapiens glial cell derived neurotrophic factor (GDNF), transcript variant 1, mRNA [NM_000514]"	hs|chr5:37816024-37815965	CAATACATTTAAATGTCACTGACTTGGGTCTGGGCTATGAAACCAAGGAGGAACTGATTT	coding	ENST00000515058
A_23_P75811	7.031634	2.81386	7.031634	up	949.79407	6613.0195	9.909224	12.7230835	P	P	NM_001012662	6520	SLC3A2	4F2|4F2HC|4T2HC|CD98|CD98HC|MDU1|NACAE	"Homo sapiens solute carrier family 3 (amino acid transporter heavy chain), member 2 (SLC3A2), transcript variant 2, mRNA [NM_001012662]"	hs|chr11:62652689-62652748	ATCCTGAGCCTACTCGAATCCAACAAAGACTTGCTGTTGACTAGCTCATACCTGTCTGAT	coding/noncoding	ENST00000537508	NR_037193.1
CUST_H6L_09922	4.0755525	2.0269957	4.0755525	up	30.2129	92.99238	4.636844	6.66384	P	P	NM_001134368	6533	SLC6A6	TAUT	"Homo sapiens solute carrier family 6 (neurotransmitter transporter), member 6 (SLC6A6), transcript variant 3, mRNA [NM_001134368]"	hs|chr3:14444119-14444178	TCAGACAACAGACACGCGAGGTCAGGAAGAAGCCGCTTATAAATTACCGCTTCCTTCGCG	coding/noncoding		NR_103507.2		lnc-SLC6A6-1:1
A_24_P195081	-2.2680588	-1.181458	2.2680588	down	33.795532	10.70603	4.798688	3.61723	P	P	NM_173550	203238	CCDC171	C9orf93|bA536D16.1|bA778P13.1	"Homo sapiens coiled-coil domain containing 171 (CCDC171), mRNA [NM_173550]"	hs|chr9:15779112-15784529	GGGTCTGCAAATGCAATTAAATGAATTTAAGCAGTCTAAATTGATCACCCATGAGAAGTT	coding	ENST00000432954
A_33_P3395848	2.0486686	1.0346866	2.0486686	up	23.53242	35.19079	4.277631	5.3123174	P	P	NM_001163922	147645	VSIG10L		"Homo sapiens V-set and immunoglobulin domain containing 10 like (VSIG10L), mRNA [NM_001163922]"	hs|chr19:51835883-51835824	AGTTCAGTTGTCTCTGTAGGCGGAGGCTCAAAGACTGTTCGCGCAGCCACACAGGTGTGA	coding	ENST00000600663
A_22_P00001456	9.214888	3.2039666	9.214888	up	2.268918	18.099613	1.160453	4.3644195	A	P	NR_131986					hs|chr12:105720752-105720693	CTGATCTGGCATGAAGGAGAGAGAAGAGGTGTATGAGTGAAATTCATCTGACAAGAAAAA	noncoding	ENST00000549251	NR_131986.1		lnc-APPL2-1:1												NONHSAT030446.2
CUST_H6C_12535	-2.422833	-1.276695	2.422833	down	18.19308	5.4702826	3.9033713	2.6266763	P	A	hsa_circ_0046568						CACATGAGTCCTTTCGGCCGTTATTTGTGTGAGAGTAAGTCTTCCAACAGGAGTTTCTAG	circRNA					chr17	80858526	80888519	+	29993	1464	"Hepg2, Helas3, A549"	"ANNOTATED, CDS, coding, INTERNAL, OVCODE, OVEXON"	NM_005993	TBCD	Salzman2013
CUST_H6L_48480	15.313891	3.936769	15.313891	up	2.1570837	28.890234	1.0917697	5.0285387	A	P	NONHSAT177043					hs|chr17:050838780-050838839	ACTTAATCATTCGTTTGTATTCTGGTGCATCTGGACCAGACCAACCTGACTGTGGTTGTG	noncoding																NONHSAT177043.1
CUST_H6L_22320	2.1195953	1.0837889	2.1195953	up	21.34996	32.99005	4.1354938	5.2192826	P	P	lnc-RND3-7:1					hs|chr2:150443467-150443408	AGTGGTGTGAAATTATGTTATGCTTTGAAGATGGTAGCATTCTTTGCACTGCAAATACAC	noncoding				lnc-RND3-7:1
CUST_H6C_03131	2.381251	1.2517197	2.381251	up	10.99568	19.108335	3.1889932	4.440713	A	P	hsa_circ_0005803						CCCATCGGTCCCTTAAAGGAGATTTTTAACACAAACGTAGAACCTACTACTCCAGCGTTT	circRNA					chr3	141291450	141295948	+	4498	421	"Hs68_RNase, Hs68_control"	"ANNOTATED, CDS, coding, INTERNAL, OVCODE, OVEXON"	NM_006506	RASA2	Jeck2013
CUST_H6L_26787	-2.2329144	-1.1589279	2.2329144	down	24.321629	7.851151	4.324184	3.165256	P	A	ENST00000504669	3672	ITGA1	CD49a|VLA1	"integrin, alpha 1 [Source:HGNC Symbol;Acc:6134] [ENST00000504669]"	hs|chr5:52200058-52200117	TTGTATGTAGAGTCTCTTGATCATTGTGTACATCTAGGTGGGCGAAGCACCCAAGATACA	noncoding				lnc-ITGA2-5:1												NONHSAT101415.2
CUST_H6L_27984	9.155665	3.1946647	9.155665	up	5.939945	41.20947	2.336242	5.5309067	A	P	NM_000410	3077	HFE	HFE1|HH|HLA-H|MVCD7|TFQTL2	"Homo sapiens hemochromatosis (HFE), transcript variant 1, mRNA [NM_000410]"	hs|chr6:26093423-26094435	AATTTTGTTCATAATATTAAGGAAGAGGCAGGGTTCAAGAGGAGCCATGGGGCACTACGT	coding
CUST_H6L_11535	-5.7245502	-2.5171623	5.7245502	down	237.58495	33.47766	7.755147	5.2379847	P	P	lnc-ZNF100-4:1					hs|chr19:021902666-021902607	AATCCTAAAGGACATAAGCTTCTTCCATGCAATGTGCTGGGTCCAGAACATACTGTTAAA	noncoding				lnc-ZNF100-4:1												NONHSAT063738.2
A_24_P940115	4.7353206	2.243462	4.7353206	up	75.742294	291.0056	5.9953427	8.238805	P	P	NM_182643	10395	DLC1	ARHGAP7|HP|STARD12|p122-RhoGAP	"Homo sapiens DLC1 Rho GTPase activating protein (DLC1), transcript variant 1, mRNA [NM_182643]"	hs|chr8:12941781-12941722	TTTGGATATCAGTGTTCCTCATGAAGATATACATGGATATTCAATTTTGATGGCTTCCAG	coding	ENST00000276297
CUST_H6L_24707	-4.7146015	-2.237136	4.7146015	down	12.909552	2.048593	3.4136062	1.1764703	P	A	ENST00000472382	27086	FOXP1	12CC4|HSPC215|MFH|QRF1|hFKH1B	forkhead box P1 [Source:HGNC Symbol;Acc:3823] [ENST00000472382]	hs|chr3:71089517-71089458	AGTAGTATGTGACAGTAAATGCCATTTCTCTCAGGAGAAAGCAAATTCTGTATTGTGTTT	coding
CUST_H6L_35085	2.91915	1.5455484	2.91915	up	6.168147	13.369548	2.3878047	3.9333532	A	P	lnc-C1orf74-5:1					hs|chr1:209814089-209814030	CTGCCCTCATGGAGTATGCATTCTAGAAGAGGGAGGCAGACAATATACAAATAAATAAAT	noncoding				lnc-C1orf74-5:1												NONHSAT152834.1
A_21_P0011536	2.7968943	1.4838257	2.7968943	up	158.96127	378.32248	7.125965	8.609791	P	P	NR_015341	147172	LRRC37BP1	LRRC37B2	"Homo sapiens leucine rich repeat containing 37B pseudogene 1 (LRRC37BP1), non-coding RNA [NR_015341]"	hs|chr17:28934620-28934679	GGAAAGAAGCAGGGGAAAAGCGTTACAAACAGCTTTTGTTCTACAGCATTTTAAAATATA	noncoding	ENST00000578386
CUST_H6L_20248	3.2327466	1.6927605	3.2327466	up	92.462074	243.36447	6.294533	7.9872932	P	P	NM_001136180	440498	HSBP1L1		"Homo sapiens heat shock factor binding protein 1-like 1 (HSBP1L1), mRNA [NM_001136180]"	hs|chr18:77728097-77728156	ATGGGAAATCGCATTGAGGACTTACAGAAGAATGTCAAGGACTTAATGGTGCAAGCTGGC	coding
A_33_P3287710	-4.1322284	-2.04692	4.1322284	down	34.861916	6.146132	4.8455467	2.7986267	P	A	NR_024585	100128292	DLG5-AS1		"Homo sapiens DLG5 antisense RNA 1 (DLG5-AS1), long non-coding RNA [NR_024585]"	hs|chr10:79689529-79689588	GGATTTCAGACTTCTGACCTTGAGAAGTGTGAGCCAATAAAACAACTGCAGTGGAAAAAA	noncoding		NR_024585.1
A_23_P125639	-9.256418	-3.210454	9.256418	down	1787.4995	193.47893	10.887133	7.6766787	P	P	NM_003410	7543	ZFX	ZNF926	"Homo sapiens zinc finger protein, X-linked (ZFX), transcript variant 1, mRNA [NM_003410]"	hs|chrX:24228852-24228911	ACGCATGTCAAAACTAAGCATAGTAAAGAGATGCCATTCAAGTGTGACATTTGTCTTCTG	coding	ENST00000304543
CUST_H6L_03259	-30.8286	-4.9461975	30.8286	down	79.74988	1.988446	6.0741878	1.1279904	P	A	NM_181482	753	LDLRAD4	C18orf1	"Homo sapiens low density lipoprotein receptor class A domain containing 4 (LDLRAD4), transcript variant a2, mRNA [NM_181482]"	hs|chr18:13278147-13387358	CATTTCCGAGAACTCCCATCAGTTTCTGTATAGTGTAAAAGTTTCAGAGGCGGAGCACAG	coding/noncoding				lnc-C18orf1-1:1
A_32_P58937	-2.2542558	-1.1726513	2.2542558	down	245.56165	90.817	7.803993	6.631342	P	P	NM_017643	54799	MBTD1	SA49P01	"Homo sapiens mbt domain containing 1 (MBTD1), mRNA [NM_017643]"	hs|chr17:49255399-49255340	CGTGTATGAGGAAAGCTAAAGCTGTTATCAACTTCTTATTCTACGATACTAACACGGGTT	coding	ENST00000415868
A_33_P3304501	-4.384467	-2.1324015	4.384467	down	11.567029	1.989198	3.260991	1.1285895	P	A	NM_001265	1045	CDX2	CDX-3|CDX2/AS|CDX3	"Homo sapiens caudal type homeobox 2 (CDX2), mRNA [NM_001265]"	hs|chr13:28536361-28536302	GTGATATGGTGAAGGGAAGTGGGGAGTATTTGAACACAGTTGAATTTTTTCTAAAAAGAA	coding	ENST00000381020
A_33_P3353916	-2.18603	-1.1283131	2.18603	down	173.31285	63.375454	7.2631035	6.1347904	P	P	NM_001276325	6419	SETMAR	HsMar1|METNASE|Mar1	"Homo sapiens SET domain and mariner transposase fusion gene (SETMAR), transcript variant 4, mRNA [NM_001276325]"	hs|chr3:4354913-4354972	GGTTTGTCTGTGAATATGCTGGTGAGGTTTTAGGATTCTCTGAAGTTCAGAGAAGAATTC	coding	ENST00000430981
CUST_H6L_40422	-18.641691	-4.220461	18.641691	down	49.15036	1.989501	5.349236	1.1287749	P	A	NM_014033	25840	METTL7A	AAM-B	"Homo sapiens methyltransferase like 7A (METTL7A), mRNA [NM_014033]"	hs|chr12:51325044-51325103	AGAAGCACTTAAATCACTCCAAAGAAGACTTTAAAAAGGGAGCAGTGAAAAGGTCTTAAT	coding/noncoding																NONHSAT162185.1
CUST_H6L_12505	-5.7167525	-2.5151958	5.7167525	down	16.935322	2.190135	3.7985823	1.2833865	P	A	NONHSAT003984					hs|chr1:76103967-76103908	TGTGTGATTTTGGAGCAGTGATGGCCATCAGAGTCACTATACTTGAAACATGAAACTTGC	noncoding																NONHSAT003984.2
A_33_P3304533	3.9518278	1.9825201	3.9518278	up	16.745676	48.78959	3.7812672	5.7637873	P	P	ENST00000466994	388591	RNF207	C1orf188	ring finger protein 207 [Source:HGNC Symbol;Acc:HGNC:32947] [ENST00000466994]	hs|chr1:6267753-6267812	AGAACAAGGGACTTGAGCCAGTGTCCAGACAGTGGCAGAGGCTAAGGCCATTCGATCTGG	coding	ENST00000466994
CUST_H6L_76946	3.401135	1.7660162	3.401135	up	9.565145	23.908426	2.9961383	4.7621546	A	P	T152900					hs|chr17:065553645-065553586	AGTGAACTAGCCAGGAACAATGTGACCTCCTCACAGAGAATTAAATCTAGACCTTGACCT	noncoding			T152900
A_23_P431305	-6.862341	-2.7787008	6.862341	down	2571.0708	384.6718	11.411383	8.632682	P	P	NM_152421	138311	FAM69B	C9orf136|pp6977	"Homo sapiens family with sequence similarity 69, member B (FAM69B), mRNA [NM_152421]"	hs|chr9:139618279-139618338	TCCAACCCTCCCTCAAGGAATCCTGTCAGAAGATGTGAAATGCAACTGTGTTGCAAAATC	coding	ENST00000617017
CUST_H6L_32749	2.8431199	1.5074749	2.8431199	up	371.29172	988.386	8.456693	9.964168	P	P	NM_024598	79650	USB1	C16orf57|HVSL1|Mpn1|PN|hUsb1	"Homo sapiens U6 snRNA biogenesis 1 (USB1), transcript variant 1, mRNA [NM_024598]"	hs|chr16:58043990-58048209	GAAAGCCCGTATGACCTCCTTCCACAGATTCTTCTTTACTGCCAACCAGGTAAAGATTTA	coding
A_33_P3339625	2.020092	1.014421	2.020092	up	18.44987	27.062712	3.9231105	4.9375315	P	P	NM_013278	27189	IL17C	CX2|IL-17C	"Homo sapiens interleukin 17C (IL17C), mRNA [NM_013278]"	hs|chr16:88706802-88706861	CCAACCTCCTTGGAAGTACCCCTGTTTCTTAAACAATTATTTAAGTGTACGTGTATTATT	coding	ENST00000244241
CUST_H6L_11207	-4.6293473	-2.2108088	4.6293473	down	5127.4106	1185.547	12.429716	10.218907	P	P	ENST00000493363	8653	DDX3Y	DBY	"DEAD (Asp-Glu-Ala-Asp) box helicase 3, Y-linked [Source:HGNC Symbol;Acc:2699] [ENST00000493363]"	hs|chrY:15021393-15021452	GAGGTCTATAAATGTTTTTTGTCCCCTCCTGTGCCTCTTTCAGACTGTCTTTAAGAACTA	noncoding				lnc-USP9Y-4:1
CUST_H6L_29302	-2.9072704	-1.5396652	2.9072704	down	15.668379	3.9946494	3.6878111	2.148146	P	A	ENST00000489920	54103	GSAP	PION	gamma-secretase activating protein [Source:HGNC Symbol;Acc:28042] [ENST00000489920]	hs|chr7:76959805-76959746	AGTATTCACTCAGAAATGTGGACCCTGAGAGCTCGGGAAATAAGGCTTGTGTAATACTCA	noncoding				lnc-FGL2-6:2
CUST_H6L_67827	-2.3107305	-1.208349	2.3107305	down	13.36961	4.277677	3.4612734	2.2529244	P	A	NONHSAT214371					hs|chr7:013746139-013746198	GTGATTATGCTTTCTCATTCATCTTATGCCATTGCTTTCTCCAATACTGCAGACTGGATT	noncoding																NONHSAT214371.1
CUST_H6L_73591	-2.0351262	-1.0251184	2.0351262	down	83.13627	30.649574	6.1349106	5.109792	P	P	NONHSAT224229					hs|chr17:62923555-62923614	ACTTTATGTTTCCACACGTGATAGAGCATCAGATACTGGAGTTTGCCAGGGGTAGAATGG	noncoding																NONHSAT224229.1
A_33_P3241782	-82.64207	-6.3688045	82.64207	down	211.48311	2.078288	7.5709558	1.2021513	P	A	NM_001617	119	ADD2	ADDB	"Homo sapiens adducin 2 (beta) (ADD2), transcript variant 1, mRNA [NM_001617]"	hs|chr2:70901872-70901813	TCACTGACCAGGAGTTGGAGGAGTACAAGAAAGAGGTGGAGAGGAAGAAACTAGAACTTG	coding	ENST00000403045
A_21_P0012898	-2.294094	-1.1979246	2.294094	down	137.40594	46.759167	6.9018974	5.703973	P	P	TCONS_l2_00022832		XLOC_l2_011987		"BROAD Institute lincRNA (XLOC_l2_011987), lincRNA [TCONS_l2_00022832]"	hs|chr5:34164688-34164629	GTCCCTTTCGACACTTTCAGAGACTTTATCCTGCAAATTTGGAAAGGTTTTTCTTTTCCA	noncoding
A_24_P65060	-4.8726435	-2.2847047	4.8726435	down	268.8637	45.325684	7.9466248	5.66192	P	P	NM_032246	84206	MEX3B	MEX-3B|RKHD3|RNF195	"Homo sapiens mex-3 RNA binding family member B (MEX3B), mRNA [NM_032246]"	hs|chr15:82335037-82334978	GTGGGTTCCTATGATACTTATTATAGAACACAGTGGATCCTTTTTGAATGTTCGTGGAAG	coding	ENST00000329713
CUST_H6L_13193	-9.94856	-3.3144877	9.94856	down	26.333105	1.985331	4.4399195	1.1254318	P	A	NM_001200051	80896	NPL	C112|C1orf13|NAL|NPL1	"Homo sapiens N-acetylneuraminate pyruvate lyase (dihydrodipicolinate synthase) (NPL), transcript variant 4, mRNA [NM_001200051]"	hs|chr1:182772873-182775305	CTTGTGAAAGAACAGGGAGTGAAGAACATTTTTGTGAATGGCACAACAGGAGAAGGCCTG	coding/noncoding				lnc-DHX9-3:1
A_33_P6805926	-2.0102077	-1.0073445	2.0102077	down	5.2293096	2.0201924	2.1607969	1.1534524	P	A	NR_034138	100144602	EPHA5-AS1		"Homo sapiens EPHA5 antisense RNA 1 (EPHA5-AS1), long non-coding RNA [NR_034138]"	hs|chr4:66535873-66535932	TTTTAAGACGAAATCTCCGATTTTTTAAAAAAGGAGGAAAAAAGCAGGGTGGCTAAGGAT	noncoding	ENST00000509473
CUST_H6L_01895	-2.1761816	-1.121799	2.1761816	down	201.70302	75.07625	7.4948497	6.3730507	P	P	ENST00000493898	5325	PLAGL1	LOT1|ZAC|ZAC1	pleiomorphic adenoma gene-like 1 [Source:HGNC Symbol;Acc:9046] [ENST00000493898]	hs|chr6:144306319-144290104	GTTTGCAGATTGTTCCTGCCTGATTCATAAACATCGTGATTGGCTTTTGATTGCTGTCAC	noncoding				HYMAI:1
A_23_P126649	-40.77212	-5.349511	40.77212	down	104.27048	1.985831	6.4753	1.1257888	P	A	NM_001258311	79605	PGBD5		"Homo sapiens piggyBac transposable element derived 5 (PGBD5), mRNA [NM_001258311]"	hs|chr1:230458233-230458174	ATTACTTGTCTTGAAAAATAAGTAGCATTGCTGAAACACACAACCGAATTCTCTACGATG	coding	ENST00000391860
CUST_H6L_52896	-10.406501	-3.3794131	10.406501	down	27.54756	1.9866999	4.5059595	1.1265465	P	A	NONHSAT186858					hs|chr2:042664210-042664269	CGAATGTCTGGAAACCTATCTATTACATGAAGTGGGGTGCACCTAATTATTTCTTACATG	noncoding																NONHSAT186858.1
A_33_P3389634	11.708952	3.54954	11.708952	up	64.01508	614.0246	5.74622	9.29576	P	P	NM_001747	822	CAPG	AFCP|HEL-S-66|MCP	"Homo sapiens capping protein (actin filament), gelsolin-like (CAPG), transcript variant 1, mRNA [NM_001747]"	hs|chr2:85622075-85622016	ATTCTGCCTCAGGGCCATGAGAGTCCCATCTTCAAGCAATTTTTCAAGGACTGGAAATGA	coding	ENST00000409724
CUST_H6L_01157	-2.5104694	-1.3279572	2.5104694	down	8310.565	3437.0312	13.090704	11.762747	P	P	ENST00000600839					hs|chr3:042748160-042748219	GCCTGCCTGTCTGCAGTTTTTCTTTCCCCTCTCTCTTATATAACTCTTGTTGAAATCAGT	noncoding	ENST00000600839
CUST_H6L_28788	-2.8680644	-1.5200775	2.8680644	down	18.110073	4.632299	3.8971496	2.377072	P	A	lnc-DLL1-9:1					hs|chr6:170696581-170696531	TGGAAAGTGATACCGATATCTAGCGAGTGTCCACATGAGTCCGTAAATGAGACCACAGAT	noncoding				lnc-DLL1-9:1												NONHSAT116274.2
A_33_P3228637	-7.0563984	-2.818932	7.0563984	down	26.595995	2.854585	4.4542055	1.6352735	P	A	ENST00000595059				Homo sapiens mRNA; cDNA DKFZp686L1548 (from clone DKFZp686L1548). [BX649129]	hs|chr19:58956811-58956870	CAGAAACTTCACCCTGGAGAAAAGCCTTTTGATTATAGTAAATGTAGGAAAGTCTTCACC	noncoding	ENST00000595059			lnc-ZNF584-1:1												NONHSAT068436.2
CUST_H6L_44450	4.998717	2.3215578	4.998717	up	4.755566	17.95256	2.030967	4.3525248	A	P	NONHSAT169806					hs|chr14:019138164-019138223	AATGCTCATGGGGAAGGAGTAGGAATTTGTCAGGTTAACAGAGAAGTGCAAACAGTCATG	noncoding																NONHSAT169806.1
A_24_P83615	2.7163026	1.4416442	2.7163026	up	123.32382	279.18494	6.7373757	8.17902	P	P	NM_001033053	22861	NLRP1	CARD7|CIDED|CLR17.1|DEFCAP|DEFCAP-L/S|NAC|NALP1|PP1044|SLEV1|VAMAS1	"Homo sapiens NLR family, pyrin domain containing 1 (NLRP1), transcript variant 5, mRNA [NM_001033053]"	hs|chr17:5424946-5424887	CTTCATTCCCGTCACCTCTGTGGTGTTGCTTTACCACCGCGTCCATCCTGAGGAAGTCAC	coding	ENST00000613500
CUST_H6L_03382	3.1397476	1.6506486	3.1397476	up	37.41008	88.59556	4.9482565	6.598905	P	P	XM_005246852	79568	C2orf47		"PREDICTED: Homo sapiens chromosome 2 open reading frame 47 (C2orf47), transcript variant X1, mRNA [XM_005246852]"	hs|chr2:200824588-200828499	TACTATGATGAGAAAGGTTTCAGAGGGAGTTCACACAAGGAGTAAAGCCTGACTGGACCA	coding/noncoding				lnc-C2orf69-6:1
CUST_H6C_10746	-12.420969	-3.6347058	12.420969	down	40.15977	2.403115	5.049822	1.4151161	P	A	hsa_circ_0036728						CACTGACAGGTACAAAGAACTTAGAGAAACGGTCGTCTTCGTCATAGACGTTCGCTTAGT	circRNA					chr15	90127519	90129173	+	1654	474	"K562, A549"	"ALT_ACCEPTOR, CDS, coding, INTERNAL, OVCODE, OVEXON"	NM_152259	C15orf42	Salzman2013
A_21_P0000059	-5.514459	-2.4632194	5.514459	down	15.2069	2.056824	3.6467953	1.1835759	P	A	NM_001166004	164668	APOBEC3H	A3H|ARP-10|ARP10	"Homo sapiens apolipoprotein B mRNA editing enzyme, catalytic polypeptide-like 3H (APOBEC3H), transcript variant SV-154, mRNA [NM_001166004]"	hs|chr22:39497261-39497320	TTTGCTTTATTAACGAGATCAAGTCCATGGGACTGGACGAAACGCAGTGCTACCAAGTCA	coding	ENST00000421988
A_33_P3345389	2.2824864	1.1906064	2.2824864	up	9.613959	16.098421	3.0028956	4.193502	A	P	NM_001009984	25943	C20orf194		"Homo sapiens chromosome 20 open reading frame 194 (C20orf194), mRNA [NM_001009984]"	hs|chr20:3230007-3229948	ATTTACCTTGGTAATCGAGATGTCATGCTAAGGACCAATAAACTATCACTGAACAAGCAA	coding	ENST00000252032
CUST_H6L_33512	2.7487698	1.458786	2.7487698	up	17.13962	34.314278	3.8159323	5.2747183	P	P	NONHSAT148437					hs|chr1:016509103-016509162	AATGAATGACAGACTGAATGACATGAAGCCTGGAGTCTCAAGGCCGAGACTGCAAAAGAA	noncoding																NONHSAT148437.1
A_24_P216456	-10.968609	-3.4553087	10.968609	down	76.60608	5.22763	6.011653	2.5563443	P	A	NM_001004343	440738	MAP1LC3C	ATG8J|LC3C	"Homo sapiens microtubule-associated protein 1 light chain 3 gamma (MAP1LC3C), mRNA [NM_001004343]"	hs|chr1:242159472-242159413	CTCTCTAGCCCATGTCGGGAAGGATGTGTGCTCTGACAGACGTGTCAGATGCTGGCAGAA	coding	ENST00000357246
CUST_H6L_47102	2.2028615	1.1393788	2.2028615	up	10.980911	17.64418	3.1871293	4.326508	A	P	NONHSAT174457					hs|chr16:054428115-054428174	CACTCTTACCCTTCAAGGGATCAGAAGATATTTTTTGGGAGAATAGGAATGTCCCCCAAG	noncoding																NONHSAT174457.1
A_21_P0006331	-2.2763145	-1.1866999	2.2763145	down	18.115576	5.7875175	3.8975072	2.7108073	P	A	lnc-RALGDS-2:1					hs|chr9:135903577-135903518	CCTTGCCTGCAATTGTAAATCAATAAATTGGTGTATTTACATCAGATCCCTGTGAGTTTG	noncoding				lnc-RALGDS-2:1												NONHSAT135285.2
A_23_P142146	-2.2124915	-1.1456718	2.2124915	down	18928.668	9132.647	14.340552	13.1948805	P	P	NM_000979	6141	RPL18	L18	"Homo sapiens ribosomal protein L18 (RPL18), transcript variant 1, mRNA [NM_000979]"	hs|chr19:49120023-49119441	TAACTGATGATGTGCGGGTTCAGGAGGTACCCAAACTGAAGGTATGTGCACTGCGCGTGA	coding/noncoding	ENST00000549370	NR_073022.1
A_33_P3366127	-6.360204	-2.669073	6.360204	down	50.824554	5.87436	5.399932	2.7308588	P	A	NM_001277397	729974	RFPL4AL1		"Homo sapiens ret finger protein-like 4A-like 1 (RFPL4AL1), mRNA [NM_001277397]"	hs|chr19:56284459-56284518	AGTCAAGATGATCAGAGCATCCTGAGTATCTGTTCTGTGATCAATCCATCCACTGCCAGT	coding	ENST00000341750
A_33_P3370449	2.9423506	1.5569692	2.9423506	up	10.28433	22.208317	3.0969481	4.6539173	A	P	NM_152413	137362	GOT1L1		"Homo sapiens glutamic-oxaloacetic transaminase 1-like 1 (GOT1L1), mRNA [NM_152413]"	hs|chr8:37794872-37794813	TTTACAGTTTATGAATACTCTGTCTGGGACCCCAAGAAGCTATGCATGGACCCCGACATA	coding	ENST00000307599
A_33_P3263625	-2.0577166	-1.0410442	2.0577166	down	197.45905	77.77591	7.461309	6.4202647	P	P	NM_004420	1850	DUSP8	C11orf81|HB5|HVH-5|HVH8	"Homo sapiens dual specificity phosphatase 8 (DUSP8), mRNA [NM_004420]"	hs|chr11:1576369-1576310	TTCAGATGTCCTAGGGTCTAGGAGTGGGGCCAGTCACTGTGGGAAGAGGCCAGGGGCTTG	coding	ENST00000331588
A_23_P79134	4.6846075	2.2279282	4.6846075	up	77.57827	295.44467	6.030573	8.258501	P	P	NM_024310	79156	PLEKHF1	APPD|LAPF|PHAFIN1|ZFYVE15	"Homo sapiens pleckstrin homology domain containing, family F (with FYVE domain) member 1 (PLEKHF1), mRNA [NM_024310]"	hs|chr19:30165789-30165848	TTCAGGAAGCCCCAGAACACCCACAGGTCTTGGTAACAAACGCCACCTTACACTCTGCAG	coding	ENST00000436066
CUST_H6L_21989	21.641027	4.435697	21.641027	up	22.964178	397.47986	4.2439055	8.679603	P	P	NONHSAT072393					hs|chr2:095391674-095391615	AGATAGGAGGAATGAGTACATCTATGACACCAAGCTGGGAATCGACAAGTGTGACAACTC	noncoding																NONHSAT072393.2
CUST_H6L_01227	2.0887837	1.0626631	2.0887837	up	25.216011	38.527893	4.376521	5.439184	P	P	ENST00000605437					hs|chr2:061710899-061710958	CTTGGAGTGGAGTGGAACAGTTGATTAAACTGCTTATAGGATTTTCTCAGATGTTCATAT	noncoding	ENST00000605437			lnc-AHSA2-5:7												NONHSAT070970.2
CUST_H6L_29366	-5.3097973	-2.4086568	5.3097973	down	14.04339	1.981567	3.5309923	1.1223354	P	A	lnc-FZD1-3:1					hs|chr7:090737042-090737101	AGTATTGTCCTACAATGCAGCTGCACTTCCTAGACACCAGCAGTCAGAGAAACAACTCTT	noncoding				lnc-FZD1-3:1												NONHSAT121931.2
A_33_P3226835	2.0460353	1.032831	2.0460353	up	5.025798	7.7086353	2.10394	3.136771	P	P	NM_025052	80122	MAP3K19	RCK|YSK4	"Homo sapiens mitogen-activated protein kinase kinase kinase 19 (MAP3K19), transcript variant 1, mRNA [NM_025052]"	hs|chr2:135722451-135722392	TGAAGCACTCCTTCTTGGAGAGAAGTCACTGAATATACATCAAGACTTTCTTCCCAGTTC	coding	ENST00000392917
CUST_H6L_32198	5.5941453	2.4839177	5.5941453	up	14.485268	60.11552	3.5755596	6.0594773	P	P	ENST00000460553	3897	L1CAM	CAML1|CD171|HSAS|HSAS1|MASA|MIC5|N-CAM-L1|N-CAML1|NCAM-L1|S10|SPG1	L1 cell adhesion molecule [Source:HGNC Symbol;Acc:6470] [ENST00000460553]	hs|chrX:153141219-153138642	GAATATGAAGGACACCATGGTAAGTTGGGGAGGGGTGAGAGTGTTTCCCAGAAGGCCAAG	noncoding				lnc-L1CAM-1:4
A_33_P3415430	-2.785208	-1.4777851	2.785208	down	3950.9966	1509.8507	12.055568	10.577783	P	P	NM_005346	3304	HSPA1B	HSP70-1B|HSP70-2|HSP70.2	"Homo sapiens heat shock 70kDa protein 1B (HSPA1B), mRNA [NM_005346]"	hs|chr6:31797870-31797929	GTTTCGTTCCCTTTAAATGAATCAACACTGCCACCTTCTGTACGAGTTTGTTTGTTTTTT	coding	ENST00000545241
A_33_P3269670	-2.0974083	-1.0686078	2.0974083	down	177.65039	67.85425	7.29898	6.2303724	P	P	NM_001145451	100271715	ARHGEF33		"Homo sapiens Rho guanine nucleotide exchange factor (GEF) 33 (ARHGEF33), mRNA [NM_001145451]"	hs|chr2:39184128-39184187	ACACCCTGCTGTTTCAATGCAATGAAGATTTGCTTATTCAGAAACGGAAAAAGCTCAAGA	coding	ENST00000398800
A_23_P411188	-3.140732	-1.6511009	3.140732	down	50.902676	11.756609	5.401919	3.750818	P	P	NM_020402	57053	CHRNA10		"Homo sapiens cholinergic receptor, nicotinic, alpha 10 (neuronal) (CHRNA10), transcript variant 1, mRNA [NM_020402]"	hs|chr11:3687068-3687009	AGAATTGTTTGTGCTGGGTATTGGAGCTCTCAGTGGGGAGCACATGGGTTATAATGAGAA	coding	ENST00000250699
CUST_H6L_09238	-3.9297907	-1.9744525	3.9297907	down	932.1184	228.95468	9.881357	7.9069047	P	P	lnc-RP11-327F22					hs|chr16:050865463-050865522	TTACAGGTAGAATCTTAGCAACAATCACTGCCTGCCATTTACCACTGTACACTAAGCACC	noncoding				lnc-RP11-327F22.5.1-9:1												NONHSAT173016.1
CUST_H6L_25560	-2.5323513	-1.3404775	2.5323513	down	55.0136	15.966689	5.521597	4.1811194	P	P	NM_198229	6002	RGS12		"Homo sapiens regulator of G-protein signaling 12 (RGS12), transcript variant 1, mRNA [NM_198229]"	hs|chr4:3416510-3416569	ACATTTTATTCTGGCAGGCCTGTGAATATTTTAATCATGTTCCTGCACATGACAAAAAGG	coding/noncoding				lnc-HGFAC-2:3
A_21_P0009437	-3.5943623	-1.8457358	3.5943623	down	11.4754925	2.383203	3.2493186	1.4035828	P	A	lnc-ADCYAP1-1:1					hs|chr18:1050202-1050261	ATGACTCAGTAACTGTTGAGCTCTGTCATGAGTAAGCATTTTTGTCTGGGGAACAATCAC	noncoding				lnc-ADCYAP1-1:1												NONHSAT056878.2
A_23_P163467	5.7027235	2.511651	5.7027235	up	29.691975	129.37642	4.613518	7.1251693	P	P	NM_207380	388115	C15orf52		"Homo sapiens chromosome 15 open reading frame 52 (C15orf52), mRNA [NM_207380]"	hs|chr15:40623743-40623684	TTGGAGTTGGACTCTGTCTTAACAGTAGCGTGGCACACAGAAGGCACTCAGTAAATACTT	coding	ENST00000382688
CUST_H6L_42981	3.1583877	1.6591883	3.1583877	up	1792.6101	5855.2666	10.890877	12.550065	P	P	NONHSAT167332					hs|chr13:019506192-019506251	CTGGGCCACCTCTCCCAGAAGGGTGATTTAGTAAATTCATCCCTTGCACCAAATGTTAAA	noncoding																NONHSAT167332.1
A_23_P67529	9.546504	3.2549725	9.546504	up	49.28825	377.7435	5.3531866	8.608159	P	P	NM_002250	3783	KCNN4	IK|IK1|IKCA1|KCA4|KCa3.1|SK4|hIKCa1|hKCa4|hSK4	"Homo sapiens potassium channel, calcium activated intermediate/small conductance subfamily N alpha, member 4 (KCNN4), mRNA [NM_002250]"	hs|chr19:44270995-44270936	ACTCTCACTATGCTGCTATGGACGACCTCCAGCTCTCAGTTACAAGTGCAGGCGACTGGA	coding/noncoding	ENST00000262888															NONHSAT180453.1
CUST_H6L_77019	-7.6290317	-2.9315	7.6290317	down	20.419306	2.004735	4.072142	1.140642	P	A	T161474					hs|chr18:042284650-042284591	CCTCAGCTTTAGCCTTTGCTTACTCTCTGGTTGCAAAACAGCAGGAATTAAGGGTAATAA	noncoding			T161474
A_21_P0011064	-2.1450655	-1.1010218	2.1450655	down	24.474125	8.207166	4.332899	3.2318773	P	A	lnc-ASCL4-3:1					hs|chr12:108308752-108308811	TTAGGATTTATGAATGCTGGTCTGTCTGTGCAGGAATGGTGTGTGAGGGTATGTAAGCTA	noncoding				lnc-ASCL4-3:1												NONHSAT030528.2
A_33_P3393821	-15.365403	-3.9416137	15.365403	down	252.15842	13.094869	7.8460693	3.9044557	P	P	NM_001733	715	C1R		"Homo sapiens complement component 1, r subcomponent (C1R), mRNA [NM_001733]"	hs|chr12:7187895-7187836	TACACCAAAGTGCTCAACTACGTGGACTGGATCAAGAAAGAGATGGAGGAGGAGGACTGA	coding	ENST00000602298
A_21_P0012128	-3.2742717	-1.711174	3.2742717	down	8.371416	1.9588628	2.8127484	1.1015744	P	A	NONHSAT188951					hs|chr20:51155568-51166596	CTCCAAGCATATGAAGTCTAACTTGAATAAAAGGCATCTCAAGATGAAGGTTTCCTATTT	noncoding																NONHSAT188951.1
A_21_P0006267	2.0082092	1.0059096	2.0082092	up	2.3807962	4.180146	1.2125207	2.2184303	A	P	lnc-ANKRD20A3-1:1					hs|chr9:43151785-43151726	GGTAACTTCGGTTTTATGCTTGTGTTGTGTATAAGCATAAATGTGTGCTATAAATGTAGG	noncoding				lnc-ANKRD20A3-1:1
CUST_H6L_26996	-5.9723167	-2.5782907	5.9723167	down	68.37697	8.379553	5.841952	3.2636611	P	A	ENST00000508912	23635	SSBP2	HSPC116|SOSS-B2	single-stranded DNA binding protein 2 [Source:HGNC Symbol;Acc:15831] [ENST00000508912]	hs|chr5:80932350-80932291	CTGGCTTGATGATGCATTTCAATAGGCCTGTACTATACCTGTTTATGATTTCATGCTTCC	coding
CUST_H6L_31043	-2.198215	-1.1363325	2.198215	down	359.08487	143.22461	8.4043455	7.268013	P	P	NM_015186	23230	VPS13A	CHAC|CHOREIN	"Homo sapiens vacuolar protein sorting 13 homolog A (S. cerevisiae) (VPS13A), transcript variant B, mRNA [NM_015186]"	hs|chr9:79968442-79968501	GAAAGTGAGAAAGCAGAGTTAGCAGAGCAAGAAATTGCAGTGGCATTACAAGATGTTGGA	coding/noncoding				lnc-FOXB2-8:1
A_23_P343837	-3.6334667	-1.8613467	3.6334667	down	84.829865	17.382797	6.1649647	4.303618	P	P	NM_020367	57097	PARP11	ARTD11|C12orf6|MIB006	"Homo sapiens poly (ADP-ribose) polymerase family, member 11 (PARP11), transcript variant 1, mRNA [NM_020367]"	hs|chr12:3923271-3923212	TGGAAGCAATCTGCATTCATAACTTTGATTGGAGAATAAATGGTATACATGGTGCTGTCT	coding/noncoding	ENST00000453942	NR_104461.1
CUST_H6L_75960	2.2358563	1.1608274	2.2358563	up	13.09217	21.245111	3.4311917	4.592019	P	P	T051451					hs|chr10:134673596-134673655	GAACACACTCCCTACAAATTTATACCGACACACCACAGACTTAGAGGAAAAGGTTTCCCA	noncoding			T051451
CUST_H6L_30307	-10.740947	-3.4250493	10.740947	down	28.2469	1.975554	4.542245	1.1171956	P	A	NM_007332	8989	TRPA1	ANKTM1|FEPS	"Homo sapiens transient receptor potential cation channel, subfamily A, member 1 (TRPA1), mRNA [NM_007332]"	hs|chr8:72948608-72948549	GTTGAAATACCAGCTCATCTGCAGTGGCAATGTGGAGCAATTGCTGTTTACTTCTATTGG	coding
CUST_H6L_11929	2.1087148	1.076364	2.1087148	up	10.11121	15.598831	3.0731258	4.14949	A	P	lnc-MAD2L2-3:1					hs|chr1:11710444-11710385	GAAATGGGATTAAGCGCCTGGCTCAGTGCCAGCACTGGGTAGCCCCAAGGCTGTCTATTA	noncoding				lnc-MAD2L2-3:1												NONHSAT000905.2
A_23_P319617	6.5270576	2.7064328	6.5270576	up	123.39154	680.4076	6.7378488	9.444282	P	P	NM_019886	56548	CHST7	C6ST-2|GST-5	"Homo sapiens carbohydrate (N-acetylglucosamine 6-O) sulfotransferase 7 (CHST7), mRNA [NM_019886]"	hs|chrX:46457408-46457467	GTGGATATTTATGGCTGTAAAATAGGAAGAGCTTTAGTTCCCAGGCTGAACCTGCCACTG	coding	ENST00000276055
CUST_H6L_25535	-2.459914	-1.2986078	2.459914	down	62.69157	18.792297	5.7144957	4.415888	P	P	ENST00000510344	353497	POLN	POL4P	polymerase (DNA directed) nu [Source:HGNC Symbol;Acc:18870] [ENST00000510344]	hs|chr4:2158459-2158400	AAGTTTTTTCTCCATATGTGTTTGCCTGTGCACTTTCTGTTTCCAAGAGGGGACTTCATA	coding
CUST_H6L_24657	-5.349225	-2.41933	5.349225	down	16.5045	2.2914011	3.7621732	1.3428433	P	A	ENST00000466810	8309	ACOX2	BCOX|BRCACOX|BRCOX|THCCox	"acyl-CoA oxidase 2, branched chain [Source:HGNC Symbol;Acc:120] [ENST00000466810]"	hs|chr3:58519551-58519492	TAATTTGCACGTATTGTATGAGCTCCCAGTGGGGCAAGTCATTCCTTCTGGAAACATCAG	noncoding				lnc-FAM107A-3:1
A_33_P3216059	-2.1698086	-1.1175678	2.1698086	down	31.789629	10.521519	4.7098556	3.5922878	P	P	NM_001193335	54829	ASPN	OS3|PLAP-1|PLAP1|SLRR1C	"Homo sapiens asporin (ASPN), transcript variant 2, mRNA [NM_001193335]"	hs|chr9:95227261-95227202	GAAGGGGTGACGGTGTTCCATATCAGAATTGCAGAAGCAAAACTGACCTCAGTTCCTAAA	coding	ENST00000375544
A_33_P3401990	-2.6849873	-1.4249153	2.6849873	down	322.75363	103.16381	8.235716	6.8108006	P	P	NM_013378	29802	VPREB3	8HS20|N27C7-2	"Homo sapiens pre-B lymphocyte 3 (VPREB3), mRNA [NM_013378]"	hs|chr22:24095142-24095083	GTGTCCTCACCATTAGTCCCGTGCAGCCTGAAGACGACGCGGATTACTACTGCTCTGTTG	coding	ENST00000248948
A_33_P3786807	-5.6538672	-2.499238	5.6538672	down	2143.5344	389.35345	11.148673	8.649435	P	P	CA436475	100170220	SNAR-E		"UI-H-DF1-auh-i-18-0-UI.s1 NCI_CGAP_DF1 Homo sapiens cDNA clone UI-H-DF1-auh-i-18-0-UI 3', mRNA sequence [CA436475]"	hs|chr19:47334133-47334192	CTGCCTGCTCTATTTTTATAAACATTTTGTCCTGTATAAACCTTCCCAAAGGCCATAATA	coding
CUST_H6L_58262	2.0223145	1.0160074	2.0223145	up	39.94174	60.016136	5.0419493	6.0579567	P	P	NONHSAT197252					hs|chr3:084417938-084417997	TATATTGCCTAACCCTGATCTCTCCTTGTGCTAAGGTGGATACCCAGGGAGAATGTAATG	noncoding																NONHSAT197252.1
A_23_P33583	2.122369	1.0856755	2.122369	up	14.88743	22.93605	3.6170747	4.70275	P	P	NM_018897	56171	DNAH7		"Homo sapiens dynein, axonemal, heavy chain 7 (DNAH7), mRNA [NM_018897]"	hs|chr2:196602663-196602604	ATGTCAACTTAATTCATAACCAGAAGACATCATTTCCTTGTTCCTATTTCTTGTTGGCTG	coding	ENST00000312428
CUST_H6C_08434	2.7855856	1.4779806	2.7855856	up	11.98098	24.340206	3.3093443	4.787325	P	P	hsa_circ_0025144						CCCTCTCACTCGGAATATGGCTAGTTAGATCCGTGTGAAGGTTTCTTCGGGGTAAAATAA	circRNA					chr12	6601315	6602138	-	823	429	"Nhek, K562, Huvec, H1hesc, Bj"	"ANNOTATED, CDS, coding, OVCODE, OVEXON, UTR3"	NM_016497	MRPL51	Salzman2013
A_21_P0011084	-7.7197776	-2.9485593	7.7197776	down	480.18448	54.008713	8.855869	5.90731	P	P	TCONS_l2_00006125		XLOC_l2_003293		"BROAD Institute lincRNA (XLOC_l2_003293), lincRNA [TCONS_l2_00006125]"	hs|chr12:9552468-9552409	TCTTCAAAGCTTGAAAACAAGGGCCAAGTGATGAAGACTGAAGTCAAGAATGACCATGTT	noncoding
CUST_H6L_39814	-2.3688073	-1.2441609	2.3688073	down	11.238859	3.573509	3.219376	1.9752152	P	A	NONHSAT161259					hs|chr11:068891714-068891773	TTTATTACCACCTTTACTGGCGAGTTCAAAAGGAGCAAATCAGCAAAGGCCCCAAAACAC	noncoding																NONHSAT161259.1
A_33_P3303066	-2.9738884	-1.5723505	2.9738884	down	3363.205	1202.3846	11.811284	10.238934	P	P	NM_017797	55643	BTBD2		"Homo sapiens BTB (POZ) domain containing 2 (BTBD2), mRNA [NM_017797]"	hs|chr19:1986041-1985982	AGACCTTGCGTTCCTTTTGTTCCTGTCCGTTTATCAGGACACGGGCCCCACCTGTCACGT	coding/noncoding	ENST00000592895															NONHSAT180056.1
CUST_H6L_77150	-2.620907	-1.3900661	2.620907	down	299.55496	97.4604	8.119356	6.72929	P	P	T171443					hs|chr19:021139269-021139328	GGCCAGTCATGAGACCAAAGCAACAACTGCCCTTTTAGTGTCTTTTATGCAGTTATTATC	noncoding			T171443
A_33_P3321372	5.6840973	2.5069313	5.6840973	up	18.977928	80.54945	3.9642076	6.471139	P	P	ENST00000276974				contactin associated protein-like 3B [Source:HGNC Symbol;Acc:HGNC:32035] [ENST00000276974]	hs|chr9:43819620-43819679	ATGGGTTGCAGGACCAAAACCTGAAAATATCTCTGACTGTGTGTCACCAGACCACACAAT	coding	ENST00000276974
A_33_P3313595	2.1745396	1.1207099	2.1745396	up	230.95303	443.46133	7.7126946	8.833405	P	P	NM_033487	984	CDK11B	CDC2L1|CDK11|CDK11-p110|CDK11-p46|CDK11-p58|CLK-1|PITSLREA|PK58|p58|p58CDC2L1|p58CLK-1	"Homo sapiens cyclin-dependent kinase 11B (CDK11B), transcript variant 3, mRNA [NM_033487]"	hs|chr1:1653095-1653036	ACCGCATGGAGATCACAATAAGGAACTCCCCGTATAGAAGAGAAGACTCTATGGAAGACA	coding/noncoding	ENST00000341028															NONHSAT150975.1
CUST_H6L_54831	-2.459905	-1.2986026	2.459905	down	14.0217	4.215585	3.5292642	2.2306616	P	A	NONHSAT189820					hs|chr20:051757950-051757891	GATCATAAATAGAAGGAGGCCAGGATGCGGAGCCTCTCAAGCTGTCATTAAAACACTATC	noncoding																NONHSAT189820.1
A_22_P00001206	7.7510753	2.9543965	7.7510753	up	2.208136	14.782831	1.119921	4.0743175	A	P	XR_431882	102725145	LOC102725145		"PREDICTED: Homo sapiens uncharacterized LOC102725145 (LOC102725145), ncRNA [XR_431882]"	hs|chr5:73073977-73073918	ATAACCACCACTTGGTGCTTTGGTGAGAAACCACAGTGATGGCTGAAGGCTTGAGTAGCA	noncoding	ENST00000506717															NONHSAT102137.2
A_33_P3221680	-2.1221342	-1.085516	2.1221342	down	1040.8698	488.04617	10.052986	8.96747	P	P	NM_001031	6234	RPS28	DBA15|S28	"Homo sapiens ribosomal protein S28 (RPS28), mRNA [NM_001031]"	hs|chr19:8387225-8387284	TCCGCCACACGGAATTGAGATGCTCCTTTAAATAAAGCGTTTGTGTTTCAAGTTAAAAAA	coding
CUST_H6L_32897	2.4044485	1.2657061	2.4044485	up	611.396	1426.4847	9.230396	10.496102	P	P	NM_002157	3336	HSPE1	CPN10|EPF|GROES|HSP10	"Homo sapiens heat shock 10kDa protein 1 (HSPE1), mRNA [NM_002157]"	hs|chr2:198367766-198367825	GGAGAGATTCAACCAGTTAGCATGAAAGTTGGAGATAAAGTTCTTCTCCCAGAACATGGA	coding/noncoding																NONHSAT143697.2
A_33_P3264926	3.891259	1.960237	3.891259	up	115.55822	373.85333	6.6335607	8.593798	P	P	NM_015589	23034	SAMD4A	SAMD4|SMAUG|SMAUG1|SMG|SMGA	"Homo sapiens sterile alpha motif domain containing 4A (SAMD4A), transcript variant 1, mRNA [NM_015589]"	hs|chr14:55251276-55251335	AACCTGACATCAACAACAGGCTGGAGTCGTTGTGCCTCAGTATGACCGAACACGCCCTGG	coding	ENST00000554335
CUST_H6L_00015	-6.661535	-2.7358546	6.661535	down	17.437931	1.9636834	3.8421068	1.1062523	P	A	ENST00000469127				deleted in lymphocytic leukemia 1 (non-protein coding) [Source:HGNC Symbol;Acc:13747] [ENST00000469127]	hs|chr13:50867617-50964340	CCCAAATGAGCAGGATTGCTTTTGCTTTCAAAAGAGTGATACCTGGAGCACAGGTATTCT	noncoding				DLEU1:27
A_23_P204885	-17.209145	-4.1051035	17.209145	down	48.993847	2.123869	5.3444834	1.23938	P	A	NM_022843	64881	PCDH20	PCDH13	"Homo sapiens protocadherin 20 (PCDH20), mRNA [NM_022843]"	hs|chr13:61984425-61984366	ATCATATTAAAAGTGAATTCTTCTAGAGGCTTGTGTACACTACTGGTTGTTTTAGTTGGG	coding	ENST00000409186
A_22_P00016415	2.8134365	1.4923334	2.8134365	up	150.87459	359.94946	7.0466833	8.539017	P	P	NM_012091	23536	ADAT1	HADAT1	"Homo sapiens adenosine deaminase, tRNA-specific 1 (ADAT1), transcript variant 1, mRNA [NM_012091]"	hs|chr16:75637056-75636997	AAAGTGGAACTCTTCAGATCATTCCAGAAGCTGCTAAGCAGAATTGCAAGGGACAAGTGG	coding/noncoding	ENST00000307921|ENST00000564489
CUST_H6L_53386	-8.9642725	-3.1641865	8.9642725	down	25.497631	2.109045	4.391797	1.2276106	P	A	NONHSAT187382					hs|chr2:118297251-118297310	CATTCACAGGCATCATCTTATTTGAACCTGATGACCACTGTGGGAGTAGGTTAAGCTAGT	noncoding																NONHSAT187382.1
A_23_P23611	-10.0588455	-3.3303928	10.0588455	down	25.730602	1.9336865	4.4052024	1.0748096	P	A	NM_001008219	278	AMY1C	AMY1	"Homo sapiens amylase, alpha 1C (salivary) (AMY1C), mRNA [NM_001008219]"	hs|chr1:104207021-104207080	AAATTAATGGCAACTGCACAGGCATTAAAATCTACGTTTCTGATGATGGCAAAGCTCATT	coding	ENST00000494409
A_33_P3618561	-3.0420098	-1.6050248	3.0420098	down	19.988197	4.8230925	4.040162	2.4351373	P	A	BC034282	730961	LOC730961		Homo sapiens cDNA clone IMAGE:4826905. [BC034282]	hs|chr5:133563450-133563509	GGAATGAATAAGGAAAAAATCATCACTTAGTGCCCGTGATTATAAAGCCATACCCAAAAA	coding
A_23_P12784	-2.0988016	-1.0695658	2.0988016	down	657.4063	297.1202	9.335792	8.266226	P	P	NM_012083	23401	FRAT2		"Homo sapiens frequently rearranged in advanced T-cell lymphomas 2 (FRAT2), mRNA [NM_012083]"	hs|chr10:99092464-99092405	CTGTATGAAACTTGACGGCGCTTTTGTAAGGTGCCACCCCCAAACTTTAAGGTAGCTAAA	coding	ENST00000371019
CUST_H6L_24640	2.740942	1.4546719	2.740942	up	2010.292	5702.44	11.049255	12.503927	P	P	NM_001660	378	ARF4	ARF2	"Homo sapiens ADP-ribosylation factor 4 (ARF4), mRNA [NM_001660]"	hs|chr3:57557474-57557415	AAGATCCAAAACACTACTCAGCTCTCTTGCACTGAGGAAATTTTTCCCCCTACATTGACT	coding
A_21_P0014042	6.043853	2.5954685	6.043853	up	140.7432	727.1659	6.9406223	9.536091	P	P	NM_001135844	10326	SIRPB1	CD172b|SIRP-BETA-1	"Homo sapiens signal-regulatory protein beta 1 (SIRPB1), transcript variant 3, mRNA [NM_001135844]"	hs|chr20:1592152-1592093	TCACAAAGAGAAACAACATGGACTTTTCCATCCGCATCAGTAACATCACCCCAGCAGATG	coding	ENST00000381596
CUST_H6L_21749	2.880282	1.5262101	2.880282	up	17.367287	36.477184	3.836159	5.362369	P	P	lnc-ACTR2-4:1					hs|chr2:065502686-065502745	AGTTTTTAGAGCAAGCTCACTTTTTAGGGCAAGCTCACCTTGGTAGATGAGAGTTGAGTG	noncoding				lnc-ACTR2-4:1												NONHSAT071168.2
CUST_H6L_05853	-4.515508	-2.1748884	4.515508	down	16.042511	2.669768	3.7209435	1.5460551	P	A	lnc-GPR135-1:1					hs|chr14:059907637-059907592	CTGGCTGAATAAACATCCTCCCTAATTATGGGGAAAGTGGTATGTCCAACACAATAACCT	noncoding				lnc-GPR135-1:1												NONHSAT037174.2
A_23_P401774	4.549608	2.1857424	4.549608	up	12.764196	42.866585	3.3977013	5.5834436	P	P	NM_018712	55531	ELMOD1		"Homo sapiens ELMO/CED-12 domain containing 1 (ELMOD1), transcript variant 1, mRNA [NM_018712]"	hs|chr11:107537312-107537371	GTTTGGAATTATGATTGTAGTCTGTTGAATAGTATTTACCATGGCATTTCATACCCATGG	coding	ENST00000265840
A_23_P67312	-3.6127667	-1.8531041	3.6127667	down	201.07167	44.466972	7.4894605	5.6363564	P	P	NM_003437	7695	ZNF136	pHZ-20	"Homo sapiens zinc finger protein 136 (ZNF136), mRNA [NM_003437]"	hs|chr19:12299216-12299274	CAAAAGAGAAAAGCTCTTGAATATAAGCAATGTCCACACGTTTTTAGCCAGCCCACATGC	coding	ENST00000464860
A_23_P327562	-4.902665	-2.2935662	4.902665	down	27.046322	4.089367	4.478901	2.1853347	P	A	NM_020204	56956	LHX9		"Homo sapiens LIM homeobox 9 (LHX9), transcript variant 1, mRNA [NM_020204]"	hs|chr1:197898298-197898357	CCACTATCACTGTAGTGACATCCGTGACCTCTAACATGGACAGCCACGAATCCGGAAGCC	coding	ENST00000367387
CUST_H6L_31135	-2.6327467	-1.3965688	2.6327467	down	121.812935	35.41435	6.7175827	5.321014	P	P	lnc-PTPDC1-7:5					hs|chr9:096942021-096942080	TCCATTTTTGTAAACACTTGTGTGACTTTGTACAGACAATTAACTGCTCAGGATCACCCT	noncoding				lnc-PTPDC1-7:5												NONHSAT133300.2
CUST_H6L_32005	-2.2177951	-1.149126	2.2177951	down	35.92897	11.67258	4.8892994	3.7401733	P	P	ENST00000473662	9949	AMMECR1	AMMERC1	"Alport syndrome, mental retardation, midface hypoplasia and elliptocytosis chromosomal region gene 1 [Source:HGNC Symbol;Acc:467] [ENST00000473662]"	hs|chrX:109462816-109462757	GGCTCCATGTCATGAGAAAAGCACTGTAGCCTGATCTTCACTTATGTTTTAGGTATTTGA	coding
A_33_P3392466	3.4318328	1.7789793	3.4318328	up	9.863487	24.878242	3.0386066	4.817586	P	P	AK130729	100128077	LOC100128077		"Homo sapiens cDNA FLJ27219 fis, clone SYN04207. [AK130729]"	hs|chr9:132253830-132253889	ATGGGGCATTTTACCCCATATGCAGAGATGAGAAACAGAGGCCCAAGGAGGGAAGGGACT	noncoding																NONHSAT135079.2
CUST_H6L_13529	-5.423546	-2.4392364	5.423546	down	14.361318	1.984355	3.5638907	1.1246543	P	A	NONHSAT010010					hs|chr1:228546388-228546329	AAACTGAGTTAACACGTAGGGAAGCAGAACGTGCTGAGTAACACACAACACATACCAGTT	noncoding																NONHSAT010010.2
CUST_H6L_12281	2.534891	1.3419237	2.534891	up	596.2763	1462.0769	9.193867	10.53579	P	P	NM_001256399	64834	ELOVL1	CGI-88|Ssc1	"Homo sapiens ELOVL fatty acid elongase 1 (ELOVL1), transcript variant 2, mRNA [NM_001256399]"	hs|chr1:43830315-43830256	ATCTTTATTCTCCGAAAGAAAGACGGGCAGGTGACCTTCCTACATGTCTTCCATCACTCT	coding
A_33_P3391076	3.476724	1.7977285	3.476724	up	342.0133	1114.2878	8.329567	10.1272955	P	P	NM_207304	10150	MBNL2	MBLL|MBLL39|PRO2032	"Homo sapiens muscleblind-like splicing regulator 2 (MBNL2), transcript variant 3, mRNA [NM_207304]"	hs|chr13:97999137-97999196	TGATCGACACAAGTGACAACACCGTAACCGTTTGTATGGATTACATAAAGGGGCGTTGCA	coding	ENST00000469707
CUST_H6L_20150	3.7886329	1.9216774	3.7886329	up	4.666532	13.30199	2.004608	3.9262853	A	P	LINC01539:12						CTCCTGCTGGTACAAGGATATGGGCAAGAGCTGATAATCAACTGACTAATGAGGATTGAC	noncoding				LINC01539:12												NONHSAT059416.2
A_24_P284523	-2.08883	-1.062695	2.08883	down	215.45264	84.86646	7.605064	6.542369	P	P	NM_002446	4294	MAP3K10	MEKK10|MLK2|MST	"Homo sapiens mitogen-activated protein kinase kinase kinase 10 (MAP3K10), mRNA [NM_002446]"	hs|chr19:40721403-40721462	GTGGGCAGGGATACTCAGGGACAGGGCATCATGGGGGATTTGGCACAAAATGGAGCATTA	coding	ENST00000253055
CUST_H6L_19765	-4.8261137	-2.2708619	4.8261137	down	24.272072	3.7495675	4.3222075	2.0513456	P	A	NM_134268	114757	CYGB	HGB|STAP	"Homo sapiens cytoglobin (CYGB), mRNA [NM_134268]"	hs|chr17:74524301-74524242	TCCACATCACCATCTAGAGTATCACGCACACATCTACCATATATACAGATATATTCTATA	coding/noncoding				lnc-RHBDF2-2:1
CUST_H6L_62021	-3.732496	-1.9001408	3.732496	down	21.755623	4.3086114	4.1629214	2.2627807	P	A	NONHSAT203537					hs|chr5:168287251-168287310	ACTTGATTGCTAACCCCTTGGGTCACACTGTTTAGAGACAAGTGACACCTGATATACCAG	noncoding																NONHSAT203537.1
CUST_H6L_29952	7.377256	2.8830843	7.377256	up	89.32339	546.58936	6.243924	9.127008	P	P	ENST00000515225	10395	DLC1	ARHGAP7|HP|STARD12|p122-RhoGAP	deleted in liver cancer 1 [Source:HGNC Symbol;Acc:2897] [ENST00000515225]	hs|chr8:12968295-12958265	AGAGCATGATTTTTTGGACAGAGATGCCATTGAGGCTCTATGCAGAGTGACGATTCAGAC	noncoding				lnc-LONRF1-8:1
CUST_H6L_60451	-53.45963	-5.740378	53.45963	down	144.7028	2.127201	6.9819446	1.2415667	P	A	NONHSAT201088					hs|chr4:032241647-032241706	CCATAGAGCAGACTTTTAACACACAATGTGCTCATTGGCTTTGCTCATCATCGTTTCCTC	noncoding																NONHSAT201088.1
A_33_P3229335	-2.3536854	-1.2349215	2.3536854	down	1110.2	470.2248	10.151038	8.916117	P	P	NM_175055	128312	HIST3H2BB	H2Bb	"Homo sapiens histone cluster 3, H2bb (HIST3H2BB), mRNA [NM_175055]"	hs|chr1:228646192-228646251	AGTACACCAGCTCCAAGTGAGGCGTTCCTCGGCGTCCTGAACCCAAAGGCTCTTTTCAGA	coding	ENST00000620438
CUST_H6L_20884	-4.7898593	-2.2599833	4.7898593	down	13.432351	2.08602	3.4688685	1.2088852	P	A	ENST00000600026	8425	LTBP4	ARCL1C|LTBP-4|LTBP4L|LTBP4S	latent transforming growth factor beta binding protein 4 [Source:HGNC Symbol;Acc:6717] [ENST00000600026]	hs|chr19:41099046-41105120	GGATTATCAGAGAATCTGGAACACAAATGGGAGACGTAAAAGCGTTGCTGTTTGTCGCTG	noncoding				lnc-LTBP4-1:1
A_21_P0011675	2.9213026	1.5466118	2.9213026	up	2450.2769	7355.3574	11.344938	12.89155	P	P	ENST00000431702				"phosphoglycerate kinase 1, pseudogene 2 [Source:HGNC Symbol;Acc:HGNC:8899] [ENST00000431702]"	hs|chr19:12671224-12671283	ATCTTGCCTGTTGACTTTGTCACTGCTGGCAAGTTTGATGAGAATACCAAGACTGGCCAA	coding	ENST00000431702
CUST_H6L_29599	2.0838058	1.0592208	2.0838058	up	83.423775	136.33589	6.140963	7.200184	P	P	lnc-SLC13A1-2:1					hs|chr7:122870319-122870260	ATTCTCCAGTGCCATGGAGATTGTGACCCATTATTACCCCAATGTCTGCTTTCCTTATTT	noncoding				lnc-SLC13A1-2:1												NONHSAT123040.2
A_21_P0009605	5.4299464	2.440938	5.4299464	up	2.625721	11.788553	1.3143035	3.7552414	P	P	lnc-PIK3C3-2:2					hs|chr18:37237486-37237545	TACATGTTTCTCAGTACTTAAATATGGAGTCAGAATTCTTTCACCACCGTGGGACTCCCA	noncoding				lnc-PIK3C3-2:2												NONHSAT059027.2
A_33_P3369029	-4.7804213	-2.2571378	4.7804213	down	595.23035	112.37369	9.190455	6.9333177	P	P	NR_033738	440300	LOC440300		"Homo sapiens chondroitin sulfate proteoglycan 4 pseudogene (LOC440300), non-coding RNA [NR_033738]"	hs|chr15:84860783-84860842	AATGGATGTGGGACCAGTGCACACAGATGCCACCCTACAAGTGACCATTGCCCTAGAGGG	noncoding	ENST00000456932	NR_033738.1
CUST_H6L_59727	7.4208164	2.891578	7.4208164	up	2.679788	16.407337	1.3281329	4.219711	A	P	NONHSAT199556					hs|chr4:189497450-189497509	TTCACTGGAGGATTCTACTCAAAGGTATAGAGAAAGGCCTTTGTTCAAGCTGCACATCAC	noncoding																NONHSAT199556.1
A_33_P3358208	10.104924	3.3369865	10.104924	up	2.230855	19.492107	1.1342521	4.4712386	A	P	NM_013358	29943	PADI1	HPAD10|PAD1|PDI|PDI1	"Homo sapiens peptidyl arginine deiminase, type I (PADI1), mRNA [NM_013358]"	hs|chr1:17572442-17572501	GTTCTGGGTGACCAGTCACCTACTTTCTGATCAATAAAAATGTCGACATGCATTTCTTAC	coding	ENST00000375471
CUST_H6L_50187	-106.962204	-6.7409573	106.962204	down	667.713	5.431977	9.355982	2.6150248	P	A	NONHSAT179978					hs|chr19:057005626-057005673	CAACCAACTCATTCCCGGATAAGGAAGAAGAGAGTGTCACCTACTTCATGTACAACGTTG	noncoding																NONHSAT179978.1
CUST_H6L_66661	2.0094008	1.0067654	2.0094008	up	123.62263	203.14923	6.740322	7.7470875	P	P	NONHSAT211576					hs|chr7:002834714-002834773	CATTTTCAGAATACTGCCAAGGAATGCCAAGCTTATCTCGTGCATCAACAAGAACCCTTG	noncoding																NONHSAT211576.1
CUST_H6L_17328	-2.183643	-1.1267371	2.183643	down	100.466675	34.772583	6.421472	5.294735	P	P	lnc-ERCC5-3:1					hs|chr13:103454117-103454176	AGTAAGTGTAAAATTGCCACCTGGTAAGACCTGTGTGAGGAAGGTACTAGAGTCTGTACC	noncoding				lnc-ERCC5-3:1												NONHSAT035014.2
CUST_H6L_12460	4.279193	2.0973387	4.279193	up	14.824729	46.88261	3.610755	5.7080936	P	P	lnc-ITGB3BP-12:1					hs|chr1:065304988-065304929	TCTGATCCAATACTAGCCAGGGTATTTCATTTTCTAGTTGTCTAAATCAAAGTGGCAAGT	noncoding				lnc-ITGB3BP-12:1												NONHSAT151735.1
A_32_P146113	-2.5519507	-1.3516004	2.5519507	down	13.629336	3.965581	3.4888914	2.137291	P	A	NM_145028	221481	ARMC12	C6orf81	"Homo sapiens armadillo repeat containing 12 (ARMC12), transcript variant 1, mRNA [NM_145028]"	hs|chr6:35706205-35706264	GCTGGATGACAAGGACAACAGTGTCAAAACCCAAGCTCTGAATACACTTAAAGCTTTCTC	coding	ENST00000471400
A_33_P3365995	-2.4884412	-1.3152423	2.4884412	down	42.31385	12.27773	5.1291184	3.8138762	P	P	NM_001290226	375449	MAST4		"Homo sapiens microtubule associated serine/threonine kinase family member 4 (MAST4), transcript variant 4, mRNA [NM_001290226]"	hs|chr5:66255013-66255072	ACCGGGACGCTGGCAGGGAGTGTGTGTCATGGTTACAATAGAGTGTGCTAACATATAACA	coding	ENST00000405643
CUST_H6L_25141	15.792951	3.9812088	15.792951	up	2.29887	31.648727	1.1758013	5.15701	A	P	ENST00000497902	1356	CP	CP-2	ceruloplasmin (ferroxidase) [Source:HGNC Symbol;Acc:2295] [ENST00000497902]	hs|chr3:148903078-148903019	TATTCCCCACAAAGGGAGTGGGAAAAGGAGCTGCATCATTTACAAGAGCAGAAGTAATTC	coding
CUST_H6L_37644	-9.81365	-3.2947898	9.81365	down	52.330875	3.998943	5.4443655	2.1495757	P	A	NONHSAT157361					hs|chr10:097839108-097839049	CTTCTAGCCAAAGACTTGTTATTGGGGTTCTTTCGATCGCTGGAAACAACTAGGGAAAAA	noncoding																NONHSAT157361.1
A_23_P77590	2.612559	1.3854637	2.612559	up	590.09814	1492.6559	9.17684	10.562304	P	P	NM_018052	55697	VAC14	ArPIKfyve|TAX1BP2|TRX	"Homo sapiens Vac14 homolog (S. cerevisiae) (VAC14), mRNA [NM_018052]"	hs|chr16:70721600-70721541	CCACCCAGTGGGGGGCTATAGCCTCAGAGACCACTCATCCTCTGGAATCAACCTCTTTCT	coding	ENST00000571759
A_33_P3355071	2.0020032	1.0014443	2.0020032	up	96.56737	153.24817	6.3601203	7.3615646	P	P	NM_004641	8028	MLLT10	AF10	"Homo sapiens myeloid/lymphoid or mixed-lineage leukemia (trithorax homolog, Drosophila); translocated to, 10 (MLLT10), transcript variant 1, mRNA [NM_004641]"	hs|chr10:22031639-22031698	ATTCAAAGCTAAATACTTCTTTCAGAAAGGGGCCACTGTGGAAAGTGCTGGTGGGGTTTG	coding/noncoding	ENST00000377059	NR_136736.1
CUST_H6L_11845	-2.490938	-1.316689	2.490938	down	273.61465	92.71988	7.9768915	6.6602025	P	P	NM_182838	9906	SLC35E2		"Homo sapiens solute carrier family 35, member E2 (SLC35E2), transcript variant 1, mRNA [NM_182838]"	hs|chr1:1663766-1663707	CCAAATGCTCCTGAAGCCTAGTGTTTTAGTGAACATTAGTGATTGTTAGCAGTGGTTCAA	coding
CUST_H6L_65816	-5.593414	-2.4837291	5.593414	down	16.664331	2.205877	3.7759001	1.292171	P	A	NONHSAT210589					hs|chr6:058158683-058158742	ATATGAAACCTTAGAGGGAAGGCTGTTCTCTCCAGGAAGAGAATCCTGGTGAGTTCTAAC	noncoding																NONHSAT210589.1
A_24_P320880	2.028214	1.0202098	2.028214	up	38.230633	57.63248	4.980996	6.001206	P	P	NM_022133	64089	SNX16		"Homo sapiens sorting nexin 16 (SNX16), transcript variant 1, mRNA [NM_022133]"	hs|chr8:82712472-82712413	CAGTCGGTATGCTTTCTAAAAACTGAGGGAAACTTACTGGGGAAATAGAATAACAATCTC	coding	ENST00000396330
A_23_P371865	-2.1865811	-1.1286769	2.1865811	down	79.024254	26.936377	6.059112	4.930435	P	P	NM_152342	124359	CDYL2	PCCP1	"Homo sapiens chromodomain protein, Y-like 2 (CDYL2), mRNA [NM_152342]"	hs|chr16:80637874-80637815	TTAGATCGGGTGTCAGAGGACGACCAATCTTAGGGAATTTCCAGACCAATGAGCAAAATG	coding	ENST00000570137
A_33_P3222630	2.2977853	1.200244	2.2977853	up	40.791115	70.00906	5.0738554	6.2740993	P	P	NM_001029860	286151	FBXO43	EMI2|ERP1|FBX43	"Homo sapiens F-box protein 43 (FBXO43), transcript variant 2, mRNA [NM_001029860]"	hs|chr8:101146035-101145976	CTCTGAAGAGACTAAATATAGAACTCCCCCATGCAGTGTTCTATTTATCTGACTTAAAAT	coding/noncoding	ENST00000517806	NR_036491.1
CUST_H6L_26002	-7.9997196	-2.9999495	7.9997196	down	70.212456	6.4892883	5.880356	2.8804064	P	A	NM_014883	10144	FAM13A	ARHGAP48|FAM13A1	"Homo sapiens family with sequence similarity 13, member A (FAM13A), transcript variant 1, mRNA [NM_014883]"	hs|chr4:89653335-89653276	GTCAGAAGACGATAGCAATGTGAAGCCAGACTTCATGGTCACTCTGAAAACCGATTTCAG	coding/noncoding																NONHSAT097379.2
A_22_P00010041	3.0527337	1.6101017	3.0527337	up	30.35079	69.05701	4.6448193	6.254921	P	P	ENST00000574290					hs|chr17:002282499-002282440	ACCATTGAAAAACTTGATGATGTCAGTGAAGTCCATGTTGTTGTCACGGATGATCTCTCG	noncoding	ENST00000574290			lnc-MNT-1:1												NONHSAT144948.2
CUST_H6L_52595	-8.009268	-3.0016704	8.009268	down	21.49477	2.0088	4.145459	1.1437888	P	A	NONHSAT186522					hs|chr2:240817685-240817626	AGAATTGTGTATCAGTGCAGTCACACAGCATGCACGCCTTTCTTTATTTGTTAGTCTTAA	noncoding																NONHSAT186522.1
CUST_H6L_11366	-11.92878	-3.5763745	11.92878	down	31.668577	1.988974	4.7047906	1.1284162	P	A	ENST00000514858	353497	POLN	POL4P	polymerase (DNA directed) nu [Source:HGNC Symbol;Acc:18870] [ENST00000514858]	hs|chr4:2080427-2080368	TGTTTTGTGAACGTGATTTGTTCTTCCAGGAGTAATGTGAAAGGCTGTGGATGGCGTCTG	noncoding				lnc-WHSC2-4:1
CUST_H6L_06284	-2.4534261	-1.2947979	2.4534261	down	64.49113	19.392862	5.757801	4.463003	P	P	ENST00000597416	3594	IL12RB1	CD212|IL-12R-BETA1|IL12RB|IMD30	"interleukin 12 receptor, beta 1 [Source:HGNC Symbol;Acc:5971] [ENST00000597416]"	hs|chr19:18194006-18193947	GTCTGTGTCCGTTCAGATTGGTCGGTACATGGGAGAAAGTACCTGTTAAGCATTTTGAAG	noncoding				lnc-IL12RB1-1:1
A_23_P137391	2.9355907	1.5536509	2.9355907	up	7619.3164	23774.533	12.978135	14.531786	P	P	NM_001428	2023	ENO1	ENO1L1|MPB1|NNE|PPH	"Homo sapiens enolase 1, (alpha) (ENO1), transcript variant 1, mRNA [NM_001428]"	hs|chr1:8924113-8924054	GGAGCTTGGCAGAAGTTCACAGCCAGTGCAGGAATCCAGGTAGTGGGGGATGATCTCACA	coding	ENST00000464920
A_23_P153086	2.3936584	1.2592173	2.3936584	up	458.28287	1048.0232	8.781722	10.040939	P	P	NM_024805	79863	RBFA	C18orf22|HsT169	"Homo sapiens ribosome binding factor A (putative) (RBFA), transcript variant 1, mRNA [NM_024805]"	hs|chr18:77806254-77806313	GCTCTTCTGCTACTTCAACATTTTCTAGCTTTTCCGTGTATCTAAACACAATTTGCTACA	coding	ENST00000593019
CUST_H6L_22134	3.618341	1.8553283	3.618341	up	10.91203	29.02887	3.1791103	5.0344386	A	P	lnc-SLC20A1-3:1					hs|chr2:113422684-113422743	CGTTTCACTAGAAACCAACACTAAGAATCGAACAGGGTAAGGCAGTGCCTAGTCTAACCT	noncoding				lnc-SLC20A1-3:1												NONHSAT073720.2
A_24_P82106	6.0596566	2.599236	6.0596566	up	84.183624	418.01718	6.1531177	8.752354	P	P	NM_004995	4323	MMP14	MMP-14|MMP-X1|MT-MMP|MT-MMP 1|MT1-MMP|MT1MMP|MTMMP1|WNCHRS	"Homo sapiens matrix metallopeptidase 14 (membrane-inserted) (MMP14), mRNA [NM_004995]"	hs|chr14:23315791-23315850	GGACTGCCAAGCCACCCTAAGACCTTGGGAGGAAAACTCAGAGAGGGTCTTCGTTGCTCA	coding	ENST00000311852
CUST_H6L_16216	3.4438062	1.784004	3.4438062	up	16.214651	40.911514	3.7363431	5.520347	P	P	ENST00000552947	60673	ATG101	C12orf44	chromosome 12 open reading frame 44 [Source:HGNC Symbol;Acc:25679] [ENST00000552947]	hs|chr12:52464990-52465049	GCCCTGTATCCTGTGCTGAGCAACAGTTTAAAAGGGGCAGACACAAACTGAAATATACTT	coding
CUST_H6L_07842	-2.8501885	-1.5110574	2.8501885	down	70.04052	18.117628	5.8765607	4.3655033	P	P	ENST00000520754	23039	XPO7	EXP7|RANBP16	exportin 7 [Source:HGNC Symbol;Acc:14108] [ENST00000520754]	hs|chr8:21779044-21779103	GATCTCCCACATTTTCGAAGCATAAAGGTTGTCATTCCTGTGAAAGTCAGGATGCATCAA	noncoding				lnc-NPM2-4:1
A_33_P3283900	3.5038671	1.808948	3.5038671	up	20.939602	54.4487	4.1093698	5.918318	P	P	NM_004937	1497	CTNS	CTNS-LSB|PQLC4	"Homo sapiens cystinosin, lysosomal cystine transporter (CTNS), transcript variant 2, mRNA [NM_004937]"	hs|chr17:3566287-3566346	GATGCGAATTAGTAAAAGCTAAATTCAAAAGTAGAATGGGCATCTCCAAAGAGTACGATA	coding/noncoding		NR_037928.1		lnc-CTNS-1:1												NONHSAT145018.2
CUST_H6L_26110	-4.4040217	-2.1388216	4.4040217	down	14.765298	2.5062594	3.6046245	1.465803	P	A	ENST00000426472	80216	ALPK1	8430410J10Rik|LAK	alpha-kinase 1 [Source:HGNC Symbol;Acc:20917] [ENST00000426472]	hs|chr4:113237006-113273872	TGGGTGGTTGAATTCATAAATGTGAAATGCACAGATACAAAAGGCCAACTGTATATTTGT	noncoding				lnc-ALPK1-2:5
CUST_H6L_32104	-3.2944813	-1.7200513	3.2944813	down	123.05139	28.581665	6.7331553	5.013104	P	P	lnc-USP26-3:1					hs|chrX:132041392-132041333	GCCACAGCTCTTTCTGTTGCCCAAAATTTCCATATCTTGGTTTGGCTGTTAAACTCATAG	noncoding				lnc-USP26-3:1												NONHSAT138574.2
CUST_H6L_28561	-9.906245	-3.3083384	9.906245	down	25.986507	1.968807	4.4193015	1.1109631	P	A	BC030588	2070	EYA4	CMD1J|DFNA10	"Homo sapiens eyes absent homolog 4 (Drosophila), mRNA (cDNA clone IMAGE:4824107). [BC030588]"	hs|chr6:133569936-133569995	GCTTCTAGTAGGTAACTTAAGCATGCAAACCTCAATAAACCTGTCAAGAACGGCAAAAAA	coding
CUST_H6L_73404	2.124826	1.0873446	2.124826	up	9.3494	14.543141	2.9649005	4.052245	A	P	NONHSAT224024					hs|chrX:088071534-088071593	GGGCAAATGGTTTACTGAGAGGAAAGAAGTTTAGGGCATGGCTCCATCTACTATTATTTT	noncoding																NONHSAT224024.1
CUST_H6L_10515	-4.31743	-2.1101727	4.31743	down	255.7424	48.595917	7.8682127	5.75804	P	P	XM_005273483	29942	PURG	PURG-A|PURG-B	"PREDICTED: Homo sapiens purine-rich element binding protein G (PURG), transcript variant X1, mRNA [XM_005273483]"	hs|chr8:30885871-30885812	TGATCCCGTGCATGCATATGTTTGTGTTGGAACTGTTGTTGTAACAGGTTTCCATTAAAT	coding/noncoding				lnc-TEX15-4:1												NONHSAT125900.2
CUST_H6L_11953	2.6908412	1.4280572	2.6908412	up	19.52856	38.426876	4.007096	5.435153	P	P	NM_007272	11330	CTRC	CLCR|ELA4	"Homo sapiens chymotrypsin C (caldecrin) (CTRC), mRNA [NM_007272]"	hs|chr1:15769916-15769975	ATGATATTGCCCTCATCAAGCTTGCAGAGCATGTGGAGCTGAGTGACACCATCCAGGTGG	coding/noncoding				lnc-EFHD2-1:1
CUST_H6L_20083	3.961644	1.9860992	3.961644	up	78.99513	253.54773	6.058489	8.044588	P	P	NM_020964	57724	EPG5	HEEW1|KIAA1632|VICIS	"Homo sapiens ectopic P-granules autophagy protein 5 homolog (C. elegans) (EPG5), mRNA [NM_020964]"	hs|chr18:43469801-43467852	TATTGTGGAAGCTGCTGTACATGCAGAAAACTTGATCACGGCCTTAGTGAATGCCTACAA	coding
CUST_H6L_32992	6.4200892	2.6825933	6.4200892	up	395.2269	2370.1365	8.552405	11.234999	P	P	ENST00000561972	1535	CYBA	p22-PHOX	"cytochrome b-245, alpha polypeptide [Source:HGNC Symbol;Acc:2577] [ENST00000561972]"	hs|chr16:88714496-88714437	ACAGCTGGGCGCTTCACCCAGTGGTACTTTGGTGCCTACTCCATGTATCCTTCCACCTGA	coding
A_33_P3379606	-4.3783283	-2.1303802	4.3783283	down	11.826918	2.030037	3.2917936	1.1614134	P	A	NM_001029875	401190	RGS7BP	R7BP	"Homo sapiens regulator of G-protein signaling 7 binding protein (RGS7BP), transcript variant 1, mRNA [NM_001029875]"	hs|chr5:63908039-63908098	TTAAATCAGTCAGTGGCTGGGCCCAAAGGCACTTTTGGGTAAGATAAGTGAAGAAATGCC	coding/noncoding	ENST00000334025	NR_073511.1
CUST_H6L_64709	19.96555	4.319441	19.96555	up	31.957912	512.4544	4.7165165	9.035957	P	P	NONHSAT208348					hs|chr6:160102110-160102169	GCAGATGATGAAACAACATGGCAAATGTATGATGCTAAGCCAAATATACAAAAAGATCCC	noncoding																NONHSAT208348.1
A_23_P50418	-2.8441706	-1.508008	2.8441706	down	238.82544	69.05792	7.7629676	6.2549596	P	P	NM_153358	163049	ZNF791		"Homo sapiens zinc finger protein 791 (ZNF791), mRNA [NM_153358]"	hs|chr19:12740183-12740240	AGAAAGCGAGATACAAGATGATTCATGTATAGTCAGGTACCACATAATCATGTTTCAGCA	coding	ENST00000343325
A_33_P3315190	5.644214	2.4967728	5.644214	up	472.69525	2525.6611	8.828104	11.324877	P	P	NM_001282666	9645	MICAL2	MICAL-2|MICAL2PV1|MICAL2PV2	"Homo sapiens microtubule associated monooxygenase, calponin and LIM domain containing 2 (MICAL2), transcript variant 5, mRNA [NM_001282666]"	hs|chr11:12281558-12281617	AATGCTTACAACTACTGCTACATGTACGAGCTCCTGAGCCTGGGGCTGCCACTCCTCTGG	coding	ENST00000379612
A_23_P16252	-169.06033	-7.4013944	169.06033	down	573.55035	3.0337517	9.131098	1.7297034	P	A	NM_002257	3816	KLK1	KLKR|Klk6|hK1	"Homo sapiens kallikrein 1 (KLK1), mRNA [NM_002257]"	hs|chr19:51322506-51322447	GTCAGAGTGCTGTCTTATGTGAAGTGGATCGAGGACACCATAGCGGAGAACTCCTGAACG	coding	ENST00000301420
CUST_H6L_60289	-5.003364	-2.3228984	5.003364	down	100.01771	14.9660015	6.4147	4.0918016	P	P	NONHSAT200919					hs|chr4:004092393-004092452	TCACGTTTGTTTGCAGATATTGCCTAAAGTCCCTTGTGAATATTTAGGTCAGGGCTGTTT	noncoding																NONHSAT200919.1
A_24_P111996	73.28074	6.195362	73.28074	up	2.236749	150.0807	1.1382339	7.333596	A	P	NM_000410	3077	HFE	HFE1|HH|HLA-H|MVCD7|TFQTL2	"Homo sapiens hemochromatosis (HFE), transcript variant 1, mRNA [NM_000410]"	hs|chr6:26094484-26094543	GAGACAAAACTAGAGACTCAAAGAGGGAGTGCATTTATGAGCTCTTCATGTTTCAGGAGA	coding/noncoding	ENST00000397022															NONHSAT206980.1
A_23_P112061	-3.8486338	-1.9443464	3.8486338	down	134.30821	26.783485	6.867835	4.9234886	P	P	NM_152419	138050	HGSNAT	HGNAT|MPS3C|TMEM76	"Homo sapiens heparan-alpha-glucosaminide N-acetyltransferase (HGSNAT), mRNA [NM_152419]"	hs|chr8:43056897-43056956	TTCTGTATTCCTCATGGTGCCAAACACAGTGCCTTCTACATTGCAGGCGCTGAATAAACA	coding	ENST00000379644
CUST_H6L_12308	-2.6994667	-1.4326744	2.6994667	down	51.82585	13.957471	5.428095	3.9954205	P	P	ENST00000486491	8891	EIF2B3	EIF-2B|EIF2Bgamma	"eukaryotic translation initiation factor 2B, subunit 3 gamma, 58kDa [Source:HGNC Symbol;Acc:3259] [ENST00000486491]"	hs|chr1:45328761-45328702	AAGTTTCATGGCTCTTTGCCGAATATTCTCTAAGTCAATATCTGAAGCAGGAGCCCGTGA	coding
A_33_P3342628	-2.95359	-1.5624695	2.95359	down	1393.0356	478.38397	10.502446	8.939977	P	P	NM_021170	57801	HES4	bHLHb42	"Homo sapiens hes family bHLH transcription factor 4 (HES4), transcript variant 2, mRNA [NM_021170]"	hs|chr1:934404-934345	CCCGTTCTAGGGCCGTGGCCTTTGCCGAGACTGTAGCAGAGAAAACGTATTTATTATTCC	coding/noncoding	ENST00000304952															NONHSAT150949.1
CUST_H6L_06446	-2.2169895	-1.148602	2.2169895	down	13.7005005	4.5425973	3.496098	2.347496	P	A	ENST00000561367	90417	KNSTRN	C15orf23|HSD11|SKAP|TRAF4AF1	kinetochore-localized astrin/SPAG5 binding protein [Source:HGNC Symbol;Acc:30767] [ENST00000561367]	hs|chr15:40684046-40684105	CTGACTCCTTTGTTGAGAACTGTGTGGAAAGGATGTTAGCCATCATCTAATGCAAGTCTG	noncoding				lnc-IVD-2:1
A_33_P3297244	2.5301936	1.3392477	2.5301936	up	48.85126	94.14567	5.340497	6.6797447	P	P	NM_139285	246176	GAS2L2	GAR17	"Homo sapiens growth arrest-specific 2 like 2 (GAS2L2), mRNA [NM_139285]"	hs|chr17:34077326-34077267	TTCGAGACGGAGGACTTGGTGCTGCGCAAGAACGTGAAGAACGTGGTGCTGTGTTTGCTG	coding	ENST00000618498
A_33_P3209741	-4.1808105	-2.0637827	4.1808105	down	133.50708	24.47838	6.8593626	4.79558	P	P	NM_031303	83473	KATNAL2		"Homo sapiens katanin p60 subunit A-like 2 (KATNAL2), mRNA [NM_031303]"	hs|chr18:44603772-44603831	TGGATGGGCTGGCACGCTCAGAAGATCTCGTATTTGTCTTAGCAGCTTCTAACCTGCCGT	coding	ENST00000245121
A_33_P3315223	-3.106719	-1.6353917	3.106719	down	93.62095	22.592018	6.313978	4.6785865	P	P	NM_006805	10949	HNRNPA0	HNRPA0	"Homo sapiens heterogeneous nuclear ribonucleoprotein A0 (HNRNPA0), mRNA [NM_006805]"	hs|chr5:137087151-137087092	GACGTTGAAGGCTCAAAGCTATACTAAGAAGCTTTCTGAAAGATTGGGCTTTAAAATAAA	coding/noncoding	ENST00000314940															NONHSAT103983.2
A_32_P142440	-4.8871403	-2.2889905	4.8871403	down	13.25241	2.0281687	3.4488628	1.1598723	P	A	NM_174936	255738	PCSK9	FH3|HCHOLA3|LDLCQ1|NARC-1|NARC1|PC9	"Homo sapiens proprotein convertase subtilisin/kexin type 9 (PCSK9), transcript variant 1, mRNA [NM_174936]"	hs|chr1:55530453-55530512	TTATTCTGGGTTTTGTAGCATTTTTATTAATATGGTGACTTTTTAAAATAAAAACAAACA	coding/noncoding	ENST00000490692	NR_110451.1
CUST_H6L_16495	321.7152	8.32964	321.7152	up	2.243867	694.77454	1.1439451	9.473585	A	P	NM_001024383	89795	NAV3	POMFIL1|STEERIN3|unc53H3	"Homo sapiens neuron navigator 3 (NAV3), transcript variant 1, mRNA [NM_001024383]"	hs|chr12:78593252-78593311	AGACGTGGCATCATCTCAACAGTTTTTTGGAAACACACAGTTCTTCTGACGTTACCATTG	coding/noncoding				lnc-SYT1-7:1
CUST_H6L_25596	-7.435378	-2.894406	7.435378	down	19.82791	1.996926	4.0290976	1.1346915	P	A	lnc-METTL19-1:3					hs|chr4:008512684-008512731	GAGATGTCCTGAGGAATGAGCTGGCACCAGAGTCCCACAGGTGAAGGGCTCAGAGGAAAT	noncoding				lnc-METTL19-1:3												NONHSAT095107.2
CUST_H6L_11457	-4.392874	-2.135165	4.392874	down	23.026516	3.9020283	4.2475853	2.1124203	P	A	lnc-ZC3H12B-8:1					hs|chrX:064492840-064492899	TTCTGACTTTAGCAACTGAAAGTCTCTGAGGCATTCTAAAACTGGATGATATGGCAAACA	noncoding				lnc-ZC3H12B-8:1												NONHSAT137332.2
A_21_P0013613	-21.910295	-4.453537	21.910295	down	57.259087	1.988207	5.5813074	1.1277704	P	A	TCONS_l2_00029163		XLOC_l2_015090		"BROAD Institute lincRNA (XLOC_l2_015090), lincRNA [TCONS_l2_00029163]"	hs|chr9:111547-111488	TTTGGCAAGATATTCCCAGGGATAAGGTCGTTTATTCAGACTTTTGAATATTGGCAAATA	noncoding
CUST_H6L_59309	-6.7333407	-2.7513225	6.7333407	down	31.766605	3.5299082	4.7089043	1.9575818	P	A	lnc-STAP1-8:1					hs|chr4:068303521-068303580	ATGCCTCCTAAAGAGAGGTGTTGTCTTAGTTCCTGATAACTTTTCAGACATGGGTTTCAG	noncoding				lnc-STAP1-8:1												NONHSAT198681.1
A_33_P3319593	2.491781	1.3171773	2.491781	up	98.721886	198.09325	6.3939414	7.7111187	P	P	NM_024735	79791	FBXO31	FBX14|FBXO14|Fbx31|MRT45|pp2386	"Homo sapiens F-box protein 31 (FBXO31), transcript variant 1, mRNA [NM_024735]"	hs|chr16:87369000-87368941	TGGCCTCTTCAAAGGTACCTATGGCAGCCACGGCCTGGAGATTGTGATGCTCAGCTTCCA	coding	ENST00000311635
A_21_P0014114	-38.360535	-5.261551	38.360535	down	119.10932	2.41743	6.6834235	1.4218729	P	A	NR_125398	101927167	GATA2-AS1		"Homo sapiens GATA2 antisense RNA 1 (GATA2-AS1), long non-coding RNA [NR_125398]"	hs|chr3:128221988-128222047	AAGGGTCAGTGAGCTAGTTGTGTATGTTCTGAATCACATGGAAATAAATGCATCGAACAT	noncoding		NR_125398.1	T250121	GATA2-AS1:1												NONHSAT194444.1
A_23_P137765	2.233166	1.1590905	2.233166	up	60.8832	104.63418	5.671066	6.8301563	P	P	NM_000437	5051	PAFAH2	HSD-PLA2	"Homo sapiens platelet-activating factor acetylhydrolase 2, 40kDa (PAFAH2), mRNA [NM_000437]"	hs|chr1:26288337-26288278	AACTGGGTACTTTGATCTTAGATTTGATCTTAAAATCACTTTGGGACTGGGATCCCTTGC	coding/noncoding	ENST00000374284															NONHSAT151297.1
A_33_P3358745	-94.823395	-6.567171	94.823395	down	2569.562	25.314974	11.410585	4.8434143	P	P	NM_001093726	6414	SEPP1	SELP|SEPP|SeP	"Homo sapiens selenoprotein P, plasma, 1 (SEPP1), transcript variant 3, mRNA [NM_001093726]"	hs|chr5:42800881-42800822	GCCAGTGCCAGTTGACGCTGAAAGAATCAGGCAAAAAAGTGAGAATGACCTTCAAACTAA	coding	ENST00000506577
CUST_H6L_34481	4.3147693	2.1092834	4.3147693	up	507.9543	2104.7102	8.945742	11.055025	P	P	NM_004431	1969	EPHA2	ARCC2|CTPA|CTPP1|CTRCT6|ECK	"Homo sapiens EPH receptor A2 (EPHA2), mRNA [NM_004431]"	hs|chr1:16450998-16450939	TCGGCCCCATCTCTCATCCTTTTGGATAAGTTTCTATTCTGTCAGTGTTAAAGATTTTGT	coding/noncoding																NONHSAT151176.1
A_33_P3226955	-2.454495	-1.2954261	2.454495	down	31.984804	9.3661	4.717514	3.422088	P	P	THC2768644				"Q5JWQ5_HUMAN (Q5JWQ5) Neuropilin 1 (Fragment), partial (93%) [THC2768644]"	hs|chr10:033538421-033538362	CACATCATTAGAACCCAGGCCATTAAGCTCATTGAAACTGAGTTTCTTTTCCTATAAAAT	coding
A_21_P0013801	-3.4653766	-1.7930121	3.4653766	down	50.81342	10.634509	5.399505	3.606493	P	P	TCONS_l2_00030396		XLOC_l2_015641		"BROAD Institute lincRNA (XLOC_l2_015641), lincRNA [TCONS_l2_00030396]"	hs|chrX:149185039-149185098	ATGAATTGCAAAGGGCCTGTTTGGAATGGACTGTATTAAATCTACTTCAAATGAAAACCT	noncoding
A_23_P212792	-2.2515678	-1.1709299	2.2515678	down	385.55826	151.41705	8.515889	7.3449593	P	P	NM_025009	9662	CEP135	CEP4|KIAA0635|MCPH8	"Homo sapiens centrosomal protein 135kDa (CEP135), mRNA [NM_025009]"	hs|chr4:56899111-56899170	GTGTATTAGGATGTGGGCTGGTTTGCTTTTCTACCACCTTTGTAATTTTATGTATCCCAT	coding	ENST00000506202
A_33_P3420235	2.8149018	1.4930847	2.8149018	up	9.408001	19.435509	2.973479	4.4665637	A	P	ENST00000367534	10092	ARPC5	ARC16|dJ127C7.3|p16-Arc	"actin related protein 2/3 complex, subunit 5, 16kDa [Source:HGNC Symbol;Acc:HGNC:708] [ENST00000367534]"	hs|chr1:183592499-183592440	CACAAGCAACATGGGACACAGCATTCACTTTAACATTTCTATTTTCCTTTATCATTTCTG	coding	ENST00000367534
CUST_H6L_72438	-5.530175	-2.4673252	5.530175	down	15.471528	2.079242	3.670313	1.2029876	P	A	NONHSAT222138					hs|chr9:111538482-111538541	TCACTCTGGGACATGAGCAAGGGAAGACAACAAAACACACATTCTTCTCTCTGAAATCTT	noncoding																NONHSAT222138.1
CUST_H6L_34043	-13.9475565	-3.8019404	13.9475565	down	34.804146	1.9034082	4.84351	1.0415697	P	A	lnc-LRRC52-8:1					hs|chr1:164571305-164571456	CCAGAAAAGAGGGAGTTCAAGTGTTACAACCATGTGTGAGTTGTTTACAGTACGCACAGG	noncoding				lnc-LRRC52-8:1												NONHSAT149993.1
CUST_H6L_23321	2.1519737	1.1056604	2.1519737	up	55.016945	90.48194	5.521784	6.6274443	P	P	lnc-TSHZ2-10:1					hs|chr20:052313062-052313121	GCCCCCATTCAACCTAAGCTAGCTGGGGTTGGTTTTTGCTTTACTTAATAAAAACATTTC	noncoding				lnc-TSHZ2-10:1												NONHSAT080400.2
CUST_H6L_50503	2.6895957	1.4273894	2.6895957	up	11.048221	21.721718	3.195731	4.6231203	A	P	NONHSAT180715					hs|chr19:016998303-016998362	ACCTTTTTCCCCAAGTCATTGACGTGAAGCTGATTTTCTCATTGGTGGCCATGGAAACTG	noncoding																NONHSAT180715.1
A_23_P15357	-3.3758614	-1.7552557	3.3758614	down	2692.224	829.9021	11.475832	9.720576	P	P	NM_005567	3959	LGALS3BP	90K|BTBD17B|CyCAP|M2BP|MAC-2-BP|TANGO10B|gp90	"Homo sapiens lectin, galactoside-binding, soluble, 3 binding protein (LGALS3BP), mRNA [NM_005567]"	hs|chr17:76968107-76968048	GGGCCTTTGGTCAAATATTCTTCTGATTACTTCCAAGCCCCCTCTGACTACAGATACTAC	coding	ENST00000587251
CUST_H6L_06339	-2.7909074	-1.4807342	2.7909074	down	12.653796	3.4125004	3.386622	1.9058877	P	A	ENST00000464291	2737	GLI3	ACLS|GCPS|GLI3-190|GLI3FL|PAP-A|PAPA|PAPA1|PAPB|PHS|PPDIV	GLI family zinc finger 3 [Source:HGNC Symbol;Acc:4319] [ENST00000464291]	hs|chr7:42017474-42017415	AATAAATGCAGAGTTTAGTGGACTTTTTGTTCCTGGGTTTTGAAAAGCTGCTGACCCTTG	noncoding				lnc-INHBA-3:1
CUST_H6L_16021	-3.5269763	-1.8184319	3.5269763	down	485.1038	122.53012	8.872646	7.0542145	P	P	lnc-RP11-677C1					hs|chr12:029302293-029302340	GATTTAGAGGACCACTAGTTGGACCCCATCCTCGTGCTGGAGGAACAGTGTCCTTGCATG	noncoding				lnc-RP11-677C1.2.1-3:1
CUST_H6L_10143	-2.1281188	-1.0895786	2.1281188	down	12.31742	4.302368	3.3494773	2.2598987	P	A	ENST00000305752	283742	FAM98B		"family with sequence similarity 98, member B [Source:HGNC Symbol;Acc:26773] [ENST00000305752]"	hs|chr15:38762781-38762840	AGTAGCTGATATTCAGGAATCAAATCTTAATGAGTTACTGGCCTTCAGCTTTGCCAGAGT	noncoding				lnc-SPRED1-1:1
CUST_H6L_62596	-2.4491704	-1.2922931	2.4491704	down	16.439966	4.9173455	3.756795	2.4645019	P	A	NONHSAT205113					hs|chr5:179198168-179198109	GCGCTGAAACTGTTGCTTCTCCTAGAAAATGCCAAGAACAACAAAACAAAACCAACATAT	noncoding																NONHSAT205113.1
CUST_H6L_01218	-2.3837886	-1.2532563	2.3837886	down	442.2365	166.72197	8.725752	7.4724956	P	P	ENST00000604219					hs|chr2:075897346-075897405	AGTCCTAGTTCTTGCAAGGTGTCATCTGTAAGGAGTCCATTCCAAAGAAGAATATTGCGG	noncoding	ENST00000604219			lnc-POLE4-6:1												NONHSAT071809.2
A_23_P75299	-2.0847735	-1.0598907	2.0847735	down	177.06519	68.04263	7.294093	6.2342024	P	P	NM_022126	64077	LHPP	HDHD2B	"Homo sapiens phospholysine phosphohistidine inorganic pyrophosphate phosphatase (LHPP), transcript variant 1, mRNA [NM_022126]"	hs|chr10:126302618-126302677	TTTCTGGACCCACTGCTGGACAGACTTGAAGGTGTCATGCCCGGTGTGTGCAGGAGGAAA	coding	ENST00000368842
CUST_H6L_23670	-57.628727	-5.8487163	57.628727	down	2599.4185	42.70787	11.427247	5.578531	P	P	ENST00000465077	54039	PCBP3	ALPHA-CP3	poly(rC) binding protein 3 [Source:HGNC Symbol;Acc:8651] [ENST00000465077]	hs|chr21:47208590-47208649	CTCAGAGACGATGCTAACGGCCTCTCAGATGCTGACCTGCTTCATGTCTATTTCCTTTTA	noncoding				lnc-PCBP3-3:2
A_33_P3404922	-2.4463606	-1.290637	2.4463606	down	139.37343	44.43048	6.925296	5.634659	P	P	NM_001282770	56243	KIAA1217	SKT	"Homo sapiens KIAA1217 (KIAA1217), transcript variant 7, mRNA [NM_001282770]"	hs|chr10:24813297-24813356	CGCACAGTACATGGCTATGGAAAAGGCCACAGCCGCAGAAGTCCTGAAGAGTCAGGAGGA	coding	ENST00000430453
A_21_P0005367	-4.665281	-2.221964	4.665281	down	12.148728	1.963409	3.3278909	1.105927	P	A	lnc-C7orf41-1:1					hs|chr7:30241864-30241923	TATCTGGGAGTATATGAGGGAGAATGAACTCAAAACATTGAAAAGAATGAGCCAATTGGG	noncoding				lnc-C7orf41-1:1												NONHSAT119856.2
A_23_P17456	5.3558974	2.4211283	5.3558974	up	101.740295	452.0514	6.440525	8.861653	P	P	NM_006065	10326	SIRPB1	CD172b|SIRP-BETA-1	"Homo sapiens signal-regulatory protein beta 1 (SIRPB1), transcript variant 1, mRNA [NM_006065]"	hs|chr20:1546848-1546134	GTGGTTGGTGTCTCTGCCATCTACATCTGCTGGAAACAGAAGGCCTGACTGACCCTCAGT	coding	ENST00000262929
CUST_H6L_26921	6.5105085	2.7027702	6.5105085	up	2.3901494	13.231229	1.2166511	3.9194212	A	P	lnc-ANKRA2-10:1					hs|chr5:073099214-073099155	TGGAGAGTAAACTTCTGCTGAAAGCAGACAGGAATATGTTATCTAATTTCAAATGCGAAG	noncoding				lnc-ANKRA2-10:1												NONHSAT102139.2
CUST_H6L_51346	-2.215986	-1.1479487	2.215986	down	101.603226	34.663845	6.4384785	5.2905297	P	P	NONHSAT182893					hs|chr2:148802089-148802148	GGAGACCAGGTAAAATAATGTAGATGACTCAGTGAAGGATACTTGTTGCTAAGAGGAAAT	noncoding																NONHSAT182893.1
CUST_H6L_32097	-25.529448	-4.6740904	25.529448	down	72.910545	2.157857	5.936489	1.2623987	P	A	lnc-FRMD7-2:1					hs|chrX:130944665-130944606	AACAGGTGGACTAATAATTGGAAGGTCAACTGAGTCGGACTTATTTTTGCCAGTTGTTCC	noncoding				lnc-FRMD7-2:1												NONHSAT138554.2
A_24_P65616	2.326962	1.2184477	2.326962	up	248.42606	513.7711	7.8209877	9.039435	P	P	NM_006505	5817	PVR	CD155|HVED|NECL5|Necl-5|PVS|TAGE4	"Homo sapiens poliovirus receptor (PVR), transcript variant 1, mRNA [NM_006505]"	hs|chr19:45166078-45166137	GCCTTGAGCTTCTAAATCTCTGTATCCGTCAGATCTCTGTGGTTACAAGAAACAGCCACT	coding	ENST00000425690
A_23_P31921	-6.4146824	-2.681378	6.4146824	down	912.88635	133.34113	9.848547	7.167169	P	P	NM_000050	445	ASS1	ASS|CTLN1	"Homo sapiens argininosuccinate synthase 1 (ASS1), transcript variant 1, mRNA [NM_000050]"	hs|chr9:133342120-133342179	TCCCTGGAGGATGCCTGAATTCTACAACCGGTTCAAGGGCCGCAATGACCTGATGGAGTA	coding	ENST00000422569
CUST_H6L_64711	2.0555358	1.0395145	2.0555358	up	67.8414	107.428925	5.8309426	6.870457	P	P	NM_003057	6580	SLC22A1	HOCT1|OCT1|oct1_cds	"Homo sapiens solute carrier family 22 (organic cation transporter), member 1 (SLC22A1), transcript variant 1, mRNA [NM_003057]"	hs|chr6:160579656-160579715	TGGAGTTATCCTCTGCAGAAATTCCTAGACGCCTTCACTTCTCTGTATTCTTCCTCATAC	coding/noncoding																NONHSAT208355.1
CUST_H6L_13916	-27.097216	-4.7600727	27.097216	down	1601.2579	55.8154	10.714083	5.95401	P	P	NONHSAT012781					hs|chr10:037889909-037889850	ATCCATGCATTATGAGCTATGGCCCAGACAATTTCATATGAGGTCACCCTAGCCATTATC	noncoding																NONHSAT012781.2
CUST_H6L_15447	-2.6439514	-1.4026957	2.6439514	down	268.02222	84.665634	7.9421215	6.539426	P	P	NM_001377	79659	DYNC2H1	ATD3|DHC1b|DHC2|DNCH2|DYH1B|SRPS2B|SRTD3|hdhc11	"Homo sapiens dynein, cytoplasmic 2, heavy chain 1 (DYNC2H1), transcript variant 1, mRNA [NM_001377]"	hs|chr11:103082565-103082624	AAAGCATATGGTGCTACACCAAGCCGATACATGACCTTTTTACATGTGTATTCTGCCATT	coding
A_33_P3336700	-13.0538435	-3.7064028	13.0538435	down	35.68523	2.045183	4.8801003	1.1736974	P	A	NM_020859	57619	SHROOM3	APXL3|MSTP013|SHRM|ShrmL	"Homo sapiens shroom family member 3 (SHROOM3), mRNA [NM_020859]"	hs|chr4:77704264-77704323	CCACTACCAATCATCTGTACAGTTCCTACTGTTATGATCACAATAAGACTAACATGAATT	coding	ENST00000296043
CUST_H6L_21325	-4.622207	-2.208582	4.622207	down	74.37743	11.810159	5.9662633	3.7576814	P	P	ENST00000467276	9781	RNF144A	RNF144|UBCE7IP4	ring finger protein 144A [Source:HGNC Symbol;Acc:20457] [ENST00000467276]	hs|chr2:7160880-7164539	CCTAAAAGTGCTGTTACAGTTGCTGCTTTCAAAATGGAAGAAGATGACGCGCCCATCAAG	coding
A_33_P3242623	19.392286	4.277411	19.392286	up	23.70327	366.4875	4.287495	8.564906	P	P	NM_014331	23657	SLC7A11	CCBR1|xCT	"Homo sapiens solute carrier family 7 (anionic amino acid transporter light chain, xc- system), member 11 (SLC7A11), mRNA [NM_014331]"	hs|chr4:139085492-139085433	GAAGTAAGTGTGTTTGTTTTCATCTTATGGAAACTCTTGATGCATGTGCTTTTGTATGGA	coding	ENST00000280612
CUST_H6L_57502	-8.336758	-3.0594864	8.336758	down	22.055552	1.9834069	4.183341	1.1238545	P	A	lnc-SFMBT1-1:1					hs|chr3:053093819-053093760	GTTTTAGCAAGTCTGAACACTGACAAGCCAGGTCTTCAGGTTAACTAAGAAAAGCCCAGA	noncoding				lnc-SFMBT1-1:1												NONHSAT195784.1
CUST_H6L_23207	2.0988016	1.0695658	2.0988016	up	53.2291	84.65486	5.469657	6.5392227	P	P	ENST00000463973	6676	SPAG4	CT127|SUN4	sperm associated antigen 4 [Source:HGNC Symbol;Acc:11214] [ENST00000463973]	hs|chr20:34206421-34206480	GAAATTGGGGGGCTCAAAGTTGCTTCTTTGAGAACCTTGAAGGCGTGGGGGCCTTTGGGA	coding
CUST_H6C_03913	-2.223387	-1.1527591	2.223387	down	24.652702	7.9811864	4.343475	3.1907158	P	A	hsa_circ_0007020						TGTAATGTGTCCATGTGACTCATTCTTCATGTTTGACTCGTTTGACGGTTCCTTCGTACT	circRNA					chr7	32674863	32678977	-	4114	192	"Hs68_RNase, Hs68_control"	"ANNOTATED, INTERNAL, ncRNA, OVEXON"	NR_036680	DPY19L1P1	Jeck2013
A_23_P416434	2.143337	1.0998588	2.143337	up	7.4799876	11.76724	2.6521077	3.7519665	A	P	NM_015288	23338	JADE2	JADE-2|PHF15	"Homo sapiens jade family PHD finger 2 (JADE2), transcript variant 3, mRNA [NM_015288]"	hs|chr5:133918544-133918603	ATATATTGAAAAGAGCAATTTTAAATTATTTTTGGCTTATGTTGCAATATTTATTTTCTT	coding	ENST00000395003
CUST_H6C_14943	5.27155	2.3982272	5.27155	up	3.580402	14.35127	1.6359277	4.034155	A	P	hsa_circ_0059700						GGTCCGTGTGGTCCAGGAACCACAGTTTAAGTATTAACTACTAGAGACTCGTACGAACTT	circRNA					chr20	30136831	30149539	+	12708	494	"Hepg2, H1hesc"	"ANNOTATED, CDS, coding, INTERNAL, OVCODE, OVEXON"	NM_178580	HM13	Salzman2013
A_23_P86386	4.3822255	2.1316638	4.3822255	up	26.462952	87.17853	4.447394	6.5790577	P	P	NM_024804	79862	ZNF669		"Homo sapiens zinc finger protein 669 (ZNF669), transcript variant 1, mRNA [NM_024804]"	hs|chr1:247264316-247264257	GTACGATATGTGGGAAAGCTTTTTATTTTCTCAATTCAGTTGAAAGACATCAGAGAACTC	coding	ENST00000343381
CUST_H6L_14395	-2.2417936	-1.1646535	2.2417936	down	20.725779	6.7070127	4.0934057	2.9287522	P	A	ENST00000487269	63877	FAM204A	C10orf84|bA319I23.1	"family with sequence similarity 204, member A [Source:HGNC Symbol;Acc:25794] [ENST00000487269]"	hs|chr10:120095608-120095549	TATTCTTGGGACTTAACAGGGAGGGAGATGGACTCAGAATGCTTTTACTGTTCTCTGAGG	coding
A_23_P21436	2.8560116	1.5140018	2.8560116	up	184.2894	454.43478	7.3554897	8.869492	P	P	NM_015651	26147	PHF19	MTF2L1|PCL3|TDRD19B	"Homo sapiens PHD finger protein 19 (PHF19), transcript variant 1, mRNA [NM_015651]"	hs|chr9:123618304-123618245	GCTTCAGAGAGCCCAGCAACCTTCTAGGCCTGCTTTCCAGACTTCTGAGATAGCCTGGGA	coding/noncoding	ENST00000373896	NR_104601.1
CUST_H6L_07109	-14.135336	-3.8212342	14.135336	down	38.73333	2.050332	4.9992676	1.1780334	P	A	lnc-MARC2-2:1					hs|chr1:220975018-220975077	GGAAGAATTTTTGGCCAGGGAGTGACTGAATCCGATTTGCATGATACACATTTGCCTCTG	noncoding				lnc-MARC2-2:1												NONHSAT150563.1
CUST_H6L_19171	-2.2862606	-1.1929898	2.2862606	down	206.26715	73.19374	7.530884	6.337894	P	P	XM_006721770	2186	BPTF	FAC1|FALZ|NURF301	"PREDICTED: Homo sapiens bromodomain PHD finger transcription factor (BPTF), transcript variant X14, mRNA [XM_006721770]"	hs|chr17:65925127-65925186	GTTCCAAATTACAGGCAATCCAGTCACTATGGCAGGAAAAGTAATTACCAAACTGCCACT	coding/noncoding																NONHSAT052919.2
CUST_H6L_27459	9.1034975	3.186421	9.1034975	up	14.9286995	102.88738	3.6210494	6.8074703	P	P	ENST00000522926	10318	TNIP1	ABIN-1|NAF1|VAN|nip40-1	TNFAIP3 interacting protein 1 [Source:HGNC Symbol;Acc:16903] [ENST00000522926]	hs|chr5:150459685-150457997	CATTGTACATTCATTGTGCGTACAGGAGCAGATGGGAATTTTGTGCGACTGGAATAGAAG	noncoding				lnc-ANXA6-3:3
A_32_P213330	6.6781416	2.7394466	6.6781416	up	95.79675	532.0985	6.349042	9.088489	P	P	NM_001177693	64283	ARHGEF28	RGNEF|RIP2|p190RHOGEF	"Homo sapiens Rho guanine nucleotide exchange factor (GEF) 28 (ARHGEF28), transcript variant 2, mRNA [NM_001177693]"	hs|chr5:73200191-73205256	AGCCATACAGAATTTAACCCGTCTCTTATACAGCCTTCAGGCCGCCTTGACCATTCAGGA	coding	ENST00000296794
A_24_P63019	2.7428775	1.4556901	2.7428775	up	6.5672107	13.3953285	2.4802809	3.935971	A	P	NM_004633	7850	IL1R2	CD121b|CDw121b|IL-1R-2|IL-1RT-2|IL-1RT2|IL1R2c|IL1RB	"Homo sapiens interleukin 1 receptor, type II (IL1R2), transcript variant 1, mRNA [NM_004633]"	hs|chr2:102632505-102636150	TGGTACAAGGATTCTCTTCTTTTGGATAAAGACAATGAGAAATTTCTAAGTGTGAGGGGG	coding/noncoding	ENST00000457817	NR_048564.1
CUST_H6L_05726	-3.3107216	-1.7271457	3.3107216	down	16.39921	3.6919599	3.7533953	2.0262496	P	A	lnc-GHDC-1:1					hs|chr17:040375154-040375095	GCCAGGGAAGACATTTCTTCTTTTGAGAAGGAGCTCACAGTCTAAATAAATACTAGCAAA	noncoding				lnc-GHDC-1:1												NONHSAT176212.1
A_22_P00024476	-5.043957	-2.334556	5.043957	down	14.906539	2.1928382	3.6194534	1.2848974	P	A	ENST00000573568					hs|chr17:003481917-003481858	GTCTGTAGGTTTACCACACTGATTTACCTGCCTAAGAGAAGCAGTTTTCTACATAGCATT	noncoding	ENST00000573568			lnc-TRPV3-1:1												NONHSAT145008.2
CUST_H6L_11099	-2.7868268	-1.4786234	2.7868268	down	126.7086	34.930622	6.779436	5.3008127	P	P	lnc-UBQLN2-7:1					hs|chrX:056772644-056772703	GCAGCTTCATGTGCAGTCTCCTTAAGTACTTTTTCCTATGACTTGGTCACTTTTCTCCCT	noncoding				lnc-UBQLN2-7:1												NONHSAT222738.1
CUST_H6L_59811	-60.33005	-5.914805	60.33005	down	149.40701	1.976738	7.0329895	1.1181846	P	A	NONHSAT199796					hs|chr4:020393310-020393251	CAGGTCGCCAATCATTTACTCAACTATTCCACCATCCAGTATTGTATGGTTGAATCAGAA	noncoding																NONHSAT199796.1
CUST_H6L_36005	-2.9562707	-1.5637784	2.9562707	down	63.39064	15.806809	5.7320476	4.168269	P	P	NONHSAT154131					hs|chr1:151917773-151917832	TGCTCCCTTAGCAGTTAACTGTCAAATTAGAAATCCATCCTGTTTTAGTCTTTAAAGCCT	noncoding																NONHSAT154131.1
CUST_H6L_12810	-2.7263062	-1.4469476	2.7263062	down	150.99442	43.405586	7.047748	5.6008005	P	P	NM_022359	9659	PDE4DIP	CMYA2|MMGL	"Homo sapiens phosphodiesterase 4D interacting protein (PDE4DIP), transcript variant 3, mRNA [NM_022359]"	hs|chr1:144994656-144994597	ATCTACTTCCTGGAGGAGCGCATGCAACAGAAGTATGAGGCCAGCCGGGAGGACATCTAC	coding
A_33_P3422897	3.2362082	1.6943045	3.2362082	up	31.450289	76.05403	4.6956825	6.389987	P	P	NM_005502	19	ABCA1	ABC-1|ABC1|CERP|HDLDT1|TGD	"Homo sapiens ATP-binding cassette, sub-family A (ABC1), member 1 (ABCA1), mRNA [NM_005502]"	hs|chr9:107624071-107624012	TCAAGATTTCCTGGTGGACAATGAAACCTTCTCTGGGTTCCTGTATCACAACCTCTCTCT	coding	ENST00000374733
CUST_H6L_56709	2.8578992	1.514955	2.8578992	up	6.529187	13.853308	2.471012	3.9859672	A	P	NONHSAT193659					hs|chr3:027412078-027412137	CAGGATTAATGTTACCAATAAAACAAAACAAGGTGACGGGGCAGGAAGACCGATGCTGAG	noncoding																NONHSAT193659.1
A_24_P58331	-2.3580709	-1.237607	2.3580709	down	1294.3754	553.0204	10.382498	9.144891	P	P	NM_024819	79877	DCAKD		"Homo sapiens dephospho-CoA kinase domain containing (DCAKD), transcript variant 1, mRNA [NM_024819]"	hs|chr17:43111629-43111570	AGCTGCTCAACGCCATCACCCACCCCGAGATTCGCAAGGAGATGATGAAGGAGACGTTCA	coding	ENST00000592902
A_33_P3334673	-5.8754563	-2.5547009	5.8754563	down	17.182722	2.162278	3.820187	1.2654864	P	A	NM_005460	9627	SNCAIP	SYPH1|Sph1	"Homo sapiens synuclein, alpha interacting protein (SNCAIP), transcript variant 1, mRNA [NM_005460]"	hs|chr5:121761088-121761147	AAATGGAAACAATCTATTACATATTGCGGCGTCACAGGGACACGCAGAGTGTCTACAGCA	coding/noncoding	ENST00000395466	NR_131761.1
CUST_H6C_04913	2.0243502	1.0174589	2.0243502	up	34.563625	51.82455	4.832279	5.849738	P	P	hsa_circ_0008571						CCGTCCGGTAAGGGTACGTCTCAGAAAAAGTCTTGTAAACGGTCTAAAAATGGTAGAACG	circRNA					chr9	5021962	5055788	+	33826	1081	"Hs68_RNase, Hs68_control"	"ANNOTATED, CDS, coding, INTERNAL, OVCODE, OVEXON, UTR5"	NM_004972	JAK2	Jeck2013
CUST_H6L_06761	-3.2947533	-1.7201705	3.2947533	down	67.9353	15.201391	5.832791	4.1126204	P	P	lnc-LARP4-5:1					hs|chr12:050681637-050681696	CATGTACTTTACCAACCGCTAATGCTGCATGGCACACATATCCTACATTATAAATGCATT	noncoding				lnc-LARP4-5:1												NONHSAT028192.2
CUST_H6L_25110	-4.105951	-2.0377164	4.105951	down	20.57184	3.7339232	4.0827937	2.0450773	P	A	NONHSAT092532						TGGAAAGATGGCCGTAGGAAACAAGTAGCTTACTATGTAGGAGAGTTTTCCGTCTGATGA	noncoding
A_33_P3416366	-2.893007	-1.5325699	2.893007	down	417.19012	127.4015	8.637429	7.1048594	P	P	NM_005483	10036	CHAF1A	CAF-1|CAF1|CAF1B|CAF1P150|P150	"Homo sapiens chromatin assembly factor 1, subunit A (p150) (CHAF1A), mRNA [NM_005483]"	hs|chr19:4431965-4432024	AGAACCATAAGGTCCGCCAGAAACTGAAGGCCAAGGAGTGGGACGAGTTCCTGGCTAAGG	coding	ENST00000587368
CUST_H6L_12015	3.0091498	1.589356	3.0091498	up	194.47755	508.87015	7.436458	9.025814	P	P	ENST00000531334	1889	ECE1	ECE	endothelin converting enzyme 1 [Source:HGNC Symbol;Acc:3146] [ENST00000531334]	hs|chr1:21548357-21548298	CTTTGGTTTTCTCTCCTCCCAGGCTTACCAGAACTGGGTGAAGAAGAACGGGGCTGAGCA	coding
CUST_H6L_22460	145.88766	7.188714	145.88766	up	2.314698	319.9782	1.1835783	8.3722925	A	P	NONHSAT075554					hs|chr2:175164111-175164052	AAGGAAAGAGAATCTGTCCCAAGCTATACCACCAAAGGGTCTTTTAGCCTTCAACTTTGA	noncoding																NONHSAT075554.2
A_33_P3422728	6.0742083	2.6026964	6.0742083	up	113.75889	580.39453	6.6099157	9.212612	P	P	NM_033655	79937	CNTNAP3	CASPR3|CNTNAP3A	"Homo sapiens contactin associated protein-like 3 (CNTNAP3), mRNA [NM_033655]"	hs|chr9:39086775-39086716	ATGGCTGATGGGCAACTTCACCAAGTGAAGATTAACAGAGAAGAAGCTGTGGTCATGGTA	coding	ENST00000493965
A_33_P3410454	2.2670534	1.1808183	2.2670534	up	16.764273	27.586391	3.782738	4.9635563	P	P	ENST00000394939	389524	GTF2IRD2B		GTF2I repeat domain containing 2B [Source:HGNC Symbol;Acc:HGNC:33125] [ENST00000394939]	hs|chr7:072662602-072662543	TTCTACAGGTGAGAAGAACGTTCCGGCAATGTTGGGCCATGGGAAGTGTCTTGGTGGGCG	coding	ENST00000394939
A_23_P45099	-8.168898	-3.0301414	8.168898	down	197.51765	18.983097	7.461834	4.4316926	P	P	NM_002125	3127	HLA-DRB5	HLA-DRB	"Homo sapiens major histocompatibility complex, class II, DR beta 5 (HLA-DRB5), mRNA [NM_002125]"	hs|chr6:32485465-32485406	ATGAAAAGCTTTCCTGCTTGGCTCTTATTCTTCCACAAGAGAGGACTTTCTCAGGCCCTG	coding	ENST00000374975
A_23_P60227	-3.4881303	-1.802454	3.4881303	down	2096.049	618.70856	11.110092	9.307638	P	P	NM_005893	881	CCIN	BTBD20|KBTBD14	"Homo sapiens calicin (CCIN), mRNA [NM_005893]"	hs|chr9:36171208-36171267	TGGACTGTCCTGCCTGCTGTCTAGCCAAGCTACCTTGCAAGATTCTTCAAAGGATTTAAA	coding	ENST00000335119
CUST_H6L_04287	-3.144751	-1.6529459	3.144751	down	14.60891	3.4794421	3.5890238	1.936078	P	A	lnc-CPSF7-2:2						TTAAATGAGGGAGCCAAGCGGCCCTGAGAGCAGCGATGAAGGAAGAAGAGCAAATCCAAT	noncoding				lnc-CPSF7-2:2												NONHSAT021677.2
CUST_H6L_06783	-3.2256289	-1.6895804	3.2256289	down	31.558664	7.08663	4.700008	3.0104275	P	A	lnc-LDHAL6A-1:1					hs|chr11:018549768-018549827	TTAACCAGGAGTCCCTTTAATTAGAGCAACTGTACCTTTGTGAGTTGGAGGAATGCCAGG	noncoding				lnc-LDHAL6A-1:1												NONHSAT018294.2
A_23_P145874	2.9915369	1.5808868	2.9915369	up	7.329106	16.251764	2.6257815	4.2066684	A	P	ENST00000411955	219285	SAMD9L	C7orf6|DRIF2|UEF1	sterile alpha motif domain containing 9-like [Source:HGNC Symbol;Acc:HGNC:1349] [ENST00000411955]	hs|chr7:92760278-92760219	CATTGATATCCACTGGTCACATCATAACTGTCTATAGGGCAATAAAATCTGTGTTAAACT	coding	ENST00000411955
A_24_P355493	-5.1375875	-2.3610911	5.1375875	down	179.64543	27.441961	7.3180895	4.9569983	P	P	NM_022126	64077	LHPP	HDHD2B	"Homo sapiens phospholysine phosphohistidine inorganic pyrophosphate phosphatase (LHPP), transcript variant 1, mRNA [NM_022126]"	hs|chr10:126177105-126185549	TGGAGCTGGAAAAACCTGTGCTCATATCACTGGGAAAAGGGCGTTACTACAAGGAGACCT	coding	ENST00000481452
A_24_P358868	-2.13237	-1.0924578	2.13237	down	356.84003	146.73878	8.395022	7.3025646	P	P	NM_001267716	388523	ZNF728		"Homo sapiens zinc finger protein 728 (ZNF728), mRNA [NM_001267716]"	hs|chr19:23158862-23158803	GTGAAGAATGTGGCAAAGCCTTTACTACATTTTCGAGCCTTACTAAACATAAAGTAATTC	coding/noncoding	ENST00000594710															NONHSAT179577.1
CUST_H6L_56217	-2.3013475	-1.2024789	2.3013475	down	229.58765	82.3587	7.702938	6.500459	P	P	lnc-DGCR2-5:2						TCCACTCATCTCCAGCAAATAAAAGCTAAACTCATAAGGGCTTGTTTTGTAATGGATACT	noncoding				lnc-DGCR2-5:2												NONHSAT192629.1
CUST_H6L_10094	-2.0882094	-1.0622663	2.0882094	down	6433.3984	3242.0105	12.740266	11.6779995	P	P	NM_021029	6173	RPL36A	L36A|L44L|MIG6|RPL44	"Homo sapiens ribosomal protein L36a (RPL36A), transcript variant 1, mRNA [NM_021029]"	hs|chrX:100650399-100650728	TTAAAAGATGCAAGCATTTTGAGCTGGGAGGAGATAAGAAGAGAAAGGGCCAAGTGATCC	coding/noncoding				lnc-SPANXB1-1:1												NONHSAT138827.2
A_33_P3299776	-4.8639627	-2.2821321	4.8639627	down	28.12924	4.280607	4.5356865	2.2535543	P	A	NM_018055	4838	NODAL	HTX5	"Homo sapiens nodal growth differentiation factor (NODAL), mRNA [NM_018055]"	hs|chr10:72192130-72192071	AGGCTCACTGGAGTGGTTCTCTGCTAATGAGCTGTACAACAATAAAGCCATTGTCTAGTT	coding	ENST00000287139
A_21_P0003289	77.36516	6.273612	77.36516	up	23.418089	1471.4684	4.2705107	10.544123	P	P	ENST00000600213	100463486	MTRNR2L8	HN8	MT-RNR2-like 12 (pseudogene) [Source:HGNC Symbol;Acc:37169] [ENST00000600213]	hs|chr3:96336058-96335999	GAAGAGGCGGGCATAACATAGCAAGACTATGTTACTACATACAACTAACATGTTACTGAG	noncoding				lnc-MINA-3:1												NONHSAT090755.2
CUST_H6L_29767	2.0783477	1.0554371	2.0783477	up	34.94255	53.894875	4.8490124	5.9044495	P	P	ENST00000546806	27010	TPK1	HTPK1|PP20|THMD5	thiamin pyrophosphokinase 1 [Source:HGNC Symbol;Acc:17358] [ENST00000546806]	hs|chr7:144378946-144378887	AGTATCCTCCAAGACCTGACATGGACAATGTGTGAAAAAGCGCTCAAGTATGTGTTGTAA	noncoding				lnc-NOBOX-1:2
CUST_H6C_01965	-6.349484	-2.6666393	6.349484	down	22.36793	2.654472	4.2047687	1.5381293	P	A	hsa_circ_0004008						CAGAGTATGTCGCATCTTCTCTTGAATGGATAGTTTGTCCCGGTTTTCACACTCAGACAG	circRNA					chr14	71476350	71479919	+	3569	367	"Hs68_RNase, Hs68_control, H1hesc, Gm12878"	"ANNOTATED, CDS, coding, INTERNAL, OVCODE, OVEXON"	NM_014982	PCNX	"Jeck2013, Salzman2013"
CUST_H6L_62637	2.0671065	1.0476127	2.0671065	up	7.495158	11.380949	2.6548896	3.7025023	A	P	NONHSAT205168					hs|chr5:001785033-001785092	TTGGTTTCCTAAGCTCACTTTTCATTGTATTGATGGAGATGGTCGCAGAAGCCCATCCAT	noncoding																NONHSAT205168.1
CUST_H6C_15225	2.3874922	1.255496	2.3874922	up	5.76337	10.237629	2.295377	3.550873	A	P	hsa_circ_0060980						CGACGTCGGCTGGGAGCTATCATGTAACCACGATTCCGTGCTTTATATAAACATTTGTAT	circRNA					chr20	56928328	56942563	+	14235	8191	"Nhek, Hepg2"	"ANNOTATED, CDS, coding, OVCODE, OVEXON, UTR3"	NM_020673	RAB22A	Salzman2013
CUST_H6L_18945	-3.7048516	-1.8894157	3.7048516	down	22.7802	4.5268683	4.2313967	2.341981	P	A	NONHSAT050848					hs|chr15:99675579-99675520	CCATCCAACCACGAAGTTGATTTCTCTTGTGTGCAGAGTGACTGATTTTAAAGGACATGG	noncoding																NONHSAT050848.2
CUST_H6L_01133	-2.1634521	-1.1133351	2.1634521	down	27.726925	9.230893	4.515306	3.4019709	P	A	ENST00000598376					hs|chr19:48119218-48119159	CAGTAATCATAGTGAAAACAACAGCAGCATCATTTGCTAGTTCCTGAAAGCGACTGCCTG	noncoding	ENST00000598376			GLTSCR1-AS1:1												NONHSAT066981.2
A_33_P3263938	-2.3158765	-1.2115583	2.3158765	down	54.58373	17.306456	5.508806	4.297248	P	P	NM_203347	389812	LCN15	PRO6093|UNQ2541	"Homo sapiens lipocalin 15 (LCN15), mRNA [NM_203347]"	hs|chr9:139654145-139654086	GCCTGTGGGATGCCTTGTGGGACGTCTCTTTCTATTCAATAAACAGATGCTGCAGCCTCA	coding	ENST00000316144
CUST_H6L_14082	3.158156	1.6590824	3.158156	up	2121.3936	6906.6475	11.131987	12.791069	P	P	NM_001042465	5660	PSAP	GLBA|SAP1	"Homo sapiens prosaposin (PSAP), transcript variant 2, mRNA [NM_001042465]"	hs|chr10:73578441-73578382	GAACTGAGAAGTGTATATGGGGCCCAAGCTACTGGTGCCAGAACACAGAGACAGCAGCCC	coding/noncoding				lnc-C10orf54-1:1												NONHSAT157135.1
CUST_H6L_05287	-7.9509883	-2.9911342	7.9509883	down	1049.3251	124.28099	10.062685	7.071551	P	P	ENST00000391394					hs|chr12:31264686-31264627	CATGAACCATCTGACATCGTGAACAGTCTGCAGTGGGCTATGGTTTCTTGACAAGTCTTA	noncoding				lnc-FAM60A-7:1												NONHSAT027538.2
A_21_P0004986	-4.066881	-2.023923	4.066881	down	17.964668	3.318296	3.8852766	1.8613535	P	A	lnc-GMDS-4:1					hs|chr6:1309665-1308821	AGGTGGAGCTTGACCAAACACTTGTAGATGCTGAACACTGGAAAAATCCTGCAAGGATTG	noncoding				lnc-GMDS-4:1												NONHSAT106436.2
A_21_P0006533	-2.9788356	-1.5747485	2.9788356	down	60.04697	14.7794695	5.648762	4.0740137	P	P	lnc-PRICKLE3-1:1					hs|chrX:49012447-49012388	TATCGCAGTAGGTGAGGGCCAGATTAGTTGAGTGTGCGTAGCTGGATCCCCGTTCTGGTC	noncoding				lnc-PRICKLE3-1:1												NONHSAT136996.2
CUST_H6L_45238	-6.613954	-2.725513	6.613954	down	17.560078	1.986622	3.8519802	1.1264672	P	A	NONHSAT170848					hs|chr15:057808955-057809014	CATTTGCTTTGTGTTTTTAACAGAATGTCGAGGTCTTGGCGAGCAGGAGCAACACTTCAG	noncoding																NONHSAT170848.1
A_23_P33196	-8.697137	-3.1205406	8.697137	down	207.04826	18.79293	7.5365596	4.416019	P	P	NM_000393	1290	COL5A2	EDSC	"Homo sapiens collagen, type V, alpha 2 (COL5A2), mRNA [NM_000393]"	hs|chr2:189897488-189897429	TTGTTCACTGTTCCTCTGTCATACTGTATCTGGAATGCTTTGTAATACTTGCATGCTTCT	coding	ENST00000618828
CUST_H6L_54617	2.1192496	1.0835536	2.1192496	up	8.017265	12.473592	2.751859	3.8354125	A	P	XR_425227	102724529	LOC102724529		"PREDICTED: Homo sapiens uncharacterized LOC102724529 (LOC102724529), ncRNA [XR_425227]"	hs|chr20:1399584-1398168	TAATATTTATTGAATGAAGACATGAATGTAACCCTGCAGGCCTAGGTGGGAGCTTCCAGT	noncoding																NONHSAT189197.1
CUST_H6L_18019	2.5227349	1.3349886	2.5227349	up	293.47562	668.8868	8.0876465	9.422635	P	P	NM_006467	10622	POLR3G	RPC32|RPC7	"Homo sapiens polymerase (RNA) III (DNA directed) polypeptide G (32kD) (POLR3G), mRNA [NM_006467]"	hs|chr5:89781466-89783840	CCTGATGTAGTGTTGAAACCACCCCCACTATTTCCTGATACAGATTATAAACCAGTGCCA	coding/noncoding				lnc-SMEK1-5:1												NONHSAT039281.2
CUST_H6L_63988	-2.9613101	-1.5662355	2.9613101	down	129.84508	33.749443	6.8163366	5.250101	P	P	NONHSAT206630					hs|chr6:001706933-001706992	ACCTGTGTGTAGGTTTCCTTATATGGTTGTGATCATACTGTTTGCGCATTTTTATGCTTC	noncoding																NONHSAT206630.1
CUST_H6L_56820	2.980697	1.5756497	2.980697	up	105.629005	258.55493	6.4953437	8.070993	P	P	ENST00000481470	2317	FLNB	ABP-278|ABP-280|AOI|FH1|FLN-B|FLN1L|LRS1|SCT|TABP|TAP	"filamin B, beta [Source:HGNC Symbol;Acc:3755] [ENST00000481470]"	hs|chr3:58118412-58118471	TTGTTACTCATCAGTGGAAACCAATAGCTCTTGGGGATGGATGTGGTCCTATTTCAGACT	noncoding				lnc-ABHD6-4:1												NONHSAT193938.1
A_23_P348257	-11.002542	-3.459765	11.002542	down	253.01689	18.461252	7.851019	4.391254	P	P	NM_014840	9891	NUAK1	ARK5	"Homo sapiens NUAK family, SNF1-like kinase, 1 (NUAK1), mRNA [NM_014840]"	hs|chr12:106457605-106457546	GCCTGCTGTCTTGAGTACAAATGTGAATGATCGACTGACTGCTTGTTGCCAAACTGGAAA	coding	ENST00000261402
A_24_P252996	-9.67348	-3.274035	9.67348	down	29.87373	2.2978487	4.621927	1.3478917	P	A	NM_000804	2352	FOLR3	FR-G|FR-gamma|gamma-hFR	"Homo sapiens folate receptor 3 (gamma) (FOLR3), mRNA [NM_000804]"	hs|chr11:71850485-71850648	CCTGCAAAAGCAACTGGCACAAAGGCTGGAATTGGACCTCAGGGATTAATGAGTGTCCGG	coding	ENST00000622388
A_33_P3224595	-3.1497498	-1.6552372	3.1497498	down	134.6306	32.919483	6.8711305	5.2158933	P	P	NM_003611	8481	OFD1	71-7A|CXorf5|JBTS10|RP23|SGBS2	"Homo sapiens oral-facial-digital syndrome 1 (OFD1), mRNA [NM_003611]"	hs|chrX:13769427-13769486	AGCAGAATATAAAGAGTTTTGAGGAGACCTATGACCGAAAGCTCAAGAATGAACTTCTAA	coding	ENST00000380567
A_33_P3415410	-4.2153463	-2.0756512	4.2153463	down	330.2733	66.2458	8.272899	6.1972475	P	P	NM_001083602	5727	PTCH1	BCNS|HPE7|NBCCS|PTC|PTC1|PTCH|PTCH11	"Homo sapiens patched 1 (PTCH1), transcript variant 1a, mRNA [NM_001083602]"	hs|chr9:98209293-98209234	TTTCCACGTCCGGTGTGAGAGGAGGGATTCGAAGGTGGAAGTCATTGAGCTGCAGGACGT	coding	ENST00000375274
A_24_P210569	-4.285731	-2.0995412	4.285731	down	228.9036	43.356277	7.6983	5.5987587	P	P	NM_013243	29106	SCG3	SGIII	"Homo sapiens secretogranin III (SCG3), transcript variant 1, mRNA [NM_013243]"	hs|chr15:52012297-52012356	GGATTTGCTGGATTTACTAACAATTTCCCCCTGTTCTTAACACTTCCTATTAGTGACTTT	coding	ENST00000220478
CUST_H6L_79259	-8.992821	-3.1687737	8.992821	down	28.987144	2.3960001	4.5803413	1.4115677	P	A	ENST00000608264					hs|chr9:137034166-137034225	CTTCAGGCAGTGATCCAGATTATTCAGAGCAGAAAGCTGCTTGGGCTCTGATTACAGAAA	noncoding	ENST00000608264		T368465	lnc-WDR5-5:1
A_33_P3352758	-20.499182	-4.3574944	20.499182	down	106.64108	4.005059	6.5095882	2.1520936	P	A	NM_001013627	340527	NHSL2		"Homo sapiens NHS-like 2 (NHSL2), mRNA [NM_001013627]"	hs|chrX:71356956-71357015	ATAAACATGCAAGTTTGCGACACTCGTTGTTTAACACAGAGACAGCCGTGAACCCCAAGT	coding
A_23_P106773	-10.136032	-3.3414211	10.136032	down	228.88824	17.99845	7.698061	4.35664	P	P	NM_177528	6799	SULT1A2	HAST4|P-PST|ST1A2|STP2|TSPST2	"Homo sapiens sulfotransferase family, cytosolic, 1A, phenol-preferring, member 2 (SULT1A2), transcript variant 2, mRNA [NM_177528]"	hs|chr16:28603326-28603267	AGAGGGAGTGTGCGAATCAAGCCTGACCAAGAGGCTCCAGAATAAAGTATGATTTGTGTT	coding	ENST00000395630
CUST_H6L_08425	2.3099482	1.2078605	2.3099482	up	44.370064	76.82706	5.1972537	6.405114	P	P	ENST00000565029	80790	CMIP	TCMIP	c-Maf inducing protein [Source:HGNC Symbol;Acc:24319] [ENST00000565029]	hs|chr16:81654963-81655022	TCAGTTGTCGGATTCTGTGGCCTAATTTTCTGATTCTGGCTCTACATAGGATGGTTCAGA	noncoding				lnc-PLCG2-7:1
A_23_P343411	2.5301216	1.3392067	2.5301216	up	2442.366	6376.87	11.338009	12.677216	P	P	NM_198576	375790	AGRN	CMS8|CMSPPD	"Homo sapiens agrin (AGRN), mRNA [NM_198576]"	hs|chr1:991186-991245	CACTGCAAATCCTCCCCACAGCGTCAGTGAAAGTCGTCCTTGTCTCAGAATGACCAGGGG	coding	ENST00000461111
A_33_P3343365	-11.340916	-3.5034652	11.340916	down	34.033012	2.2302823	4.808779	1.3053137	P	A	NM_207491	401145	CCSER1	FAM190A	"Homo sapiens coiled-coil serine-rich protein 1 (CCSER1), transcript variant 2, mRNA [NM_207491]"	hs|chr4:91549323-91549382	GTTACAGGACTGCACGGCAGTCAAGACGTTATTATTAAAGATGAAGAGAGTTCTTCAAGA	coding	ENST00000513522
CUST_H6L_50869	-2.2403638	-1.163733	2.2403638	down	87.35612	29.284765	6.210912	5.047179	P	P	NONHSAT181519					hs|chr2:32791236-32791295	GCGAATTTGCTCCAGTACAGCATAAAGCATATTCTAATTTTTTATGGCTACATAATGGGC	noncoding																NONHSAT181519.1
A_24_P183664	-2.3149486	-1.2109802	2.3149486	down	11.044657	3.5942583	3.195302	1.9843218	P	A	NM_014817	9865	TRIL		"Homo sapiens TLR4 interactor with leucine-rich repeats (TRIL), mRNA [NM_014817]"	hs|chr7:28993090-28993031	CTAATGCCTGGATCTGTGTTCTACTTTAGTTTCACTGGGAAGTCTTTCAGTGGGAGATGA	coding	ENST00000539664
A_23_P4782	5.131892	2.3594909	5.131892	up	48.631683	195.81598	5.3333054	7.692796	P	P	NM_031896	59284	CACNG7		"Homo sapiens calcium channel, voltage-dependent, gamma subunit 7 (CACNG7), mRNA [NM_031896]"	hs|chr19:54444782-54444841	GAACAGGCCCAGCAGCTCTGAGCAGTATTTTCATTATCGCTACGGGTGGTCTTTTGCCTT	coding	ENST00000222212
A_24_P47988	-2.1159213	-1.081286	2.1159213	down	57.68439	20.047047	5.591956	4.51067	P	P	NM_025165	80237	ELL3		"Homo sapiens elongation factor RNA polymerase II-like 3 (ELL3), mRNA [NM_025165]"	hs|chr15:44065408-44065349	GAGAAGAAAAGCGTCGCTGTGAGTACCTTCACCAGAAATTGTCCCACATTAAAGGTCTCA	coding	ENST00000497465
CUST_H6L_29504	-3.2540321	-1.7022285	3.2540321	down	1618.4131	510.06738	10.732194	9.029965	P	P	lnc-SRPK2-5:3					hs|chr7:104758204-104758155	ACTACTGCAAAGGATTACAAGTGAGCTGGCTTCATCCTCAGACCTTTATTTTGCTTTGAG	noncoding				lnc-SRPK2-5:3
CUST_H6L_06076	4.2290587	2.0803366	4.2290587	up	39.77418	128.44193	5.0351725	7.115509	P	P	ENST00000608931					hs|chr6:025984181-025984122	CCTGACCCATTAAAGACGGATGGAGACAGCAACATACGATCATCACTATTATCTTGCTTT	noncoding	ENST00000608931			lnc-HIST1H1A-1:4												NONHSAT208901.1
A_23_P430381	-9.133531	-3.1911726	9.133531	down	200.29501	17.225927	7.482932	4.2917595	P	P	NM_212551	388695	LYSMD1	SB145	"Homo sapiens LysM, putative peptidoglycan-binding, domain containing 1 (LYSMD1), transcript variant 1, mRNA [NM_212551]"	hs|chr1:151132448-151132389	CCTCACTGCATATTTATTTGCGATTTGTAGCACTGATCTATGGTACAGTTGTTTTGTTTC	coding	ENST00000368908
CUST_H6L_32782	2.0482914	1.034421	2.0482914	up	549.97125	1092.5164	9.066588	10.101009	P	P	NM_006141	1783	DYNC1LI2	DNCLI2|LIC2	"Homo sapiens dynein, cytoplasmic 1, light intermediate chain 2 (DYNC1LI2), transcript variant 1, mRNA [NM_006141]"	hs|chr16:66764052-66762981	CATATGAAGACTTTATTGTGAAACCTCCCGTGAGAAAGCTGGTCCACGACAAAGAGTTGG	coding/noncoding		NR_136658.1		lnc-CMTM4-3:1												NONHSAT173978.1
CUST_H6L_16637	2.46048	1.2989397	2.46048	up	71.55141	137.13902	5.9084826	7.2074223	P	P	ENST00000551290	23325	KIAA1033	MRT43|SWIP	KIAA1033 [Source:HGNC Symbol;Acc:29174] [ENST00000551290]	hs|chr12:105551080-105556565	AGAAACATTAAAAGCAGCAAGACCCTCAACTTTGTAGAGCATTCCATTAGTTGCAAGGAA	coding
A_33_P3346333	2.125463	1.0877771	2.125463	up	45.0747	71.62774	5.2194037	6.307181	P	P	NR_130703					hs|chr12:123900390-123900449	AGGTTGTCTTCTAGAATCAGAGCCATAGCCTTACTTGTGGCCTTGGATCTAGGTCTGTTT	noncoding		NR_130703.1
CUST_H6C_08624	2.1006358	1.070826	2.1006358	up	19.89175	30.537506	4.034216	5.105042	P	P	hsa_circ_0026124						CTCGACCGCCATCCACGGTCACGCTTGAAGTAAACTACAATTACTGAAATGAAACTCTAT	circRNA					chr12	49521566	49523173	-	1607	1304	"Nhek, K562, Hmec, Gm12878, Ag04450"	"ANNOTATED, CDS, coding, OVCODE, OVERLAPTX, OVEXON, UTR3"	NM_006082	TUBA1B	Salzman2013
A_21_P0006499	2.3210778	1.2147949	2.3210778	up	6.5094833	11.19839	2.4656937	3.6804886	A	P	lnc-KLF8-1:1					hs|chrX:56317482-56325706	TCCCTGTTTTTTGACAGGCAGTCACACAGTGTCTGTTGAAGTCTATAGTGGATGCTATCA	noncoding				lnc-KLF8-1:1												NONHSAT137267.2
A_23_P91317	9.240669	3.2079973	9.240669	up	6.2398143	43.708515	2.4031744	5.6111717	A	P	NM_001136566	642636	RAD21L1	RAD21L|dJ545L17.2	"Homo sapiens RAD21-like 1 (S. pombe) (RAD21L1), mRNA [NM_001136566]"	hs|chr20:1224731-1224790	AGTAAACCCCAAACTTGGAAGGATGTGATTGGTGGATCTCAGCATAGCTCTCATGAGGAT	coding	ENST00000402452
CUST_H6L_50308	-2.013406	-1.0096381	2.013406	down	32.251682	11.51702	4.7300587	3.7204206	P	P	NONHSAT180291					hs|chr19:029036904-029036845	TCCTCATGGTACTCTGTGTCCTCAGAACCACACAGGTTATTTAACTGAAGGCTGTAAGAT	noncoding																NONHSAT180291.1
CUST_H6L_32419	2.173693	1.1201482	2.173693	up	29.71318	47.777515	4.6142583	5.7344065	P	P	lnc-MKL2-5:1					hs|chr16:014400288-014400347	CAAACAAAACATTGCTGATCAGTTACTTTAAGCAGGCATTTTCTTTCTCGCCTGAGCACC	noncoding				lnc-MKL2-5:1												NONHSAT140681.2
A_23_P77918	-27.448883	-4.7786756	27.448883	down	167.82784	4.812851	7.2107773	2.4321017	P	A	NM_006041	9953	HS3ST3B1	3-OST-3B|3OST3B1|h3-OST-3B	"Homo sapiens heparan sulfate (glucosamine) 3-O-sulfotransferase 3B1 (HS3ST3B1), transcript variant 1, mRNA [NM_006041]"	hs|chr17:14249242-14249301	ACTTGAGATTTTTGTTGTTACGGGTATTCAGCCTTCAGTCACCGTCTGAGTTCTCCAGTT	coding	ENST00000360954
A_33_P3321923	2.2964535	1.1994076	2.2964535	up	7276.0483	17438.504	12.914473	14.11388	P	P	ENST00000507324				glyceraldehyde 3 phosphate dehydrogenase pseudogene 61 [Source:HGNC Symbol;Acc:HGNC:4155] [ENST00000507324]	hs|chr15:064821362-064821303	ATCATAGAAGGATTCATGACCACAGTTCACACCATCACTGCCACCCAGACTATAAATGGC	noncoding	ENST00000507324															NONHSAT046673.2
A_23_P370494	-5.76736	-2.5279112	5.76736	down	16.302889	2.095552	3.7442315	1.2163204	P	A	NM_032101	56099	PCDHGB7	ME6|PCDH-GAMMA-B7	"Homo sapiens protocadherin gamma subfamily B, 7 (PCDHGB7), transcript variant 2, mRNA [NM_032101]"	hs|chr5:140799914-140799973	TTTTAAGATTCTAGATAACTTCTTCATAGAGTTCGCAAAATATAGGTCAAATTTATGGTT	coding	ENST00000612073
A_22_P00003877	-3.970284	-1.9892422	3.970284	down	12.494588	2.346162	3.3688755	1.3796333	P	A	lnc-CENPJ-1:1					hs|chr13:025511077-025511018	TTCCACTTACTTTATTTTTGAAGACACTAATTGCTACACTGAATAAAACCTTAATGAAGT	noncoding				lnc-CENPJ-1:1												NONHSAT032561.2
A_33_P3261862	3.801674	1.9266348	3.801674	up	24.399286	69.07095	4.3288617	6.2554965	P	P	NM_001001802	402317	OR2A42		"Homo sapiens olfactory receptor, family 2, subfamily A, member 42 (OR2A42), mRNA [NM_001001802]"	hs|chr7:143929109-143929050	TTACAGTTTTTTCAACCCAACACTTAACCCCCTGATTTACAGCCTGAGGAACGGAGAGGT	coding	ENST00000391496
A_33_P3240512	-4.113256	-2.0402808	4.113256	down	306.78873	62.658302	8.158381	6.1181006	P	P	NM_138444	115207	KCTD12	C13orf2|PFET1|PFETIN	"Homo sapiens potassium channel tetramerization domain containing 12 (KCTD12), mRNA [NM_138444]"	hs|chr13:77454410-77454351	GCTACTGTTTTCCTTCCTGTGTGTGAAGTAATGAATCATTGATTATGTGACTTGTTATGT	coding	ENST00000377474
A_33_P3335930	6.5986648	2.7221742	6.5986648	up	2.352646	13.268041	1.2008644	3.9230385	A	P	AK127126	100130573	LOC100130573		"Homo sapiens cDNA FLJ45183 fis, clone BRAWH3047946. [AK127126]"	hs|chr1:204447633-204447574	AGAGCTGTATACAACCTGTGGGTTTTCCATAAGGAAGCAGGGATCAGATGCACATCTGTT	coding
A_33_P3292279	-4.6555142	-2.2189405	4.6555142	down	13.070912	2.087682	3.4290876	1.2101471	P	A	AF119908				"Homo sapiens PRO2955 mRNA, complete cds. [AF119908]"	hs|chr18:43564690-43564631	GGTTCTTATTTTAATTTGGAGGAAGCCAGCAGAGATGCTTGTTTGGTTATATATGGTTAT	coding
A_23_P14105	-2.1900432	-1.1309593	2.1900432	down	22.945179	7.58852	4.243163	3.1122038	P	A	NM_001268	1102	RCBTB2	CHC1L|RLG	"Homo sapiens regulator of chromosome condensation (RCC1) and BTB (POZ) domain containing protein 2 (RCBTB2), transcript variant 2, mRNA [NM_001268]"	hs|chr13:49063410-49063351	TGACTTTCATGTCACTCACTATAAAATAGGTCTCTTAACCTGGCACCAGTATAACTATAA	coding	ENST00000430805
CUST_H6L_15240	-6.2465153	-2.6430516	6.2465153	down	32.58787	3.8761227	4.744654	2.1016026	P	A	NR_073388	285407	ALG1L9P		"Homo sapiens asparagine-linked glycosylation 1-like 9, pseudogene (ALG1L9P), transcript variant 1, non-coding RNA [NR_073388]"	hs|chr11:71506924-71506865	TGGAAAGGCAATTACTTGGGTGAAAAAGGAGAACCCTTAATAGAGAAAGCTGCAAAAGAC	noncoding		NR_073388.1														NONHSAT022710.2
CUST_H6L_51309	-2.3417263	-1.2275724	2.3417263	down	1053.98	446.01373	10.068725	8.841152	P	P	lnc-THSD7B-2:1					hs|chr2:138579604-138579663	ACTATTTTCACGACTGTGATTTTTACTTACTTCCTGCCTGCTTGCATTTGGTAAAAAACA	noncoding				lnc-THSD7B-2:1												NONHSAT182742.1
CUST_H6L_13699	2.1435416	1.0999963	2.1435416	up	11.42352	17.839796	3.243881	4.3438773	P	P	lnc-PFKP-30:1					hs|chr10:003800128-003800187	TTATTAGATAAGTGCAATAATCACCGGATGAAAAGAGGCACAGATGACCCTGTCCAGGAG	noncoding				lnc-PFKP-30:1												NONHSAT154955.1
A_23_P389897	-3.2666547	-1.707814	3.2666547	down	53.763287	11.990299	5.4878254	3.7800114	P	P	NM_002507	4804	NGFR	CD271|Gp80-LNGFR|TNFRSF16|p75(NTR)|p75NTR	"Homo sapiens nerve growth factor receptor (NGFR), mRNA [NM_002507]"	hs|chr17:47591978-47592037	TGTGGAAGGGACTAGGAGCACTGTAGTAAATGGCAATTCTTTGACCTCAACCTGTGATGA	coding	ENST00000172229
CUST_H6L_01225	-5.0504675	-2.336417	5.0504675	down	13.294499	1.975333	3.4533663	1.1169493	P	A	NR_104273	102191832	DEAR	DEspR	"Homo sapiens dual endothelin-1(VEGFsp)/angiotensin II receptor pseudogene (DEAR), non-coding RNA [NR_104273]"	hs|chr4:153259128-153259187	TGTCCCAAATTACAGGCTTATAAAGGAAAACTCACATCTACACACAACCATAGTTGATCA	noncoding	ENST00000605147	NR_104273.1		lnc-ARFIP1-7:1												NONHSAT098801.2
[truncated: 5,299,676 more chars]
