# Supplementary material for: Decreased RIG-I expression is associated with poor prognosis and promotes cell invasion in human gastric cancer
Source: Cancer Cell Int. 2018 Sep 19;18:144. doi: 10.1186/s12935-018-0639-3 (PMC6146491; doi:10.1186/s12935-018-0639-3)
Supplement: Supplementary file 2 — Additional file 2. Gene profile after knockdown of RIG-I in SGC-7901. [file 12935_2018_639_MOESM2_ESM.txt]

ProbeName	FC ([SGC-7901-shRIG-1] vs [SGC-7901-NC])	Log FC ([SGC-7901-shRIG-1] vs [SGC-7901-NC])	FC (abs) ([SGC-7901-shRIG-1] vs [SGC-7901-NC])	Regulation ([SGC-7901-shRIG-1] vs [SGC-7901-NC])	SGC-7901-NC.txt(raw)	SGC-7901-shRIG-1.txt(raw)	SGC-7901-NC.txt(normalized)	SGC-7901-shRIG-1.txt(normalized)	SGC-7901-NC.txt:gIsWellAboveBG_Call	SGC-7901-shRIG-1.txt:gIsWellAboveBG_Call	TargetID	GeneID	GeneSymbol	Synonyms	Description	ChromosomalLocation	Sequence	Type	EnsemblID	RefSeqID	mitranscriptomeID	lncipediaID	circRNA_chrom	circRNA_start	circRNA_end	circRNA_strand	circRNA_genomic length	circRNA_spliced seq length	circRNA_samples	circRNA_annotation	circRNA_best transcript	circRNA_gene symbol	circRNA_circRNA study	NONCODEID
CUST_H6L_10311	-2.4948492	-1.3189526	2.4948492	down	59.75378	19.442505	5.8258195	4.506867	P	P	lnc-STX6-4:1					hs|chr1:180931397-180931338	TTAAAAGGTTATGAGCTGTCAAACCTGGAGGCCACTTGGTTATTCAGGGGTATGTTTGGA	noncoding				lnc-STX6-4:1												NONHSAT008276.2
CUST_H6L_71274	-8.170909	-3.0304966	8.170909	down	28.848536	2.7690814	4.727574	1.6970774	P	A	NONHSAT220014					hs|chr9:114421285-114421344	CAAAAATAATGGATGAGAAGTCTTGTGGGGAAAGTGTGGAGCATCACACAGATGGTCAGC	noncoding																NONHSAT220014.1
A_33_P3212570	-6.179455	-2.6274796	6.179455	down	84.8574	11.183141	6.3526278	3.7251482	P	A	NR_102400	100652740	PYCARD-AS1	C16orf98|PYCARDOS	"Homo sapiens PYCARD antisense RNA 1 (PYCARD-AS1), long non-coding RNA [NR_102400]"	hs|chr16:31214716-31214775	AGAAAAAAGAAAGAGAGACAGCCTCCAGGAGATTAAAGACCATGAACTTGAAGCCATACA	noncoding	ENST00000561916	NR_102400.1														NONHSAT172884.1
A_23_P114185	-8.078346	-3.01406	8.078346	down	476.26993	55.522404	8.976179	5.962119	P	P	NM_004615	7102	TSPAN7	A15|CCG-B7|CD231|DXS1692E|MRX58|MXS1|TALLA-1|TM4SF2|TM4SF2b	"Homo sapiens tetraspanin 7 (TSPAN7), mRNA [NM_004615]"	hs|chrX:38546881-38547204	TGTCCCGGTTCATCACGGCCAATCAGTATGAGATGGTGTAAGGAGAAGTCTTTCAAGAAT	coding	ENST00000471410
A_23_P166023	2.5731165	1.3635168	2.5731165	up	255.59097	733.21387	8.046608	9.410125	P	P	NM_002623	5203	PFDN4	C1|PFD4	"Homo sapiens prefoldin subunit 4 (PFDN4), mRNA [NM_002623]"	hs|chr20:52831885-52831944	CAGATGATGATTGCTTAATGATACCTTATCAAATTGGTGATGTCTTCATTAGCCATTCTC	coding	ENST00000487129
A_19_P00812033	62.626854	5.9687095	62.626854	up	2.360197	129.33563	1.1367415	7.105451	A	P	ENST00000520558					hs|chr5:163136438-163136379	CTCAGAGGAGGAGTATTCCACCAAAGAAGAGAAATATGAAAAGGAGATGAAACTGCTGGA	noncoding	ENST00000520558															NONHSAT104913.2
CUST_H6L_00258	-3.15419	-1.6572696	3.15419	down	11.874946	2.8661852	3.404851	1.7475814	P	A	NR_029779	406985	MIR200C	MIRN200C|mir-200c	"Homo sapiens microRNA 200c (MIR200C), microRNA [NR_029779]"	hs|chr12:7072869-7072928	CTTACCCAGCAGTGTTTGGGTGCGGTTGGGAGTCTCTAATACTGCCGGGTAATGATGGAG	noncoding	ENST00000384980	NR_029779.1
CUST_H6L_14529	3.8223913	1.9344754	3.8223913	up	5.5346746	15.990249	2.3015418	4.236017	A	P	ENST00000528602	347862	PDDC1		Parkinson disease 7 domain containing 1 [Source:HGNC Symbol;Acc:26616] [ENST00000528602]	hs|chr11:773470-773411	AAATGGGTCTCCCACCAGCAGAAGAGAGGTGGGAAGACTCCAGGTAGGCGTTTCTGGATC	coding
CUST_H6L_20771	-2.0276568	-1.0198135	2.0276568	down	586.3998	310.92282	9.285517	8.265703	P	P	ENST00000470857	93099	DMKN	UNQ729|ZD52F10	dermokine [Source:HGNC Symbol;Acc:25063] [ENST00000470857]	hs|chr19:36000488-36000429	ATTCAGAGTGCTTTGGAAAAACATTCCCCCCAGTTATGCTGGAAATGTGGGCTTTATGTC	coding
A_33_P3414058	-2.0809598	-1.0572491	2.0809598	down	3089.5044	1747.3076	11.645714	10.588465	P	P	NM_130803	4221	MEN1	MEAI|SCG2	"Homo sapiens multiple endocrine neoplasia I (MEN1), transcript variant e1E, mRNA [NM_130803]"	hs|chr11:64571867-64571808	AAGTGTCCACCCCTAGTGACTACACTCTGTCTTTCCTCAAGCGGCAGCGCAAAGGCCTCT	coding	ENST00000377313
CUST_H6L_31576	-11.428307	-3.5145397	11.428307	down	2450.9783	221.53084	11.329451	7.814911	P	P	NONHSAT136466					hs|chrX:021871566-021871621	CACCACTCATTTGCAACTTATATCGCCAGTCCAGCAGCTAAGGATATTTTGTGCAGCATG	noncoding																NONHSAT136466.2
A_24_P413669	2.9231966	1.5475469	2.9231966	up	13.10639	29.74307	3.5529723	5.100519	P	P	NM_001018053	5208	PFKFB2	PFK-2/FBPase-2	"Homo sapiens 6-phosphofructo-2-kinase/fructose-2,6-biphosphatase 2 (PFKFB2), transcript variant 2, mRNA [NM_001018053]"	hs|chr1:207253693-207253752	TCAAATGGTTCTTTTATACTGTGGATGATACAGGACTCTGTTACCTAAGATGTGATAAGC	coding	ENST00000367079
CUST_H6L_08364	20.133642	4.3315363	20.133642	up	2.454386	40.382545	1.1854484	5.516985	A	P	lnc-PIK3C3-2:4					hs|chr18:037278384-037278443	AATATTTGTGGATGCATTTAACTAGAGTCCAAATCCAGTGGCCGATTAACTCCAACCGTT	noncoding				lnc-PIK3C3-2:4												NONHSAT059022.2
A_23_P140725	-8.408947	-3.0719252	8.408947	down	168.21996	17.069687	7.4004793	4.328554	P	P	NM_014714	9742	IFT140	MZSDS|SRTD9|WDTC2|c305C8.4|c380F5.1|gs114	"Homo sapiens intraflagellar transport 140 (IFT140), mRNA [NM_014714]"	hs|chr16:1560669-1560610	CTCCCAACTACACATTGTAAAGCCTGAGAAACTTCTAGAACCTCAGGAAGCTGCAGCTGG	coding	ENST00000565298
CUST_H6L_23779	-5.204014	-2.3796248	5.204014	down	13.476319	2.313056	3.593003	1.2133782	P	A	NONHSAT083754					hs|chr22:022533792-022533851	ATTTGCTCATCTCTGGGGTCCAGCCAGAGGACAAGACTATCTGTTCTATCTATTACTGTC	noncoding																NONHSAT083754.2
A_24_P10233	-2.1611607	-1.1118064	2.1611607	down	18.547709	6.4829407	4.0620084	2.950202	P	P	NM_014326	23604	DAPK2	DRP-1|DRP1	"Homo sapiens death-associated protein kinase 2 (DAPK2), mRNA [NM_014326]"	hs|chr15:64200425-64200366	AATATAAAGGACATCCTCATCATCACGGGGTGAAGGTCAGACTAAGGCAGCCTTCTTCAC	coding	ENST00000457488
A_33_P3235053	9.723152	3.281424	9.723152	up	14.023369	114.31328	3.6565247	6.9379487	P	P	NM_033452	91107	TRIM47	GOA|RNF100	"Homo sapiens tripartite motif containing 47 (TRIM47), mRNA [NM_033452]"	hs|chr17:73870306-73870247	CCCAGGTTTCTAGAATAGTGTCTGGCATGTAGTAGATGCTCAATAAACACTTGTTGAATG	coding	ENST00000254816
CUST_H6L_17790	2.0859053	1.0606737	2.0859053	up	340.7158	803.88617	8.477824	9.538498	P	P	NM_001282180	5529	PPP2R5E		"Homo sapiens protein phosphatase 2, regulatory subunit B', epsilon isoform (PPP2R5E), transcript variant 3, mRNA [NM_001282180]"	hs|chr14:63860598-63860539	TCTGGTGAAAGTATTGATCCCTTTACACACTGTCAGGAGCTTATCACTCTTCCATGCACA	coding/noncoding		NR_104104.1														NONHSAT169411.1
A_23_P211957	3.6242673	1.8576894	3.6242673	up	151.50957	578.9824	7.2352824	9.092972	P	P	NM_001024847	7048	TGFBR2	AAT3|FAA3|LDS1B|LDS2|LDS2B|MFS2|RIIC|TAAD2|TGFR-2|TGFbeta-RII	"Homo sapiens transforming growth factor, beta receptor II (70/80kDa) (TGFBR2), transcript variant 1, mRNA [NM_001024847]"	hs|chr3:30735163-30735222	CATGCTGATACCATCCCAATAGCTGTTGCCCATTGACCTCTAGTGGTGAGTTTCTAGAAT	coding	ENST00000295754
A_23_P127088	-2.6610048	-1.4119711	2.6610048	down	1039.2136	438.06482	10.129094	8.717123	P	P	NM_024040	79004	CUEDC2	C10orf66|bA18I14.5	"Homo sapiens CUE domain containing 2 (CUEDC2), mRNA [NM_024040]"	hs|chr10:104183423-104183280	TCCCAAGGAGGCCCCCAAGAAGCTGATCCGATACATCGACAACCAGGTAGTGAGCACCAA	coding	ENST00000369937
CUST_H6L_09958	190.45856	7.5733333	190.45856	up	3.5870383	661.2618	1.6965548	9.269888	A	P	NM_000358	7045	TGFBI	BIGH3|CDB1|CDG2|CDGG1|CSD|CSD1|CSD2|CSD3|EBMD|LCD1	"Homo sapiens transforming growth factor, beta-induced, 68kDa (TGFBI), mRNA [NM_000358]"	hs|chr5:135394871-135396549	TCTCTCCAAGGTGACAAGCTGGAAGTCAGCTTGAAAAACAATGTGGTGAGTGTCAACAAG	coding/noncoding				lnc-SMAD5-6:1
A_32_P107876	-24.400568	-4.608843	24.400568	down	211.91931	7.42993	7.752291	3.1434484	P	A	NM_025074	80144	FRAS1		"Homo sapiens Fraser extracellular matrix complex subunit 1 (FRAS1), transcript variant 1, mRNA [NM_025074]"	hs|chr4:79465254-79465313	CACACCTGCTCAGACTGAGTAAACATTTGTGGTGCTGTCAACCTGATTTCTTGACTCTCA	coding	ENST00000512123
CUST_H6L_13850	-2.0000846	-1.000061	2.0000846	down	42.190636	16.719109	5.300959	4.300898	P	P	ENST00000490236	22931	RAB18	RAB18LI1|WARBM3	"RAB18, member RAS oncogene family [Source:HGNC Symbol;Acc:14244] [ENST00000490236]"	hs|chr10:27799357-27799416	AGGAGCAATGATACTTAAATGCCTTTTAAGGATAAGATTTAGATCGCCTGAAAGTGGTTA	coding
A_33_P3404899	-2.686841	-1.425911	2.686841	down	247.63275	87.15666	7.9994106	6.5734997	P	P	NM_012302	23266	LPHN2		"Homo sapiens latrophilin 2 (LPHN2), transcript variant 1, mRNA [NM_012302]"	hs|chr1:82450973-82451032	GTGAGAAAACAATCAGAATCTTCTTTTATCTCAGGTGACATCAATAGCACTTCAACACTT	coding/noncoding	ENST00000498776			lnc-PRKACB-8:1
A_23_P27649	-2.3440259	-1.2289884	2.3440259	down	37.515575	12.609939	5.1260834	3.897095	P	P	NM_001080411	163059	ZNF433		"Homo sapiens zinc finger protein 433 (ZNF433), mRNA [NM_001080411]"	hs|chr19:12125839-12125780	GAGAAACCGTATAAATGTAAGCAATGTGGGAAAGCTTTTGGATGTCCCTCAAACCTTCGA	coding	ENST00000344980
CUST_H6C_12564	3.4680882	1.7941406	3.4680882	up	5.930714	15.450868	2.397155	4.1912956	A	P	hsa_circ_0046808						ATTTAGATAAAGACCCAGTTTCCTTGACTGACGAAACATCCACTAGACTGTCCACGAGGA	circRNA					chr18	8085668	8088849	+	3181	305	"Huvec, A549"	"ANNOTATED, CDS, coding, INTERNAL, OVCODE, OVEXON"	NM_001105244	PTPRM	Salzman2013
CUST_H6L_14449	-3.386094	-1.7596221	3.386094	down	127.45179	32.276985	6.971677	5.2120547	P	P	ENST00000483711	4942	OAT	GACR|HOGA|OATASE|OKT	ornithine aminotransferase [Source:HGNC Symbol;Acc:8091] [ENST00000483711]	hs|chr10:126094288-126094229	AGACTTTGTTTTAACAATTGAAAGCCCACCGAAGGTGCACTAAAGCAAGCCCTTGATTTA	coding
CUST_H6L_75584	-5.567748	-2.477094	5.567748	down	14.733972	2.353343	3.72754	1.2504461	P	A	T019169					hs|chr1:144930406-144930465	TATCTGAGTGCAAATCACGTTTACTAAATGAGACAGAGCAAAAGGTGCAGCAAAAATGGG	noncoding			T019169
CUST_H6L_71176	-2.356747	-1.2367969	2.356747	down	26.167608	8.55692	4.5782576	3.3414607	P	A	NONHSAT219770					hs|chr9:091102322-091102381	TCAAATTAGAACGGGGAACAAGGTGCTGATGTGATTCTGGTTGGACACTGTCTTGAAGGA	noncoding																NONHSAT219770.1
A_33_P3264662	2.8577008	1.5148549	2.8577008	up	9.340409	20.19971	3.0468984	4.5617533	A	P	NM_001001665	339761	CYP27C1		"Homo sapiens cytochrome P450, family 27, subfamily C, polypeptide 1 (CYP27C1), mRNA [NM_001001665]"	hs|chr2:127941477-127941418	ATGACATTATGCTCTCTACTTTGTGTACGTGTGAACATTTCCGTAATAAAAGATGCCTTC	coding
A_23_P79331	5.0556793	2.337905	5.0556793	up	57.182205	274.30154	5.7621593	8.100064	P	P	NM_022152	64114	TMBIM1	LFG3|MST100|MSTP100|PP1201|RECS1	"Homo sapiens transmembrane BAX inhibitor motif containing 1 (TMBIM1), mRNA [NM_022152]"	hs|chr2:219139611-219139552	TGTATTGTTTATCTGGGTTAGGGATGGGGGACAGATAATAGAACGAGCAAAGTAACCTAT	coding/noncoding	ENST00000444881	NR_135643.1
A_21_P0000600	2.808986	1.4900494	2.808986	up	7.123684	14.972871	2.6561422	4.1461916	A	P	NR_033531	11020	IFT27	BBS19|RABL4|RAYL	"Homo sapiens intraflagellar transport 27 (IFT27), transcript variant 4, non-coding RNA [NR_033531]"	hs|chr22:37168589-37168530	GCTACTTGTTCTGGTTCTGGAGAAGAAAGAAAACAACATTTGACATTGATCTGTATTTTG	noncoding	ENST00000476548	NR_033531.2
A_23_P401055	-107.53415	-6.748651	107.53415	down	827.04395	6.9075913	9.789772	3.041121	P	P	NM_003106	6657	SOX2	ANOP3|MCOPS3	"Homo sapiens SRY (sex determining region Y)-box 2 (SOX2), mRNA [NM_003106]"	hs|chr3:181431877-181431936	TGGCCATGCAGGTTGACACCGTTGGTAATTTATAATAGCTTTTGTTCGATCCCAACTTTC	coding	ENST00000325404
A_21_P0013663	2.844737	1.5082953	2.844737	up	7.5360365	16.10182	2.7380035	4.246299	A	P	TCONS_l2_00029403		XLOC_l2_015239		"BROAD Institute lincRNA (XLOC_l2_015239), lincRNA [TCONS_l2_00029403]"	hs|chr9:75477484-75477425	GATGTGAATATTATCGAAGTGGTCTCCCTTGGGAAATCAAAAAACTGTTCTAAAATCTGA	noncoding
A_24_P13285	2.0446186	1.0318317	2.0446186	up	66.600685	121.75936	5.9909906	7.0228224	P	P	NM_006741	5502	PPP1R1A	I1|IPP1	"Homo sapiens protein phosphatase 1, regulatory (inhibitor) subunit 1A (PPP1R1A), mRNA [NM_006741]"	hs|chr12:54973524-54973465	GACCGCTGTCCCTTATTTCAACCCGTTAGCAACAATGGATAGAGAACACAGTGGCTATTA	coding	ENST00000257905
A_24_P187948	2.8901267	1.5311327	2.8901267	up	237.48462	763.093	7.9353943	9.466527	P	P	NM_197966	637	BID	FP497	"Homo sapiens BH3 interacting domain death agonist (BID), transcript variant 1, mRNA [NM_197966]"	hs|chr22:18218241-18218182	GAAGACAGGCTGGAAGATAGCTGTGACTTCTATTTTAAAGACAATGTTAAACTTATAACC	coding	ENST00000494097
CUST_H6L_16129	-3.5304518	-1.8198528	3.5304518	down	144.25293	35.539875	7.162608	5.3427553	P	P	NM_001844	1280	COL2A1	ANFH|AOM|COL11A3|SEDC|STL1	"Homo sapiens collagen, type II, alpha 1 (COL2A1), transcript variant 1, mRNA [NM_001844]"	hs|chr12:48369238-48369179	CAGCATGACGCCGAGGTGGATGCCACACTCAAGTCCCTCAACAACCAGATTGAGAGCATC	coding
A_23_P47614	9.067498	3.1807046	9.067498	up	59.146286	536.56384	5.8101726	8.990877	P	P	NM_003311	7262	PHLDA2	BRW1C|BWR1C|HLDA2|IPL|TSSC3	"Homo sapiens pleckstrin homology-like domain, family A, member 2 (PHLDA2), mRNA [NM_003311]"	hs|chr11:2949755-2949696	TTTATTTCGCTGGTTCTTTGTAGTCACATATTTTATAGTCTTAATATCTTGTTTTTGCAT	coding	ENST00000314222
CUST_H6L_17845	-2.9447021	-1.5581217	2.9447021	down	57.565945	15.735949	5.772447	4.2143254	P	P	lnc-GALNTL1-1:1					hs|chr14:69825684-69825743	TAACTCCATGAGTTAAATGCTACCCATTTTCCCAGACAAGTGCTGCTTCTGCAAGGAAAC	noncoding				lnc-GALNTL1-1:1												NONHSAT037522.2
CUST_H6L_04525	5.660632	2.5009632	5.660632	up	3.0058787	13.349451	1.4787031	3.9796665	A	P	lnc-DCLRE1C-1:4					hs|chr10:014916465-014916406	TGGCTCTGTTCTTCAGACAATGTCAGATGTAAATAGGCAAAACTATAATTTGACATAAGC	noncoding				lnc-DCLRE1C-1:4												NONHSAT011556.2
CUST_H6L_28054	-2.0380154	-1.0271649	2.0380154	down	96.016495	40.426815	6.5458674	5.5187025	P	P	ENST00000494646	4439	MSH5	G7|MUTSH5|NG23	mutS homolog 5 [Source:HGNC Symbol;Acc:7328] [ENST00000494646]	hs|chr6:31727431-31727490	ATCTTTTCCTCTGAATGTCTTGAGGTCTCAGATTGTATCTGCAACCTGTTTCCAGATCCC	coding
CUST_H6L_21679	-2.68544	-1.4251585	2.68544	down	42.90151	12.63991	5.32592	3.9007616	P	P	ENST00000480016	2202	EFEMP1	DHRD|DRAD|FBLN3|FBNL|FIBL-3|MLVT|MTLV|S1-5	EGF containing fibulin-like extracellular matrix protein 1 [Source:HGNC Symbol;Acc:3218] [ENST00000480016]	hs|chr2:56149179-56149120	AAGGAACTGGAAAACCTGGACTCCTACCACATGCAGATAAAACCAATACGTGCAGAATAA	coding
A_23_P87560	-3.9875786	-1.995513	3.9875786	down	693.3	179.49017	9.53578	7.540267	P	P	NM_001731	694	BTG1		"Homo sapiens B-cell translocation gene 1, anti-proliferative (BTG1), mRNA [NM_001731]"	hs|chr12:92537607-92537548	AAGTCCTAGGGTGGTTTCAGTTTCTCCCAGACATACCTAAATTTTTACATCAATCCTTTT	coding	ENST00000256015
A_33_P3359071	2.0694847	1.0492716	2.0694847	up	296.4514	686.04987	8.269401	9.318672	P	P	NM_001082486	65057	ACD	PIP1|PTOP|TINT1|TPP1	"Homo sapiens adrenocortical dysplasia homolog (mouse) (ACD), transcript variant 1, mRNA [NM_001082486]"	hs|chr16:67691487-67691428	CGCTCCACACTCTGCTTCCTTTGAGTTTTTTAATAAAATAATCTCATGCGGCAGGAGAGG	coding	ENST00000620338
A_33_P3421821	-3.7485063	-1.9063158	3.7485063	down	149.35852	34.68743	7.2156935	5.3093777	P	P	NM_001004426	8398	PLA2G6	CaI-PLA2|GVI|INAD1|IPLA2-VIA|NBIA2|NBIA2A|NBIA2B|PARK14|PLA2|PNPLA9|iPLA2|iPLA2beta	"Homo sapiens phospholipase A2, group VI (cytosolic, calcium-independent) (PLA2G6), transcript variant 2, mRNA [NM_001004426]"	hs|chr22:38525521-38525462	GTGGACACCCCGAATGACTTTGGGGAGACTCCTACATTCCTAGCCTCCAAAATCGGCAGA	coding	ENST00000448094
A_24_P173823	-35.978226	-5.169052	35.978226	down	83.157265	2.2441556	6.32277	1.1537182	P	A	NM_002585	5087	PBX1		"Homo sapiens pre-B-cell leukemia homeobox 1 (PBX1), transcript variant 1, mRNA [NM_002585]"	hs|chr1:164820976-164821035	ATGATACTAACACGGTGTAGGTTTTACAGTCTCCTAATTTGTACTGGTAATGCATATTCC	coding	ENST00000540236
A_23_P316511	2.0900626	1.0635462	2.0900626	up	117.02645	236.84044	6.8415947	7.905141	P	P	NM_002146	3213	HOXB3	HOX2|HOX2G|Hox-2.7	"Homo sapiens homeobox B3 (HOXB3), mRNA [NM_002146]"	hs|chr17:46627361-46627302	ACATTTTAAAAACCAGACAAGATGGCTAGGCCATCACCAACCAACGGACTTACCTTACAT	coding	ENST00000311626
CUST_H6L_24397	-4.7984653	-2.262573	4.7984653	down	12.714741	2.3474677	3.5074983	1.2449253	P	A	ENST00000461533	3680	ITGA9	ALPHA-RLC|ITGA4L|RLC	"integrin, alpha 9 [Source:HGNC Symbol;Acc:6145] [ENST00000461533]"	hs|chr3:37774234-37774293	AATCGGACTTCCTCAAATGCAGCGTGGGATTTCCTTTCATGAGGTCAAAGTCAAAGGTAA	coding
A_23_P74928	-3.9383063	-1.9775753	3.9383063	down	94.420265	19.894453	6.5177703	4.540195	P	P	NM_001531	3140	MR1	HLALS	"Homo sapiens major histocompatibility complex, class I-related (MR1), transcript variant 1, mRNA [NM_001531]"	hs|chr1:181019346-181019405	GAATTGGCTGGAAGAAGAATGTATTGCCTGGCTAAAGAGATTCCTGGAGTATGGGAAAGA	coding	ENST00000438435
A_32_P352697	-2.0621324	-1.044137	2.0621324	down	35.514347	13.539889	5.045286	4.001149	P	P	NM_001031732	91746	YTHDC1	YT521|YT521-B	"Homo sapiens YTH domain containing 1 (YTHDC1), transcript variant 1, mRNA [NM_001031732]"	hs|chr4:69176348-69176289	GAAAGAACTGGCTCAAGTTTAGTCCCCAAGTTCCTTATAGTAGGAATAGGAATCCTTAGA	coding	ENST00000615500
A_23_P12053	-2.4835515	-1.3124046	2.4835515	down	2076.1985	965.3775	11.094992	9.782587	P	P	NM_015001	23013	SPEN	HIAA0929|MINT|RBM15C|SHARP	"Homo sapiens spen family transcriptional repressor (SPEN), mRNA [NM_015001]"	hs|chr1:16266686-16266745	CAGAGGAAATCTTATTTTCATATTCAGACTTTGTATTGCCCACTCATTTGTATAAGTGCG	coding	ENST00000375759
CUST_H6L_61514	-2.4319959	-1.2821407	2.4319959	down	16.070127	5.0029554	3.8517847	2.569644	P	A	NONHSAT202378					hs|chr5:025384829-025384888	AACTCCTCTACTTCTGGAATCCATTGAGAACATGCAACCATGTTCAACTTTCTTGTGTGC	noncoding																NONHSAT202378.1
A_32_P132589	-21.959158	-4.456751	21.959158	down	54.788193	2.344379	5.6986	1.2418487	P	A	NM_001004339	440590	ZYG11A	ZYG11	"Homo sapiens zyg-11 family member A, cell cycle regulator (ZYG11A), mRNA [NM_001004339]"	hs|chr1:53360071-53360130	CAGCTTCAACTACAGTATAAACTATATCAGAAGCTTACTTGATAAGCCTTGCGGAGCTGC	coding	ENST00000371528
CUST_H6L_27247	2.4810638	1.3109589	2.4810638	up	54.11825	118.99941	5.68034	6.9912987	P	P	lnc-ACSL6-3:1					hs|chr5:131542971-131542912	CAAGGGCATGACAGGTCTCTCCATATCTTTTTAAGTTTTCTTCATATAAGCCTTGAACAT	noncoding				lnc-ACSL6-3:1												NONHSAT204688.1
CUST_H6L_25225	3.2451348	1.6982784	3.2451348	up	65.425156	196.9951	5.9633036	7.661582	P	P	lnc-OTOL1-9:1					hs|chr3:162833759-162833818	CAGCATCTTGTTACTCCGCATGTCCTGCAACACAAACTCTGGTGTATTGTTCTGAAAAAA	noncoding				lnc-OTOL1-9:1												NONHSAT093027.2
CUST_H6L_18105	2.1921306	1.1323338	2.1921306	up	23.001673	40.331085	4.3827724	5.515106	P	P	ENST00000521493	5891	MOK	RAGE|RAGE-1|RAGE1|STK30	MOK protein kinase [Source:HGNC Symbol;Acc:9833] [ENST00000521493]	hs|chr14:102718283-102717295	GTTATGTAAGTCCCTGGATCATATTCACAGGATGTCCTGAAATTAGGGGACTTTGGCTCC	coding
CUST_H6L_77157	-2.6735241	-1.4187427	2.6735241	down	13.613218	3.876699	3.610125	2.1913824	P	A	T172511					hs|chr19:030120078-030120019	CATGTTTGTGTTTATAACACAGCATAGAAAGTGGTGGCAAATCCAGGCTCCTGGTGTCTG	noncoding			T172511
CUST_H6L_78134	11.828144	3.5641518	11.828144	up	2.497526	23.479084	1.2075138	4.7716656	A	P	T266952					hs|chr4:079527381-079527322	ATACTCTCTAGTGCTGATTTCCTCGAGACATTCAAGGGTAGATGGAGTAGCAAAGAGACG	noncoding			T266952
A_33_P3236881	3.0482106	1.6079626	3.0482106	up	414.62585	1495.3085	8.774535	10.382498	P	P	NM_001204088	100532736	MINOS1-NBL1	C1orf151-NBL1	"Homo sapiens MINOS1-NBL1 readthrough (MINOS1-NBL1), transcript variant 1, mRNA [NM_001204088]"	hs|chr1:19984882-19984941	GTCACCATTGGACAGTCTCCCTGATGGACCCTCAGTCTTCTCATGAATAAATTCCTTCAA	coding	ENST00000375136
A_33_P3330211	-3.1839104	-1.6707997	3.1839104	down	695.22064	230.89595	9.539787	7.8689876	P	P	NM_001127232	26053	AUTS2	FBRSL2|MRD26	"Homo sapiens autism susceptibility candidate 2 (AUTS2), transcript variant 3, mRNA [NM_001127232]"	hs|chr7:69364365-69364424	TTTCATTCAAAGAAGAGCAGACTCAGCCACCCACACCACTACAGCTCAGATCGAGAAAAT	coding	ENST00000476695
A_23_P205713	-2.4583468	-1.2976885	2.4583468	down	63.298916	20.981932	5.913271	4.6155825	P	P	NM_014178	29091	STXBP6	HSPC156|amisyn	"Homo sapiens syntaxin binding protein 6 (amisyn) (STXBP6), mRNA [NM_014178]"	hs|chr14:25288249-25281886	GCACAAGCTTGCCATGAAGCACAAATGTTGAGAAACTGCCTATCCTGGTGACTCTTCTTA	coding	ENST00000548369
CUST_H6L_31459	-2.5732577	-1.363596	2.5732577	down	321.36835	121.90936	8.388408	7.0248117	P	P	NONHSAT135650					hs|chr9:139903827-139903451	GAACCGTTTGGAGATGGCTACATGATCACGGTGCGGACCAAGAGCAGCCAGAGTGTGAAG	noncoding																NONHSAT135650.2
A_23_P86002	2.4267862	1.279047	2.4267862	up	373.84467	1052.9597	8.617613	9.89666	P	P	NM_016040	50999	TMED5	CGI-100|p28	"Homo sapiens transmembrane emp24 protein transport domain containing 5 (TMED5), transcript variant 1, mRNA [NM_016040]"	hs|chr1:93622008-93621949	GCTTTGACAATACATTCAGCACCATTTCTGAGAAGGTGATTTTCTTTGAATTAATCCTGG	coding/noncoding	ENST00000370280	NR_030761.1
CUST_H6L_73035	-2.5301056	-1.3391976	2.5301056	down	124.672005	42.760086	6.9369483	5.5977507	P	P	NONHSAT223586					hs|chrX:134150854-134150795	CCAGAGAGGTCTCTTCTCTTTCTTTGCCTATGTAAAGTAATTTCTTTTAGGTGTGGTGAT	noncoding																NONHSAT223586.1
CUST_H6C_03507	2.558769	1.3554499	2.558769	up	14.651709	29.204838	3.7191913	5.074641	P	P	hsa_circ_0006380						AGTGCCAACTTTAGTAGACTTAAACCCCTACCACGTATATGTCTACGGTTTCGGAAAGGT	circRNA					chr15	57523349	57526305	+	2956	456	"Hs68_RNase, Hs68_control, Nhek, K562, Hepg2, Helas3, H1hesc, Gm12878, Bj, Ag04450, A549, Sknshra"	"ANNOTATED, CDS, coding, INTERNAL, OVCODE, OVEXON"	NM_207037	TCF12	"Jeck2013, Salzman2013"
A_23_P113317	-2.0592296	-1.0421047	2.0592296	down	306.19553	147.01257	8.316266	7.2741613	P	P	NM_177938	54681	P4HTM	EGLN4|HIFPH4|P4H-TM|PH-4|PH4|PHD4	"Homo sapiens prolyl 4-hydroxylase, transmembrane (endoplasmic reticulum) (P4HTM), transcript variant 3, mRNA [NM_177938]"	hs|chr3:49043252-49043507	GGGCGAGACTGTTTTCCCTGTAGCAGATAACAGAACCTACGATGAAATGAGTCTGATTCA	coding	ENST00000472301
CUST_H6L_19461	-6.7318177	-2.750996	6.7318177	down	62.02909	7.363277	5.88301	3.1320138	P	A	NM_138281	1748	DLX4	BP1|DLX7|DLX8|DLX9	"Homo sapiens distal-less homeobox 4 (DLX4), transcript variant 1, mRNA [NM_138281]"	hs|chr17:48050625-48051115	CAGACCCAGGTAAAGATCTGGTTTCAGAACAAACGCTCCAAGTATAAGAAGCTCCTGAAG	coding
A_33_P3226177	-19.57296	-4.29079	19.57296	down	2206.4226	109.9211	11.176791	6.886001	P	P	NM_014376	26999	CYFIP2	PIR121	"Homo sapiens cytoplasmic FMR1 interacting protein 2 (CYFIP2), transcript variant 3, mRNA [NM_014376]"	hs|chr5:156786025-156786084	GCCTACAGCCACATCTACAGCTCCTACAGGAATTTCGTGGGGCCACCTCATTTCAAGACT	coding	ENST00000620969
CUST_H6L_18472	-5.114061	-2.3544693	5.114061	down	18.47757	2.779345	4.0565605	1.7020911	P	A	lnc-LEO1-5:1					hs|chr15:052222797-052222738	TTTGGAGATATAGACGACGTTTCTTCTGAGAGTGATGAGGGCAATCAACCACCTATTCCA	noncoding				lnc-LEO1-5:1												NONHSAT043891.2
A_21_P0001621	6.955178	2.7980874	6.955178	up	10.907621	60.35538	3.2776258	6.075713	A	P	FLVCR1-AS1:4					hs|chr1:213029650-213029591	AACTAAGGAATAAGTGCATTATTATAATGTCTTCCTTGGCCAAACTGTATAAATCCCCCC	noncoding				FLVCR1-AS1:4												NONHSAT009409.2
A_32_P66881	12.026983	3.588203	12.026983	up	2.6638813	25.709555	1.307796	4.895999	A	P	NM_138554	7099	TLR4	ARMD10|CD284|TLR-4|TOLL	"Homo sapiens toll-like receptor 4 (TLR4), transcript variant 1, mRNA [NM_138554]"	hs|chr9:120479236-120479295	TTACTGAGTGTTTCAGAGTGTGTTTGGTTTGAGCAGGTCTAGGGTGATTGAACATCCCTG	coding
A_21_P0013091	5.2441792	2.390717	5.2441792	up	9.599586	39.158733	3.0863047	5.4770217	P	P	TCONS_l2_00024911		XLOC_l2_013116		"BROAD Institute lincRNA (XLOC_l2_013116), lincRNA [TCONS_l2_00024911]"	hs|chr6:129860331-129845161	AGCCCAGCAAGAAAGAACTTGTTTGCATCCCTGCTAGACAAAAACCTACAAGTTAACCTT	noncoding
CUST_H6L_62383	-5.7602906	-2.5261416	5.7602906	down	1038.9972	188.48329	10.128809	7.6026673	P	P	NM_001142483	9315	NREP	C5orf13|D4S114|P311|PRO1873|PTZ17|SEZ17	"Homo sapiens neuronal regeneration related protein (NREP), transcript variant 11, mRNA [NM_001142483]"	hs|chr5:111066052-111065993	GGACTTTCAACATGCTCCTTGGCGAGGTAGCTCTGATGGAGTTATTTTTTATTTCCATGT	coding/noncoding			T287319													NONHSAT204575.1
CUST_H6L_59339	-6.17941	-2.627469	6.17941	down	17.307775	2.4323363	3.961895	1.3344259	P	A	NONHSAT198737					hs|chr4:077652495-077652554	CAATTAAGGTAATTTGTCCATCTTAGCTCCAACGGCACAACTAATGTACTGAGGACCACT	noncoding																NONHSAT198737.1
A_33_P3304162	2.3509998	1.2332745	2.3509998	up	38.80768	77.26695	5.1767683	6.410043	P	P	NM_001858	1310	COL19A1	COL9A1L|D6S228E	"Homo sapiens collagen, type XIX, alpha 1 (COL19A1), mRNA [NM_001858]"	hs|chr6:70909326-70909385	TTCCTATCCCAGCTCAAGCTGCCAGCAGCAATGTTGGCTGCCCAAGCTTATGGGAGACCT	coding/noncoding	ENST00000620364															NONHSAT207459.1
A_33_P3315239	-2.4325771	-1.2824855	2.4325771	down	112.91652	40.073532	6.7882714	5.505786	P	P	NM_001282796	7553	ZNF7	HF.16|KOX4|zf30	"Homo sapiens zinc finger protein 7 (ZNF7), transcript variant 3, mRNA [NM_001282796]"	hs|chr8:146071504-146071563	CACTTCCTGGTTCATGATCAGGACAGAAGGAGGGGAACGTCAGCCATATGGATGGTCTGA	coding
A_21_P0011366	-18.827305	-4.2347546	18.827305	down	86.00458	3.7422404	6.374449	2.1396945	P	A	TCONS_l2_00008986		XLOC_l2_004867		"BROAD Institute lincRNA (XLOC_l2_004867), lincRNA [TCONS_l2_00008986]"	hs|chr15:32808512-32808453	GCAGTGTCAGTTCCTACAGGTTATAACGATCTTAATGATAAACTTAAATAACCGTAACTG	noncoding
A_23_P215875	2.4150798	1.2720709	2.4150798	up	735.3374	2156.0857	9.622167	10.8942375	P	P	NM_015420	25879	DCAF13	GM83|HSPC064|WDSOF1	"Homo sapiens DDB1 and CUL4 associated factor 13 (DCAF13), mRNA [NM_015420]"	hs|chr8:104453758-104453817	AAACGTATAGCTCGTCATCGACATCTACCAAAATCTATCTATAGCCAGATTCAGGAACAG	coding	ENST00000518554
CUST_H6C_02395	-5.1329303	-2.3597827	5.1329303	down	31.330322	4.7437687	4.852645	2.4928622	P	A	hsa_circ_0004686						GTACCGACACTAAGGTACACTTGGTCCCATCGGTCTTTGGTCTTTAGAAAGGAGAAAAAG	circRNA					chr8	141710989	141712806	-	1817	270	"Hs68_RNase, Hs68_control"	"ANNOTATED, CDS, coding, INTERNAL, OVCODE, OVEXON"	NM_001199649	PTK2	Jeck2013
CUST_H6C_06579	2.329012	1.219718	2.329012	up	83.589874	180.83725	6.330405	7.550123	P	P	hsa_circ_0015796						GAAGTTTGGTCCCTTCCATTGTGTGAGTTTAAATGTCCTCATAAACGGAAACCATGACCC	circRNA					chr1	197621364	197627499	-	6135	151	"K562, Helas3, H1hesc, Gm12878, A549"	"ANNOTATED, CDS, coding, INTERNAL, OVCODE, OVEXON"	NM_001195215	DENND1B	Salzman2013
CUST_H6C_04170	3.3562224	1.7468383	3.3562224	up	6.119509	15.42457	2.4419172	4.1887555	A	P	hsa_circ_0007427						TTATCACCTTGTTACTGTCCCTCGTGTACATGGACTCAAGGTTATGAGGTCATTTTGGTG	circRNA					chr1	6291961	6293703	-	1742	388	"Hs68_RNase, Hs68_control, Nhek, K562, Hepg2, H1hesc, Gm12878, Bj, Ag04450"	"ANNOTATED, CDS, coding, INTERNAL, OVCODE, OVEXON"	NM_012405	ICMT	"Jeck2013, Salzman2013"
A_24_P330303	10.346335	3.371048	10.346335	up	99.75346	1116.7323	6.6032286	9.974277	P	P	NM_001042481	122786	FRMD6	C14orf31|EX1|Willin|c14_5320	"Homo sapiens FERM domain containing 6 (FRMD6), transcript variant 1, mRNA [NM_001042481]"	hs|chr14:52196628-52196687	TTGCAGATATTGGAATGTATGGAAGTATCTCAGTCTCTGCATAAGAGGATTAAAGTATGA	coding	ENST00000557522
CUST_H6L_06020	51.144054	5.6764946	51.144054	up	86.114426	4836.1655	6.3765	12.052995	P	P	NM_012206	26762	HAVCR1	CD365|HAVCR|HAVCR-1|KIM-1|KIM1|TIM|TIM-1|TIM1|TIMD-1|TIMD1	"Homo sapiens hepatitis A virus cellular receptor 1 (HAVCR1), transcript variant 1, mRNA [NM_012206]"	hs|chr5:156464325-156464266	AATCTATGCTGGAGTCTGTATTTCTGTCTTGGTGCTTCTTGCTCTTTTGGGTGTCATCAT	coding/noncoding				lnc-HAVCR2-1:1
CUST_H6L_58602	-2.2416806	-1.1645808	2.2416806	down	386.18777	174.34639	8.666482	7.501901	P	P	NONHSAT197608					hs|chr3:143690028-143690087	CCCCTTCATCCTATTTTCCCTTTAACACGGTGGCTTGAGAACTTTATTTTGTGCTCACTC	noncoding																NONHSAT197608.1
A_33_P3215834	-4.9680586	-2.3126822	4.9680586	down	35.8861	5.655138	5.061801	2.7491188	P	A	NM_020777	57537	SORCS2		"Homo sapiens sortilin-related VPS10 domain containing receptor 2 (SORCS2), mRNA [NM_020777]"	hs|chr4:7738826-7738885	AATGCACAACGAGAAGGAGCAGGAGATGACCAGCCCTGTGAGTCACAGTGAGGACGTCCA	coding	ENST00000507866
CUST_H6L_15671	2.65518	1.4088097	2.65518	up	17.858912	37.40626	4.0056915	5.414501	P	P	ENST00000525812	84881	RPUSD4		RNA pseudouridylate synthase domain containing 4 [Source:HGNC Symbol;Acc:25898] [ENST00000525812]	hs|chr11:126081056-126080997	GCAAAGATAGTCATTCCCTACTCAGATTCTCACCCAGACCTTTATGGAAGGTCTTCTCCA	noncoding				lnc-SRPR-5:1
A_23_P15182	3.084865	1.6252074	3.084865	up	22.070923	54.976353	4.3228	5.9480076	P	P	NM_012106	23568	ARL2BP	BART|BART1|RP66	"Homo sapiens ADP-ribosylation factor-like 2 binding protein (ARL2BP), mRNA [NM_012106]"	hs|chr16:57287470-57287529	GTACTGATGTGTCACTTATTAAATACTTTTGTACCATGAGTAAAACTTCAGGTGTTTCGC	coding	ENST00000219204
CUST_H6L_15196	3.5224514	1.8165798	3.5224514	up	82.37756	279.9282	6.309435	8.126015	P	P	NM_006019	10312	TCIRG1	ATP6N1C|ATP6V0A3|Atp6i|OC-116kDa|OC116|OPTB1|Stv1|TIRC7|Vph1|a3	"Homo sapiens T-cell, immune regulator 1, ATPase, H+ transporting, lysosomal V0 subunit A3 (TCIRG1), transcript variant 1, mRNA [NM_006019]"	hs|chr11:67809252-67810123	CTTTGTGGTTGATGTTCGGCGCTGTGAGGAGCTGGAGAAGACCTTCACTTCCTGCAGGAG	coding/noncoding																NONHSAT022494.2
A_33_P3314212	-2.395033	-1.2600455	2.395033	down	268.25424	107.97613	8.121369	6.861324	P	P	ENST00000417555				"Homo sapiens cDNA, FLJ97736. [AK307788]"	hs|chr10:51363266-51363207	AGGATGTTGGTACTGGGTCAAAAAATGACAACAAATTGACTAGACAAGAAAGTTGCCTAG	coding	ENST00000417555
A_22_P00004451	-9.745265	-3.2847013	9.745265	down	24.02441	2.2605076	4.4509077	1.1662065	P	A	ENST00000507387				"Homo sapiens cDNA, FLJ97136. [AK307188]"	hs|chr5:84960256-84960315	TGAGATGGCTCATACCGGTGTGATTTTCCAGGTAAATTTATAGTCTAGTAATTGGATATT	noncoding	ENST00000507387			lnc-COX7C-7:1												NONHSAT102552.2
A_23_P27606	3.351494	1.7448044	3.351494	up	66.392265	207.62692	5.9870043	7.7318087	P	P	NM_004843	9466	IL27RA	CRL1|IL-27RA|IL27R|TCCR|WSX1|zcytor1	"Homo sapiens interleukin 27 receptor, alpha (IL27RA), mRNA [NM_004843]"	hs|chr19:14163217-14163276	TGAGTCACTTACCTGAGGACACCCAGCCAGGCAGAGCTGGGATTGAAGGACCCCTATAGA	coding	ENST00000263379
A_33_P3398927	2.6025808	1.3799429	2.6025808	up	449.42404	1378.52	8.893651	10.273594	P	P	NM_001204151	4152	MBD1	CXXC3|PCM1|RFT	"Homo sapiens methyl-CpG binding domain protein 1 (MBD1), transcript variant 13, mRNA [NM_001204151]"	hs|chr18:47799107-47799048	TCACGGAGATTTTCAGCCTGGGTGGAACCCGCTTCCGAGATACAGCAGTCTGGTTGCCAA	coding/noncoding	ENST00000398493			lnc-CCDC11-1:1
A_23_P214876	-2.2613122	-1.1771603	2.2613122	down	983.2314	493.3173	10.047964	8.870804	P	P	NM_004973	3720	JARID2	JMJ	"Homo sapiens jumonji, AT rich interactive domain 2 (JARID2), transcript variant 1, mRNA [NM_004973]"	hs|chr6:15521805-15521864	TTGCCCTTCTCCGGTTGTGTGTACAGTATGTGTGGAATAAAAAAGGGAAACTGTTTTCAC	coding	ENST00000341776
CUST_H6L_07811	-2.607435	-1.3826313	2.607435	down	586.4536	236.50415	9.285784	7.9031525	P	P	XR_241051		LOC101928801		"PREDICTED: Homo sapiens uncharacterized LOC101928801 (LOC101928801), ncRNA [XR_241051]"	hs|chr1:857670-857611	TCCTTCTAGGTTCGCCTGCACCTGACTCCCTGATGTTCACACAGTGATTTGGAGAGGGAG	noncoding				lnc-NOC2L-1:13												NONHSAT000209.2
A_24_P183150	21.47459	4.4245586	21.47459	up	2.744985	49.208244	1.3695139	5.7940726	A	P	NM_002090	2921	CXCL3	CINC-2b|GRO3|GROg|MIP-2b|MIP2B|SCYB3	"Homo sapiens chemokine (C-X-C motif) ligand 3 (CXCL3), mRNA [NM_002090]"	hs|chr4:74902761-74902702	GATGTGAGTGTGTTTCATCAAACATAGCTCAGTCCTGATTATTTAATTGGAATATGATGG	coding	ENST00000296026
CUST_H6L_41555	6.0861816	2.6055374	6.0861816	up	5.6522183	26.466196	2.3299189	4.9354563	A	P	NONHSAT164596					hs|chr12:038570532-038570591	TCTGTCAGGTCTGAAGGGTAGGTGGGAAACACTGTTTTTAAAATTTTAGCCACAGATGTT	noncoding																NONHSAT164596.1
A_23_P382045	2.3144486	1.2106686	2.3144486	up	31.733538	60.74206	4.8741155	6.084784	P	P	NM_020245	56995	TULP4	TUSP	"Homo sapiens tubby like protein 4 (TULP4), transcript variant 1, mRNA [NM_020245]"	hs|chr6:158932662-158932721	CTTACGTATTTTGTGTATTAGATTGTGCAGGAGATATTCTAGAAGGCATTAATGGTTTGC	coding	ENST00000367097
A_24_P235049	4.6866813	2.2285666	4.6866813	up	35.57571	147.3366	5.048326	7.2768927	P	P	NM_015440	25902	MTHFD1L	FTHFSDC1|MTC1THFS|dJ292B18.2	"Homo sapiens methylenetetrahydrofolate dehydrogenase (NADP+ dependent) 1-like (MTHFD1L), transcript variant 2, mRNA [NM_015440]"	hs|chr6:151413640-151413699	TTTATGACATAGATCTTGATACCGAAACAGAACAAGTTAAAGGCTTGTTCTAAGTGGACA	coding	ENST00000611279
A_23_P310	-2.1284268	-1.0897875	2.1284268	down	18369.646	9740.619	14.180491	13.090704	P	P	NM_023009	65108	MARCKSL1	F52|MACMARCKS|MLP|MLP1|MRP	"Homo sapiens MARCKS-like 1 (MARCKSL1), transcript variant 1, mRNA [NM_023009]"	hs|chr1:32800015-32799956	TTCTCCTCTTAAGGCCAGTTGAAGATGGTCCCTTACAGCTTCCCAAGTTAGGTTAGTGAT	coding/noncoding	ENST00000329421	NR_052852.1
CUST_H6L_14294	-2.5721703	-1.3629861	2.5721703	down	209.808	75.063	7.7360826	6.3730965	P	P	NM_033637	8945	BTRC	BETA-TRCP|FBW1A|FBXW1|FBXW1A|FWD1|bTrCP|bTrCP1|betaTrCP	"Homo sapiens beta-transducin repeat containing E3 ubiquitin protein ligase (BTRC), transcript variant 1, mRNA [NM_033637]"	hs|chr10:103239171-103281411	GTTTAGCAAGCACTGCTATGAAGACTGAGAATTGTGTGGCCAAAACAAAACTTGCCAATG	coding
CUST_H6L_20080	2.418331	1.2740116	2.418331	up	4008.1094	11076.585	12.015504	13.2895155	P	P	lnc-SYT4-7:1					hs|chr18:041900627-041900568	TAGGGGAGTTTACTGCCTGGGGTACCCCTCTTGCCCATGCCCCCAGCTACAAAACAATTC	noncoding				lnc-SYT4-7:1												NONHSAT059085.2
A_21_P0012447	-19.627293	-4.2947893	19.627293	down	51.47626	2.413695	5.6031284	1.3083389	P	A	NM_053027	4638	MYLK	AAT7|KRP|MLCK|MLCK1|MLCK108|MLCK210|MSTP083|MYLK1|smMLCK	"Homo sapiens myosin light chain kinase (MYLK), transcript variant 3A, mRNA [NM_053027]"	hs|chr3:123426617-123420314	TATGAGATCCTGCTCAAGAACCGGGTTGGCAAATGCAGTTGCCAGATGTCACTGATGCTA	coding	ENST00000509077
A_24_P58894	2.3901293	1.2570887	2.3901293	up	53.66935	113.09603	5.6674666	6.9245553	P	P	ENST00000447491				NOP56 ribonucleoprotein pseudogene 2 [Source:HGNC Symbol;Acc:HGNC:49800] [ENST00000447491]	hs|chr9:023682353-023682412	GGAATCAAAGACCCATCTAACTCTTTCTCCAAACCTAATAAAAGGAAATCTTTTTCCAAG	coding	ENST00000447491
A_21_P0010553	-4.145433	-2.0515227	4.145433	down	819.58136	206.49101	9.77598	7.7244573	P	P	TCONS_l2_00000562		XLOC_l2_000399		"BROAD Institute lincRNA (XLOC_l2_000399), lincRNA [TCONS_l2_00000562]"	hs|chr1:143398846-143399669	ATTGGACACTTGCTCCCATCTACTTTCTTCTCTAGAATCCACGGGTAAGATGTTCTAAGC	noncoding
A_23_P13772	-45.554012	-5.509506	45.554012	down	273.57288	5.2533903	8.152327	2.6428204	P	A	NM_016569	6926	TBX3	TBX3-ISO|UMS|XHL	"Homo sapiens T-box 3 (TBX3), transcript variant 2, mRNA [NM_016569]"	hs|chr12:115109713-115109654	AGAGCATCCAGCGGTTGGTTAGCGGCTTGGAAGCCAAGCCGGACAGGTCCCGCAGCGCGT	coding	ENST00000613550
A_23_P68486	-2.3112013	-1.208643	2.3112013	down	978.83655	477.7936	10.042543	8.8339	P	P	NM_080821	116151	FAM210B	5A3|C20orf108|dJ1167H4.1	"Homo sapiens family with sequence similarity 210, member B (FAM210B), mRNA [NM_080821]"	hs|chr20:54943040-54943099	GTTGTTGACAGTTCCTGGTTGACCCACAGCTACCCATGTCAGTTATCTCCACTAACATAT	coding	ENST00000371384
A_24_P46093	3.886475	1.9584622	3.886475	up	45.327976	157.66455	5.4087157	7.367178	P	P	NM_003043	6533	SLC6A6	TAUT	"Homo sapiens solute carrier family 6 (neurotransmitter transporter), member 6 (SLC6A6), transcript variant 1, mRNA [NM_003043]"	hs|chr3:14530446-14530505	CCAATCCCTAGCAACTGTGACTCTGTATTTAGCACAAGAGAAAGCTGAGAATGTGGGTCT	coding/noncoding	ENST00000622186	NR_103507.2
A_33_P3403179	-2.4912844	-1.3168898	2.4912844	down	1635.2147	749.76166	10.758733	9.441843	P	P	TCONS_l2_00022835		XLOC_l2_011987		"BROAD Institute lincRNA (XLOC_l2_011987), lincRNA [TCONS_l2_00022835]"	hs|chr5:34193325-34193266	ATGGCCTTGTCCTCAACCTGCAGTGCACTGTTGATGCGGGGCCTAGAGGCCTGGGATCTG	noncoding
CUST_H6L_68566	2.3443391	1.2291813	2.3443391	up	9.440972	16.612709	3.0612087	4.29039	A	P	NONHSAT215159					hs|chr7:145760325-145760384	AATCGCAGCTTTCTTCGCAGTCCATGCTAATCTCTCCTTACACACTCAGTGTCATAAGAT	noncoding																NONHSAT215159.1
A_33_P3272189	2.4578302	1.2973852	2.4578302	up	65.5035	145.82922	5.965659	7.2630444	P	P	NM_032718	84804	MFSD9		"Homo sapiens major facilitator superfamily domain containing 9 (MFSD9), mRNA [NM_032718]"	hs|chr2:103333845-103333786	TCATGCCAGACCAGAACTTGATGCTACTGTGTCTTGTGTTAAGAATCATTTCCTGGCCAG	coding/noncoding	ENST00000438943	NR_136173.1
CUST_H6L_37677	-5.2740536	-2.3989122	5.2740536	down	13.65261	2.315366	3.6141803	1.2152681	P	A	ENST00000627565					hs|chr10:111757333-111757274	ACTGTCATTGTGAAGGGGTCCTTCAGAAGGATTCATCATGTGAAGAAAAATGGCTACCTA	noncoding	ENST00000627565															NONHSAT157484.1
A_23_P91468	3.2046192	1.6801529	3.2046192	up	1624.7009	6150.698	10.750918	12.431071	P	P	NM_002792	5688	PSMA7	C6|HSPC|RC6-1|XAPC7	"Homo sapiens proteasome (prosome, macropain) subunit, alpha type, 7 (PSMA7), mRNA [NM_002792]"	hs|chr20:60715987-60715928	GAAGAGACATTGTTGTTCTTGGTGTGGAGAAGAAGTCAGTGGCCAAACTGCAGGATGAAA	coding	ENST00000370861
A_23_P152028	2.3292537	1.2198677	2.3292537	up	75.85761	162.01456	6.183914	7.403782	P	P	NM_016213	9325	TRIP4	ASC-1|ASC1|HsT17391|ZC2HC5	"Homo sapiens thyroid hormone receptor interactor 4 (TRIP4), mRNA [NM_016213]"	hs|chr15:64747270-64747329	AGAAAAGGAACTATACAGCATAGTGGAGTTTTGTGTACTAAAATTGCTATCTACTGGTCC	coding/noncoding	ENST00000261884	NR_135855.1		lnc-RP11-702L15.2.1-1:1
A_32_P150735	2.81779	1.494564	2.81779	up	11.125962	24.004488	3.3080778	4.802642	P	P	lnc-BCAP29-2:1					hs|chr7:107271020-107271079	CGGGTCTTTATGTCTCACTGTTCTTCACACATAGGAGGAAAGAGATAGGAGACTGAGGAA	noncoding				lnc-BCAP29-2:1												NONHSAT122694.2
A_24_P85619	3.2829244	1.7149816	3.2829244	up	13.156809	33.73129	3.5580587	5.2730403	P	P	NONHSAT178286					hs|chr20:46141044-46140985	GGGTTAAGAGCAGTTTACACCAAACCAAGTTACCAAGCAGATCACAATCAGTTCACAGGT	noncoding																NONHSAT178286.1
A_23_P356494	-3.3678904	-1.7518451	3.3678904	down	48.189747	11.382911	5.502037	3.750192	P	A	NM_006846	11005	SPINK5	LEKTI|LETKI|NETS|NS|VAKTI	"Homo sapiens serine peptidase inhibitor, Kazal type 5 (SPINK5), transcript variant 2, mRNA [NM_006846]"	hs|chr5:147516758-147516817	ACATTTCCACCAAGTTTGAGCCCTCAAAATGTCCTGATTACAATGCTGTCTGTCCAACTG	coding	ENST00000359874
CUST_H6L_62780	2.6198928	1.3895078	2.6198928	up	195.45271	548.6005	7.62993	9.019438	P	P	NONHSAT205320					hs|chr5:010563030-010563089	CTTCGCAGTTTAAACGTGTCCTCATCCTACACCTCCCACGGCTGTTTCGGATTCGGTGCC	noncoding																NONHSAT205320.1
A_23_P112512	2.3254611	1.2175169	2.3254611	up	136.93436	318.31284	7.0802336	8.29775	P	P	NM_033412	92014	SLC25A51	CG7943|MCART1	"Homo sapiens solute carrier family 25, member 51 (SLC25A51), transcript variant 1, mRNA [NM_033412]"	hs|chr9:37887776-37887717	TGGCTGGAACGGGACAGAAAACTGATAAATCTTTTCAGAGGTGCCCATCTGAATTACCAT	coding	ENST00000242275
CUST_H6L_68814	-5.004637	-2.3232653	5.004637	down	13.850818	2.418663	3.6364477	1.3131824	P	A	lnc-EXTL3-1:3					hs|chr8:028621487-028621546	AGGCTTACACATGGGTTAGGAATGTTTATTGTAGAAAAAGGTAAAGGGTAAATCCTTCTA	noncoding				lnc-EXTL3-1:3												NONHSAT215601.1
A_23_P201747	240.42552	7.9094462	240.42552	up	18.167765	4429.729	4.0305905	11.940037	P	P	NM_007365	11240	PADI2	PAD-H19|PAD2|PDI2	"Homo sapiens peptidyl arginine deiminase, type II (PADI2), mRNA [NM_007365]"	hs|chr1:17393823-17393764	AGAGCTGAAAACACCAAGTGCCTATTTGAGGGTGTCTGTCTGGAGACTTAGAGTTTGTCA	coding/noncoding	ENST00000375486			lnc-CROCC-6:1												NONHSAT148448.1
CUST_H6L_72166	4.760669	2.2511644	4.760669	up	5.228292	18.964685	2.2215152	4.4726796	A	P	NONHSAT221846					hs|chr9:045544117-045544058	CCAGCATACTATCCATCTTCAAGAACAAGATGTGTCTGAATTGCTGTATGTTATAAAGTT	noncoding																NONHSAT221846.1
A_22_P00016647	6.9043274	2.7875009	6.9043274	up	8.346268	45.073612	2.8828034	5.6703043	A	P	ENST00000530039				"hw35e08.y1 Human primary human ocular pericytes. Unamplified (hw) Homo sapiens cDNA clone hw35e08 5', mRNA sequence [CN483642]"	hs|chr11:44757799-44757740	AAACACTTAGCTGCGGACAGAGTGTGTTTTGACACAGACATTCACCTCCTTTGATGCTCA	noncoding	ENST00000530039															NONHSAT018990.2
A_19_P00320828	-2.4414704	-1.2877502	2.4414704	down	55.23091	18.268509	5.7110376	4.4232874	P	P	ENST00000354451				"crystallin, beta B2 pseudogene 1 [Source:HGNC Symbol;Acc:HGNC:2399] [ENST00000354451]"	hs|chr22:25906596-25906655	GTGTTTCTGTTCCAGATTGTGAACTGGCCATGCCTGGCTCTAGGCTTTGGGACAGTTCAA	noncoding	ENST00000354451															NONHSAT192161.1
A_32_P81879	2.137746	1.0960906	2.137746	up	4.8275805	7.797798	2.1138785	3.209969	P	P	NM_001008693	128822	CST9	CLM|CTES7A	"Homo sapiens cystatin 9 (testatin) (CST9), mRNA [NM_001008693]"	hs|chr20:23583342-23583283	TGCTTCTTCACTGTTGAAACCATGCCCTGGAAGACATATTTTGAACTCCTGAACAAGACC	coding	ENST00000376971
CUST_H6C_14645	-7.3652864	-2.8807416	7.3652864	down	19.661406	2.372514	4.149394	1.2686524	P	A	hsa_circ_0058184						CCGCACTGTGAACGATTGTATCAGAAAAAGGTTGAGTCCCGTGATATCAGTAAGTACGAC	circRNA					chr2	217278578	217281030	+	2452	957	"K562, Gm12878"	"ANNOTATED, CDS, coding, INTERNAL, OVCODE, OVEXON, UTR5"	NM_014140	SMARCAL1	Salzman2013
CUST_H6L_49087	2.0291023	1.0208416	2.0291023	up	16.474028	25.971334	3.8884478	4.9092894	P	P	NONHSAT178034					hs|chr18:073634115-073634174	CAAACATACCTGCTCACGGTGGTTTGGTTTTCATTATGTGCCACAGGCACTTTCTCTAAC	noncoding																NONHSAT178034.1
A_24_P145316	-2.373805	-1.2472014	2.373805	down	29.61029	9.68825	4.768235	3.5210338	P	A	NM_183040	84062	DTNBP1	BLOC1S8|DBND|HPS7|My031|SDY	"Homo sapiens dystrobrevin binding protein 1 (DTNBP1), transcript variant 2, mRNA [NM_183040]"	hs|chr6:15523931-15523872	GACACCTGCATATAGAATTTTGATTCCTTGAAGAGCCTATTTAGTTCCATAAAATTGGAG	coding/noncoding	ENST00000338950	NR_036448.1
CUST_H6L_28433	-10.839281	-3.4381971	10.839281	down	548.1253	47.59566	9.186161	5.747964	P	P	NM_014454	27244	SESN1	PA26|SEST1	"Homo sapiens sestrin 1 (SESN1), transcript variant 1, mRNA [NM_014454]"	hs|chr6:109321806-109321747	ACCCCAAGTGGCTCAATGGTTTAGAGAATGCTCCTCAAAAACTACAGAATTTAGGAGAAC	coding
CUST_H6L_26071	-2.2901359	-1.1954331	2.2901359	down	366.92575	161.22429	8.592686	7.3972526	P	P	NM_176869	27068	PPA2	HSPC124|SID6-306	"Homo sapiens pyrophosphatase (inorganic) 2 (PPA2), transcript variant 1, mRNA [NM_176869]"	hs|chr4:106345417-106345358	AGGTGAAACAGATTGGAAATTAATTGCTATCAATGCGAATGATCCTGAAGCCTCAAAGTT	coding/noncoding				lnc-INTS12-4:1												NONHSAT097675.2
CUST_H6L_31689	2.1771195	1.1224205	2.1771195	up	7.519572	12.267041	2.7352514	3.857672	A	P	lnc-WDR13-2:1					hs|chrX:048495334-048495393	TTTCTTTGTGGTCATCTACTGGGTCGATTTCATCATCTCATGCACCTCAACCTCGCTATG	noncoding				lnc-WDR13-2:1												NONHSAT136949.2
CUST_H6L_46434	6.4290414	2.6846037	6.4290414	up	253.78853	1910.0428	8.035384	10.719988	P	P	NM_016101	51388	NIP7	CGI-37|HSPC031|KD93	"Homo sapiens NIP7, nucleolar pre-rRNA processing protein (NIP7), transcript variant 1, mRNA [NM_016101]"	hs|chr16:69375691-69375750	CTATCACTGACAAATGCAGGCTGGATTCTTATTATATACAGAGATGGCTCAAAAATGGGG	coding/noncoding																NONHSAT173214.1
A_33_P3293138	3.7375922	1.9021091	3.7375922	up	9.087789	25.96259	3.0066528	4.908762	A	P	lnc-NOS2-11:1					hs|chr17:025678870-025678811	CACACTGTATGAAATATATGTCTATATCATGACTTGTTGCCAACATCTTGAGGCACATTA	noncoding				lnc-NOS2-11:1												NONHSAT052308.2
CUST_H6L_11018	-3.3537667	-1.7457824	3.3537667	down	14.039953	3.2132618	3.6584377	1.9126554	P	A	ENST00000557106	55051	NRDE2	C14orf102	"NRDE-2, necessary for RNA interference, domain containing [Source:HGNC Symbol;Acc:20186] [ENST00000557106]"	hs|chr14:90784055-90783104	TAATTCAGGAGTCATCTGAAATCAGAGTCTTCAGATGAAAGTGACACTAACAAAAAGCTC	noncoding				lnc-TTC7B-9:1
CUST_H6L_49002	-3.4077282	-1.7688103	3.4077282	down	316.15918	88.39444	8.36256	6.59375	P	P	NONHSAT177883					hs|chr18:057607205-057607264	TATTTTGGCTCATCTAGGCAAGAAAGCCTGCCTACCCAAGAGGTAAAAACGTCTGTATCT	noncoding																NONHSAT177883.1
A_23_P160992	-22.296545	-4.4787483	22.296545	down	110.709015	4.123269	6.760701	2.281953	P	A	NM_002022	2329	FMO4	FMO2	"Homo sapiens flavin containing monooxygenase 4 (FMO4), mRNA [NM_002022]"	hs|chr1:171310969-171311028	GCGAGGATGAACCTGATTGTTACAAGGGTTACACCAAGTCATGCTAATTCTATCTCCAAG	coding	ENST00000367749
CUST_H6L_46580	-5.723088	-2.5167937	5.723088	down	16.040188	2.43005	3.8478847	1.3310909	P	A	NONHSAT173520					hs|chr16:002519696-002519637	CTTCCTGATAAAGAGAATGGGAATTGTGTCCTTTACAAGTTGAGGGACCTCAACCTGACG	noncoding																NONHSAT173520.1
CUST_H6L_22170	2.4855905	1.3135886	2.4855905	up	36.872272	77.51028	5.1012187	6.4148073	P	P	lnc-INSIG2-6:1					hs|chr2:118772965-118773024	TTTATTTTTGCACCTTTTGTACTCCTCCTGGAGTTCATCCTGACAGACAGAGGTTTGTCT	noncoding				lnc-INSIG2-6:1												NONHSAT073924.2
CUST_H6L_31409	-2.366612	-1.2428231	2.366612	down	497.32956	218.90605	9.042963	7.80014	P	P	NM_001136113	10585	POMT1	LGMD2K|MDDGA1|MDDGB1|MDDGC1|RT	"Homo sapiens protein-O-mannosyltransferase 1 (POMT1), transcript variant 4, mRNA [NM_001136113]"	hs|chr9:134387459-134387518	CAACAGGTGACCTGTTACCCCTTCAAAGATGTCAATAACTGGTGGATTGTAAAGGATCCC	coding
A_33_P3352283	6.2834015	2.6515458	6.2834015	up	12.889658	65.13569	3.5279248	6.1794705	P	P	NM_001278501	727684	C1orf195		"Homo sapiens chromosome 1 open reading frame 195 (C1orf195), transcript variant 1, mRNA [NM_001278501]"	hs|chr1:15495032-15494973	GTGGTTCTACCAGCTTCCAATCATAAAACCAAGGGGCAATAATACATAAAATTGGAACTT	coding/noncoding	ENST00000376005|ENST00000625027
CUST_H6L_13883	2.173938	1.1203108	2.173938	up	8.209115	13.342662	2.8584018	3.9787126	P	P	lnc-ZEB1-5:1					hs|chr10:031934904-031934963	CTCTGGAACATGCTTCTCCAGGGAGACATGCCTAATGCTTGAATCATATCCACAAAGGTA	noncoding				lnc-ZEB1-5:1												NONHSAT155333.1
CUST_H6L_61247	2.031777	1.022742	2.031777	up	13.513518	21.054401	3.5974782	4.62022	P	P	NONHSAT201908					hs|chr4:179245162-179245221	ATCCCCTAGTCATTCTCTATCAAATACCTCGTTTCTTTCCTTAACAGAACCTTCATGGTT	noncoding																NONHSAT201908.1
A_21_P0000046	-2.0391116	-1.0279408	2.0391116	down	14.841712	5.496579	3.7365131	2.7085724	P	A	NM_001164527	7694	ZNF135	ZNF61|ZNF78L1|pHZ-17|pT3	"Homo sapiens zinc finger protein 135 (ZNF135), transcript variant 3, mRNA [NM_001164527]"	hs|chr19:58575002-58575061	AATTTACTACTCAGTCTTAGTGAAGATTTACCAAGCACCCATTTTGCTGTGAGTGACGAC	coding
A_33_P3223497	-8.83777	-3.1436825	8.83777	down	22.67049	2.316767	4.36038	1.2166978	P	A	NM_023037	10129	FRY	13CDNA73|214K23.2|C13orf14|CG003|bA207N4.2|bA37E23.1	"Homo sapiens furry homolog (Drosophila) (FRY), mRNA [NM_023037]"	hs|chr13:32828451-32828510	ATGGATGACACAAACAGCGAGCAGCAGTTTAGAGTCTTCAGAGACTTCGACTTCCTAGAT	coding	ENST00000380250
CUST_H6L_03684	-5.2720857	-2.3983738	5.2720857	down	20.232437	2.956314	4.191962	1.7935879	P	A	ENST00000588083	11184	MAP4K1	HPK1	mitogen-activated protein kinase kinase kinase kinase 1 [Source:HGNC Symbol;Acc:6863] [ENST00000588083]	hs|chr19:39105032-39104876	CAGGGACTGGCCTATTTGCACTCACAGAAGAAGATACACAGGGACATCAAGGTGGTCTGG	noncoding				lnc-CAPN12-2:2
CUST_H6L_16553	-2.311905	-1.2090821	2.311905	down	19.59419	6.416501	4.1443424	2.9352603	P	A	NM_001278393	84101	USP44		"Homo sapiens ubiquitin specific peptidase 44 (USP44), transcript variant 3, mRNA [NM_001278393]"	hs|chr12:95922601-95918524	GTATGTGACCAGTGTAACTCAAAGCGTAGAAGGTTTTCCTCCAAACCAGTTGTACTCACA	coding
A_24_P118196	-64.113266	-6.002551	64.113266	down	446.55716	6.2005315	8.885836	2.8832843	P	A	NM_001080393	727936	GXYLT2	GLT8D4	"Homo sapiens glucoside xylosyltransferase 2 (GXYLT2), mRNA [NM_001080393]"	hs|chr3:73016853-73024169	TATGAAGCAATACGGGATTTTCCCTTTCAAGACAATCTCTTTCAATCCATGTATTACCCC	coding/noncoding	ENST00000389617	NR_138564.1
CUST_H6C_19717	2.4315217	1.2818594	2.4315217	up	9.782565	17.883057	3.1134586	4.395318	A	P	hsa_circ_0083420						GACATAAAGCCGATATGCCATAACTTCGTAGGTGACACCCTTACCCATTACCGTCTAAAC	circRNA					chr8	17123415	17132467	+	9052	517	"K562, Hepg2, H1hesc, Gm12878, Ag04450, A549"	"ANNOTATED, CDS, coding, INTERNAL, OVCODE, OVEXON"	NM_152415	VPS37A	Salzman2013
A_33_P3260614	-2.630301	-1.3952279	2.630301	down	63.30647	19.59684	5.913474	4.518246	P	P	NM_004573	5330	PLCB2	PLC-beta-2	"Homo sapiens phospholipase C, beta 2 (PLCB2), transcript variant 1, mRNA [NM_004573]"	hs|chr15:40580198-40580139	GACAAGGTCAGCATCATTTGCTCTCCTGAATTTATGAGGTTTATTTATTTTTCTCTTTCC	coding	ENST00000558588
A_22_P00020142	-2.2320666	-1.15838	2.2320666	down	55.85454	20.313408	5.7284575	4.5700774	P	P	ENST00000501211					hs|chr12:19307497-19307556	GGCCTTCATAATTTTGGAAGAAGTAATTGGAATAAAGGTGACTCATCTCTTATTAGTGAG	noncoding	ENST00000501211			lnc-AEBP2-3:1												NONHSAT027194.2
CUST_H6L_67272	3.7770271	1.9172511	3.7770271	up	6.263	17.800657	2.471623	4.388874	A	P	NONHSAT213124						GAGCTCTTGTAAGAAAACGTGTGAAATTCATGGACAAAACACTGAGGAACCCAGTGGTGG	noncoding																NONHSAT213124.1
CUST_H6L_39324	-11.907567	-3.5738068	11.907567	down	709.2123	56.928852	9.56894	5.9951334	P	P	NM_021070	4054	LTBP3	DASS|LTBP-3|LTBP2|STHAG6|pp6425	"Homo sapiens latent transforming growth factor beta binding protein 3 (LTBP3), transcript variant 2, mRNA [NM_021070]"	hs|chr11:65318608-65315469	CTCAGGTCACAGAGACTGATGAGTGCCGACTGAACCAGAACATCTGTGGCCACGGAGAGT	coding/noncoding				lnc-KCNK7-5:2												NONHSAT160430.1
A_24_P361408	-2.259016	-1.1756945	2.259016	down	14.252436	4.786976	3.680398	2.5047035	P	P	NM_173623	284076	TTLL6	TTL.6	"Homo sapiens tubulin tyrosine ligase-like family member 6 (TTLL6), transcript variant 2, mRNA [NM_173623]"	hs|chr17:46862419-46862360	GCGAAGCCCTTCAGTTCTCTACCCGATCTGAGGAATATCAATCTCAGCAGCTCGAAGTTG	coding	ENST00000376681
A_24_P177279	-5.1954536	-2.3772497	5.1954536	down	52.580967	8.07705	5.6364455	3.2591958	P	A	NM_014460	27254	CSDC2	PIPPIN|dJ347H13.2	"Homo sapiens cold shock domain containing C2, RNA binding (CSDC2), mRNA [NM_014460]"	hs|chr22:41972138-41972197	GGTGGGACCCTTATGAGACTCAGTCTGTGAGTAAAACTGGGGGCTCAAATGCCCAGGATG	coding/noncoding	ENST00000306149															NONHSAT192414.1
CUST_H6L_56682	-2.1127164	-1.0790992	2.1127164	down	29.665224	10.936789	4.7711854	3.6920862	P	A	XR_425594	101927805	LOC101927805		"PREDICTED: Homo sapiens uncharacterized LOC101927805 (LOC101927805), ncRNA [XR_425594]"	hs|chr3:18627216-18628384	TTTCAGAGCTGACTGGCAAAGAAACTCCTGAGGTGACGTCTACCCCAATATTACTTCTTC	noncoding																NONHSAT193604.1
CUST_H6L_70391	3.7439547	1.904563	3.7439547	up	62.313877	217.89891	5.8893323	7.7938952	P	P	NM_001660	378	ARF4	ARF2	"Homo sapiens ADP-ribosylation factor 4 (ARF4), mRNA [NM_001660]"	hs|chr3:57557172-57557113	TTGGAAAACTCATCAAATTCGATGAATACATTTTCTTCATAACCCATTTGGAATTATTCC	coding/noncoding																NONHSAT218524.1
CUST_H6L_72790	-5.4571595	-2.4481502	5.4571595	down	15.135469	2.421433	3.7643812	1.316231	P	A	NONHSAT222865					hs|chrX:102203614-102203673	AGTCAGTGGAAAGTGGAGAATATTAACAGGGAATGTAGAAAACTCTTTATGGAACTTTGA	noncoding																NONHSAT222865.1
A_24_P405205	-11.279351	-3.4956121	11.279351	down	129.8044	9.557942	6.9981256	3.5025134	P	A	NM_001001396	493	ATP2B4	ATP2B2|MXRA1|PMCA4|PMCA4b|PMCA4x	"Homo sapiens ATPase, Ca++ transporting, plasma membrane 4 (ATP2B4), transcript variant 1, mRNA [NM_001001396]"	hs|chr1:203713041-203713100	AAATGCTATAAACTGCAAATCTGAAATTCAAATGTGTTGTTCCACTGAGACCAGAAGAAG	coding	ENST00000367218
A_23_P114221	-2.3003247	-1.2018375	2.3003247	down	4104.302	2082.3328	12.047586	10.845749	P	P	NM_002893	5931	RBBP7	RbAp46	"Homo sapiens retinoblastoma binding protein 7 (RBBP7), transcript variant 2, mRNA [NM_002893]"	hs|chrX:16863069-16863010	AATGTAAGTGGGGTGGCTTATGGCTTCTTTATCCTCTGATTCTAGCACTTTCAAGTGAGC	coding	ENST00000465244
CUST_H6L_65226	3.3013833	1.7230706	3.3013833	up	7.120679	17.67397	2.6554232	4.378494	A	P	NONHSAT209679					hs|chr6:131239476-131239417	TGCTGCAAGCTATATTGAAAAAGGAGCTTGTTAGAAATGTAGTTGATATTCACGGCTAAC	noncoding																NONHSAT209679.1
A_23_P165624	13.730621	3.779325	13.730621	up	2.922205	32.573055	1.4456983	5.2250233	A	P	NM_007115	7130	TNFAIP6	TSG-6|TSG6	"Homo sapiens tumor necrosis factor, alpha-induced protein 6 (TNFAIP6), mRNA [NM_007115]"	hs|chr2:152226595-152226654	AAATGAGTACGAAGATAACCAAATCTGCTACTGGCACATTAGACTCAAGTATGGTCAGCG	coding	ENST00000460812
A_23_P21990	-4.9827585	-2.3169446	4.9827585	down	12.993228	2.323119	3.5394092	1.2224646	P	A	NM_152685	9963	SLC23A1	SLC23A2|SVCT1|YSPL3	"Homo sapiens solute carrier family 23 (ascorbic acid transporter), member 1 (SLC23A1), transcript variant 2, mRNA [NM_152685]"	hs|chr5:138707745-138707686	GAAGACACTCCAGAAAATACAGAAACTGCATCTGTGTGCACCAAGGTCTGAAAAATGACT	coding	ENST00000353963
CUST_H6L_79224	2.069373	1.0491936	2.069373	up	10.211541	15.887721	3.1788433	4.228037	A	P	T364340					hs|chr9:110028294-110028353	ATAAATTTTCTGTGTAGTTTTTCTGCTTTGCTTAGTTGGCTCTTAACGCTTTCATTTTCA	noncoding			T364340
A_23_P73571	-11.929085	-3.5764115	11.929085	down	30.097326	2.316399	4.7928076	1.2163961	P	A	NM_152423	139221	MUM1L1		"Homo sapiens melanoma associated antigen (mutated) 1-like 1 (MUM1L1), transcript variant 2, mRNA [NM_152423]"	hs|chrX:105452546-105452605	ATGATATAAATGCCAACTGGCAAGTCATTCCAAACTGCTTGAAGGAGTAGATGAACCAGA	coding	ENST00000337685
A_23_P201596	2.1800346	1.124351	2.1800346	up	194.69565	449.02316	7.624225	8.748576	P	P	NM_004037	271	AMPD2	PCH9|SPG63	"Homo sapiens adenosine monophosphate deaminase 2 (AMPD2), transcript variant 1, mRNA [NM_004037]"	hs|chr1:110173915-110173974	TGGGCCACCCAGTGAAAGCAAAGCCTGGGAATCTGCTCATTGTTGTTTGGGCTCAGGTAT	coding	ENST00000528958
CUST_H6L_16269	2.8773847	1.5247581	2.8773847	up	17.019402	38.765488	3.9383318	5.46309	P	P	ENST00000547744	3678	ITGA5	CD49e|FNRA|VLA-5|VLA5A	"integrin, alpha 5 (fibronectin receptor, alpha polypeptide) [Source:HGNC Symbol;Acc:6141] [ENST00000547744]"	hs|chr12:54806191-54806132	GGATTTGGCTTGGGAGGAGAGTATATAGGCTAGATGAGAGACCCTGAGGCTCCACAGGAC	noncoding				lnc-ZNF385A-4:1
CUST_H6L_18964	-5.9968886	-2.5842142	5.9968886	down	15.434078	2.308475	3.792729	1.2085148	P	A	ENST00000560902				proprotein convertase subtilisin/kexin type 6 [Source:HGNC Symbol;Acc:8569] [ENST00000560902]	hs|chr15:101910566-101872204	AACCAAGTCTCAACTTCTGGCAAAGAGGGAAGTTGAAAGAATGGAGCCTCATACTGTATG	coding
CUST_H6L_70883	7.009546	2.809321	7.009546	up	2.442925	13.432699	1.1789676	3.9882886	A	P	NONHSAT219031					hs|chr8:144214409-144214468	CTGGATCAGGATGCCGAGCGTCTATCTCGTGTCCATTATAATTTTACAAAACGCACCTGT	noncoding																NONHSAT219031.1
A_33_P3326822	2.127288	1.0890155	2.127288	up	40.65294	73.056145	5.2466726	6.335688	P	P	ENST00000461246	11185	INMT	TEMT	indolethylamine N-methyltransferase [Source:HGNC Symbol;Acc:HGNC:6069] [ENST00000461246]	hs|chr7:30739747-30739806	AAGGTAAGGCCTTGGGCATGAGGAGGTATTCTCCACCCACTTCTTCCACAGGGCAGTGGT	noncoding	ENST00000461246			lnc-INMT-FAM188B-1:1
A_24_P134074	-2.1984808	-1.136507	2.1984808	down	13174.644	6713.1816	13.707283	12.570776	P	P	NM_001022	6223	RPS19	DBA|DBA1|S19	"Homo sapiens ribosomal protein S19 (RPS19), mRNA [NM_001022]"	hs|chr19:42365231-42373109	AGCACAAAGAGCTTGCTCCCTACGATGAGAACTGGTTCTACACGCGAGCTGCTTCCACAG	coding	ENST00000600467
CUST_H6L_50367	4.6982665	2.2321286	4.6982665	up	5.599247	20.049513	2.3186502	4.550779	A	P	XM_005259075	5678	PSG9	PS34|PSBG-11|PSBG-9|PSG11|PSGII	"PREDICTED: Homo sapiens pregnancy specific beta-1-glycoprotein 9 (PSG9), transcript variant X2, mRNA [XM_005259075]"	hs|chr19:43761568-43761509	TTATTCATGGCAGGAAAGGGGCAGTGCCAAAAAGTGTGTAATTATAGAGAGGGTAAGACT	coding/noncoding																NONHSAT180448.1
CUST_H6L_75819	-4.187048	-2.0659335	4.187048	down	10.457874	2.2359893	3.21432	1.1483865	P	A	T043035					hs|chr10:068836631-068836572	GGTTTGGGCCAGAGGAATTAGTATGAAAAACAGAGGATATGTCAATTGATTTTATTTCAG	noncoding			T043035
CUST_H6L_52220	-9.997739	-3.3216019	9.997739	down	38.475437	3.0542037	5.163787	1.8421849	P	A	NONHSAT185402					hs|chr2:118087388-118087329	AATCAGTCAAGTTGGAGGCTGTAATTTACTGAATGTTTCCTGCTAGAACTACCCTCCTCT	noncoding																NONHSAT185402.1
CUST_H6L_30153	53.457245	5.7403135	53.457245	up	68.50697	3931.4727	6.0300303	11.770344	P	P	NONHSAT126262					hs|chr8:041986371-041986312	CTGTTGACAAAAAAGGCAACTTCAACTATGTGGAGTTCACCCGCATTCTCAAACACGGCA	noncoding																NONHSAT126262.2
CUST_H6C_04679	5.9688287	2.577448	5.9688287	up	3.036578	14.178011	1.490023	4.067471	A	P	hsa_circ_0008191						GTTGGTAGTGTCGGAGAAAGAGAATCAGATCTACAGCGGCAGAATTCAAAGTCTAACAGC	circRNA					chr19	34818325	34819056	+	731	399	"Hs68_RNase, Hs68_control"	"ANNOTATED, CDS, coding, INTERNAL, OVCODE, OVEXON"	NM_014686	KIAA0355	Jeck2013
CUST_H6L_09329	-3.6753583	-1.8778849	3.6753583	down	82.54887	18.405901	6.312406	4.434521	P	P	XM_005273698	100132874	LOC100132874		"PREDICTED: Homo sapiens uncharacterized LOC100132874 (LOC100132874), mRNA [XM_005273698]"	hs|chr9:45122953-45123012	GCACTGCTCTGGTGGTGGCATTTTACTCTGTAACCTATTCATCCACACACTCATGTATTT	coding/noncoding				lnc-RP3-368B9.1.1-6:1												NONHSAT198192.1
CUST_H6L_26417	2.0958457	1.0675325	2.0958457	up	52.761845	96.18585	5.641533	6.7090654	P	P	lnc-AGA-1:2					hs|chr4:178278268-178278209	AGGTGGTTCTGAAATCCTGAGACTGAAAACTCCAAGAAGCAACCAAGAGACAAGGACATG	noncoding			T275023	lnc-AGA-1:2												NONHSAT099378.2
CUST_H6L_15779	-3.4602618	-1.7908812	3.4602618	down	60.797558	14.105429	5.851544	4.0606627	P	P	NM_001278597	57101	ANO2	C12orf3|TMEM16B	"Homo sapiens anoctamin 2, calcium activated chloride channel (ANO2), transcript variant 2, mRNA [NM_001278597]"	hs|chr12:5756932-5744494	CCCAGGTTACCTGATGAACTTTGCCTCCATCTTATTCATGATTGCCCTGACATTCTCAAT	coding
CUST_H6L_73950	4.3760004	2.129613	4.3760004	up	11.506128	39.49048	3.3578215	5.4874344	A	P	NR_030224	574502	MIR500A	MIR500|MIRN500|hsa-mir-500|hsa-mir-500a|mir-500a	"Homo sapiens microRNA 500a (MIR500A), microRNA [NR_030224]"	hs|chrX:49773060-49773119	CTACCTGGGTGAGAGTGCTGTCTGAATGCAATGCACCTGGGCAAGGATTCTGAGAGCGAG	noncoding	ENST00000385051	NR_030224.1
A_33_P3314902	-2.395449	-1.2602961	2.395449	down	10.811338	3.4154098	3.264106	2.00381	P	A	NM_016252	57448	BIRC6	APOLLON|BRUCE	"Homo sapiens baculoviral IAP repeat containing 6 (BIRC6), mRNA [NM_016252]"	hs|chr2:32843885-32843944	CATACAGGCTCATTTTCATGCAAATTCTTCCTAGAGCCAAATAAATAAAGACTTAGGTGA	coding	ENST00000421745
CUST_H6L_26639	2.5638666	1.3583212	2.5638666	up	69.56236	163.15923	6.054665	7.4129863	P	P	NM_015420	25879	DCAF13	GM83|HSPC064|WDSOF1	"Homo sapiens DDB1 and CUL4 associated factor 13 (DCAF13), mRNA [NM_015420]"	hs|chr8:104433237-104433280	ACTCAACGGAAATGTGTCCGTACAATACAAGCACATGAAGGCTTTGTACGAGGAATATGT	coding/noncoding																NONHSAT100623.2
A_33_P3384721	-2.0507748	-1.036169	2.0507748	down	2495.2974	1428.7062	11.354051	10.317882	P	P	NM_005004	4714	NDUFB8	ASHI|CI-ASHI	"Homo sapiens NADH dehydrogenase (ubiquinone) 1 beta subcomplex, 8, 19kDa (NDUFB8), transcript variant 1, mRNA [NM_005004]"	hs|chr10:102286309-102286250	GCACTGGCACCTAGACATGTACAACAGGAACCGTGTGGATACATCCCCCACACCTGTTTC	coding	ENST00000533549
CUST_H6L_29630	-2.1499212	-1.1042838	2.1499212	down	59.925076	22.702343	5.830289	4.726005	P	P	ENST00000460941	64753	CCDC136	NAG6	coiled-coil domain containing 136 [Source:HGNC Symbol;Acc:22225] [ENST00000460941]	hs|chr7:128449423-128449482	AGCGCAGAAGTGCTCTGTTAGCCACCCAAGAAGCTTACCTTACAGAGTAACCACCCCCTC	noncoding																NONHSAT123259.2
A_23_P129014	2.3083127	1.2068386	2.3083127	up	30.113823	57.134502	4.7934575	6.000296	P	P	NM_145231	90141	EFCAB11	C14orf143	"Homo sapiens EF-hand calcium binding domain 11 (EFCAB11), transcript variant 1, mRNA [NM_145231]"	hs|chr14:90263611-90263552	GAACTATGGACAGAAGGAAGCCTAACTATTGTGAACTACTTTTGGTAACTCTGGGGAGAT	coding	ENST00000553871
CUST_H6L_17272	-6.7119846	-2.7467394	6.7119846	down	17.856226	2.361442	4.005298	1.2585589	P	A	lnc-GPC6-6:1					hs|chr13:92138839-92138898	AAGGCTAGCTGTCTCTTGATCTTGGTATCTTTGGAGCCAAGACAAGAAAGGCAGGATAAA	noncoding				lnc-GPC6-6:1												NONHSAT034696.2
CUST_H6L_08951	2.626363	1.3930664	2.626363	up	200.29886	565.4966	7.667759	9.060825	P	P	lnc-RAPH1-4:1					hs|chr2:204180346-204180287	TTTCTAGTAATTGGCAAGACATCTCCCTGGAAGATGGTCATCTACGGTTCAATCTCTTGG	noncoding				lnc-RAPH1-4:1												NONHSAT076487.2
A_23_P353888	-46.622177	-5.5429444	46.622177	down	113.19307	2.352577	6.7926826	1.2497382	P	A	NM_203447	81704	DOCK8	HEL-205|MRD2|ZIR8	"Homo sapiens dedicator of cytokinesis 8 (DOCK8), transcript variant 1, mRNA [NM_203447]"	hs|chr9:339038-339097	CAAGTTTTTAGCTGACTACAAAAGATCATCATCCTTACAGAGACGAGTCAAGTCAATTCC	coding	ENST00000524396
CUST_H6L_19159	2.2571547	1.1745052	2.2571547	up	409.07886	1077.6067	8.753574	9.92808	P	P	ENST00000580190					hs|chr17:29349057-29372433	GGTTATCAGAGGTTGGATTTATGCAAACCTGGGCCAAAGGACAGTTAGAAGACGAGCTAT	noncoding				lnc-RNF135-1:13												NONHSAT052851.2
A_23_P121716	14.816487	3.8891315	14.816487	up	146.81712	2439.3503	7.189354	11.0784855	P	P	NM_005139	306	ANXA3	ANX3	"Homo sapiens annexin A3 (ANXA3), mRNA [NM_005139]"	hs|chr4:79525495-79531210	TGGACATTCGAACAGAGTTCAAGAAGCATTATGGCTATTCCCTATATTCAGCAATTAAAT	coding	ENST00000505805
A_32_P69368	-7.75264	-2.9546876	7.75264	down	384.4265	46.19192	8.659465	5.7047772	P	P	NM_002166	3398	ID2	GIG8|ID2A|ID2H|bHLHb26	"Homo sapiens inhibitor of DNA binding 2, dominant negative helix-loop-helix protein (ID2), mRNA [NM_002166]"	hs|chr2:8824282-8824341	GTGAAACCTTGTTAACTCTTTAATTAGAGTTTTCTTGTATAGTGGCAGAGATGTCTATTT	coding	ENST00000396290
CUST_H6L_79067	3.51667	1.8142099	3.51667	up	9.392733	25.205177	3.0545363	4.8687463	A	P	NONHSAT216280					hs|chr8:115688941-115689000	TACCTAGGCCAACAGTGGTAGAATGGGGGATTATACAACTTAGTGCCATTTCTATCCCAT	noncoding			T349801													NONHSAT216280.1
CUST_H6L_69191	5.1980686	2.3779757	5.1980686	up	14.307761	59.81484	3.685558	6.063534	P	P	NONHSAT216452					hs|chr8:131447028-131447087	ATATTGATGAGGTCCTGAGGGAACTTCTAGGGGAAAGGATATCACATGAGACAGGAAGCA	noncoding																NONHSAT216452.1
A_33_P3409337	2.4716065	1.305449	2.4716065	up	26.886433	54.066116	4.621169	5.926618	P	P	NM_025057	80127	CCDC176	C14orf45	"Homo sapiens coiled-coil domain containing 176 (CCDC176), mRNA [NM_025057]"	hs|chr14:74523896-74523955	ATATCAGACTCTTCTGGTGAAGTGGTGCTACCCACTATTCCAAAAGAACCTCAGGAGTCT	coding	ENST00000492247
CUST_H6C_20132	2.099029	1.0697222	2.099029	up	19.600927	32.340527	4.1449766	5.214699	P	P	hsa_circ_0085137						GGTGAAAGTAGTCAGTAATGAAAGTGTGAATTCCGTCCGGAAATTTGTCAACCTTGTGGC	circRNA					chr8	101716524	101725409	-	8885	1269	"K562, Helas3, H1hesc"	"ANNOTATED, CDS, coding, INTERNAL, OVCODE, OVERLAPTX, OVEXON, UTR3"	NM_002568	PABPC1	Salzman2013
CUST_H6L_10973	4.116788	2.0415192	4.116788	up	11.83852	38.19219	3.4006758	5.442195	A	P	lnc-TSN-13:1					hs|chr2:122984132-122984191	GATTTAAGAAGTAAGAGTCTGTCTCTCAAAGTTGTACAGGGGTGCTGATGGGTTTGCAAA	noncoding				lnc-TSN-13:1												NONHSAT074068.2
A_32_P231617	613.7203	9.261437	613.7203	up	25.591026	16103.154	4.545228	13.806665	P	P	NM_014220	4071	TM4SF1	H-L6|L6|M3S1|TAAL6	"Homo sapiens transmembrane 4 L six family member 1 (TM4SF1), mRNA [NM_014220]"	hs|chr3:149093493-149093343	CATGAAAACTGTGGCAAACGATGTGCGATGCTTTCTTCTGTATTGGCTGCTCTCATTGGA	coding	ENST00000622124
CUST_H6L_33090	2.1365576	1.0952883	2.1365576	up	444.86215	1117.3689	8.880364	9.975653	P	P	lnc-RAP1GAP2-5:2					hs|chr17:002585000-002585059	TAAACCATTTCTTTTTCTTTCAGATTTCCACAAGACGGCACCCTATGTCGTCACTGGCAG	noncoding				lnc-RAP1GAP2-5:2
A_33_P3269503	2.0001216	1.0000877	2.0001216	up	27.500336	44.569397	4.655017	5.6551046	P	P	ENST00000529785				keratin 87 pseudogene [Source:HGNC Symbol;Acc:HGNC:30198] [ENST00000529785]	hs|chr12:52647473-52647414	TGCACTGTGTCATCACTGAGATCAAAGCTCAGTACGATGACATTGCCACCCGCAGCCGGG	coding	ENST00000529785
CUST_H6L_43553	-4.00218	-2.000786	4.00218	down	66.09714	13.3495	5.98053	3.9797437	P	P	NONHSAT167922					hs|chr13:092015673-092015732	CTGGTTTAGTTCCTTAGCAGAAACAAAGTAGTAATAGACGAATAAATCTGCCCTGCTGCA	noncoding																NONHSAT167922.1
A_23_P104563	2.52909	1.3386183	2.52909	up	322.31464	927.6085	8.393352	9.73197	P	P	NM_001031847	1374	CPT1A	CPT1|CPT1-L|L-CPT1	"Homo sapiens carnitine palmitoyltransferase 1A (liver) (CPT1A), transcript variant 2, mRNA [NM_001031847]"	hs|chr11:68527122-68527063	ATGACGGCTATGGTGTGTCGTACATCCTTGTGGGAGAGAACCTCATCAATTTCCACATTT	coding	ENST00000539743
CUST_H6L_76018	2.6355593	1.3981092	2.6355593	up	9.703115	19.347887	3.1020892	4.5001984	A	P	T058039					hs|chr11:046894462-046894521	CCACATAAGGGTTGAGGGCTGGATTTAGCAATCGCTGCTCTAAGAATATATTCCCTTATC	noncoding			T058039
CUST_H6L_01015	2.582021	1.3685007	2.582021	up	29.578382	63.103394	4.7666135	6.135114	P	P	ENST00000586630					hs|chr19:013125199-013125140	CCTTTCTTTCTTTTTTAAACGGCTCTAGCGCAAACCAGGCAGTGGGTCAGGGCCCAGAGG	noncoding	ENST00000586630			lnc-GADD45GIP1-2:1												NONHSAT061321.2
A_23_P21376	-5.0967107	-2.3495665	5.0967107	down	14.123621	2.422355	3.6674497	1.3178833	P	A	NM_012301	9863	MAGI2	ACVRIP1|AIP-1|AIP1|ARIP1|MAGI-2|SSCAM	"Homo sapiens membrane associated guanylate kinase, WW and PDZ domain containing 2 (MAGI2), transcript variant 1, mRNA [NM_012301]"	hs|chr7:77646624-77646565	GCACATCATCTAAATCCCATTCCAAATAATATTTGTGTAGTGTTAGCTGTGAATTTACCC	coding	ENST00000354212
CUST_H6L_28989	-2.2118933	-1.1452818	2.2118933	down	22.122683	7.63074	4.326971	3.1816893	P	A	lnc-CPVL-5:1					hs|chr7:028654794-028654735	TATCAGGAATTCACTGACCAACTCCTAAAGACTCACACCAAAGTCTTAGTGCAGAGGACC	noncoding				lnc-CPVL-5:1												NONHSAT119760.2
A_23_P142830	25.362627	4.6646323	25.362627	up	2.435428	50.766415	1.175362	5.8399944	A	P	NM_007366	22925	PLA2R1	CLEC13C|PLA2-R|PLA2G1R|PLA2IR|PLA2R	"Homo sapiens phospholipase A2 receptor 1, 180kDa (PLA2R1), transcript variant 1, mRNA [NM_007366]"	hs|chr2:160807857-160806235	CACAGATAATGGTCTTAATTTTGACTGGTCTGATGGCACCAAATCTTCTTTCACTTTTTG	coding	ENST00000392771
CUST_H6L_48811	3.0327146	1.6006098	3.0327146	up	12.397059	29.14773	3.4712148	5.0718246	P	P	NONHSAT177518					hs|chr18:021598442-021598501	GGTTAGGTGCCAAAGACATGTGCTAGATATTTCGGTGCTGCAATGTAGGTGTAGGTAAAG	noncoding																NONHSAT177518.1
A_33_P3221788	2.6449225	1.4032254	2.6449225	up	60.103104	142.76064	5.8340945	7.23732	P	P	NM_020673	57403	RAB22A		"Homo sapiens RAB22A, member RAS oncogene family (RAB22A), mRNA [NM_020673]"	hs|chr20:56942283-56942342	GGACCTAAGTGTATGTAAACCATATGATGCCTGTATTGTTTATAGATGCTGACAAAAGAA	coding	ENST00000244040
CUST_H6L_22921	3.2751634	1.7115669	3.2751634	up	7.9034624	19.580046	2.805344	4.516911	A	P	ENST00000483218					hs|chr2:237122709-237122768	ATGCATTCTTCACATGCAACCCCTTAATTGTCTCGTGGCTCTAACCAGAAGGCTTCTAGG	noncoding	ENST00000483218			lnc-AC079135.1.1-1:3												NONHSAT077598.2
CUST_H6L_32994	2.9423964	1.5569916	2.9423964	up	31.594828	78.025894	4.866596	6.423588	P	P	ENST00000565842	4597	MVD	FP17780|MDDase|MPD	mevalonate (diphospho) decarboxylase [Source:HGNC Symbol;Acc:7529] [ENST00000565842]	hs|chr16:88729169-88728566	TTAGCGATTACCGAACTATCGAAATCATCAATCATCGATTCCCATGAATCAAGCCGCCAC	coding
A_24_P15043	2.2483053	1.168838	2.2483053	up	64.26845	129.4509	5.93754	7.106378	P	P	NM_025010	23276	KLHL18		"Homo sapiens kelch-like family member 18 (KLHL18), mRNA [NM_025010]"	hs|chr3:47387924-47387983	CTCTTTGGTGTTGGAGCCTTTCCAATAGCCCCATGAAAAGAAGCATCACCCAAGGATATT	coding	ENST00000232766
CUST_H6L_02293	-5.3139496	-2.4097846	5.3139496	down	13.825449	2.324474	3.633472	1.2236874	P	A	lnc-ADIPOQ-4:1					hs|chr3:186724276-186724335	CATCTGTAGAGTTACGGCAACCTGTGAGAGATTCATAGTAATCACCTACAGTGTGGCATT	noncoding				lnc-ADIPOQ-4:1
CUST_H6L_06915	2.2396915	1.1633	2.2396915	up	59.41436	118.13632	5.8171263	6.9804263	P	P	NM_001171617	9581	PREPL		"Homo sapiens prolyl endopeptidase-like (PREPL), transcript variant 7, mRNA [NM_001171617]"	hs|chr2:44588800-44588741	TATATTTCGAGACTAAAGAACCCAGGAACCCAAGAAGACTCCTTGACCACAACAAAGATG	coding/noncoding				lnc-LRPPRC-4:1
A_24_P169773	3.6439335	1.8654966	3.6439335	up	61.416508	207.93398	5.8683767	7.7338734	P	P	NM_198495	100128553	CTAGE4	cTAGE-4	"Homo sapiens CTAGE family, member 4 (CTAGE4), mRNA [NM_198495]"	hs|chr7:143882966-143883025	CTTCAAAGGAGCCTGCTACTGGACATCCAGAACCACAGCAAGAAACCTGACAATATTGTT	coding	ENST00000486333
A_21_P0005139	2.2098856	1.1439717	2.2098856	up	7.6385803	12.638241	2.756698	3.9006696	A	P	NONHSAT115380					hs|chr6:144609247-144609306	GGCAAGTAACCTCAGTGGCTATCACTATTTAAATAGCCTTCTGTTATTCTTCTTTCTCCC	noncoding																NONHSAT115380.2
A_24_P126210	2.1082327	1.0760341	2.1082327	up	10.660331	16.948761	3.2427	4.318734	A	P	NM_178817	56246	MRAP	B27|C21orf61|FALP|FGD2|GCCD2	"Homo sapiens melanocortin 2 receptor accessory protein (MRAP), transcript variant 1, mRNA [NM_178817]"	hs|chr21:33684326-33684385	ATAGCTGAGTGAACTGGTGAAATCAAGCCAACCTGGACACATACGTTCCTCGTTCTTCTT	coding	ENST00000399784
A_23_P201264	2.1530366	1.1063728	2.1530366	up	97.67243	199.24677	6.5715523	7.677925	P	P	NM_022787	64802	NMNAT1	LCA9|NMNAT|PNAT1	"Homo sapiens nicotinamide nucleotide adenylyltransferase 1 (NMNAT1), transcript variant 1, mRNA [NM_022787]"	hs|chr1:10045342-10045401	GCTTGTGTTCCTGAGTGCCTTATATCACAAGGAAACGGCAAAATCAGGGGACTGGTATAA	coding	ENST00000377205
A_23_P140614	-7.517861	-2.9103222	7.517861	down	215.8751	25.269365	7.781932	4.8716097	P	P	NM_001277308	728047	GOLGA8O		"Homo sapiens golgin A8 family, member O (GOLGA8O), mRNA [NM_001277308]"	hs|chr15:32738071-32738012	AGGCAGACCTGAGTGAGCTGGTGAAAAAACAAGAACTTCGCTTCATTCAATACTGGCAAG	coding	ENST00000605665
A_33_P3389023	-5.390919	-2.4305313	5.390919	down	68.357445	10.23385	6.026392	3.5958607	P	A	NM_024592	79644	SRD5A3	CDG1P|CDG1Q|KRIZI|SRD5A2L|SRD5A2L1	"Homo sapiens steroid 5 alpha-reductase 3 (SRD5A3), mRNA [NM_024592]"	hs|chr4:56237337-56237396	GTGACACACTCTGGATTGAATAATACTGTAGCCTCATTCATATGTAGTTATTCAAATTGG	coding	ENST00000264228
CUST_H6L_30708	4.430175	2.1473637	4.430175	up	48.13846	194.89278	5.4993362	7.6467	P	P	ENST00000528988	3297	HSF1	HSTF1	heat shock transcription factor 1 [Source:HGNC Symbol;Acc:5224] [ENST00000528988]	hs|chr8:145516223-145516282	TTGCAGAAGTAAATCAGTGATTGTCTGGAGTTGGAGATCAGAATCTGCTGTTCACATCCC	coding
CUST_H6L_74676	2.1358397	1.0948033	2.1358397	up	20.46264	34.568184	4.2102695	5.305073	P	P	ENST00000413494					hs|chr22:025681321-025681262	GACCCATCACTCAGCACCTCATTGGAAGTTACCAAGATTGTAATCTGCTACTTTTCCCTA	noncoding	ENST00000413494			lnc-LRP5L-3:1												NONHSAT084439.2
CUST_H6L_05332	-2.4012337	-1.2637758	2.4012337	down	77.55161	26.77953	6.2160745	4.9522986	P	P	lnc-FANCL-2:2					hs|chr2:57541369-57541338	TGAATTTTTCCCCTGTCCAATAGTAAGGACACACACACAGAGAAGAACAACAAGAACAAG	noncoding				lnc-FANCL-2:2												NONHSAT070831.2
A_23_P45389	-2.0536752	-1.038208	2.0536752	down	841.5675	459.4662	9.816696	8.778488	P	P	NM_004251	9367	RAB9A	RAB9	"Homo sapiens RAB9A, member RAS oncogene family (RAB9A), transcript variant 1, mRNA [NM_004251]"	hs|chrX:13727357-13727416	CTTTGAGGAAGCGGTTCGAAGAGTTCTTGCTACCGAGGATAGGTCAGATCATTTGATTCA	coding	ENST00000243325
A_33_P3277407	-2.4832985	-1.3122578	2.4832985	down	958.91437	432.20483	10.013619	8.701362	P	P	NM_182931	55904	KMT2E	HDCMC04P|MLL5|NKp44L	"Homo sapiens lysine (K)-specific methyltransferase 2E (KMT2E), transcript variant 1, mRNA [NM_182931]"	hs|chr7:104751253-104751312	AATGAATGTCCATCCCCAGATACTTCTCAAAATACTTGTAAAAGTCCTCCAAAAATGAGC	coding/noncoding	ENST00000473063			lnc-SRPK2-5:4
A_24_P366082	2.730439	1.4491329	2.730439	up	140.71059	392.4496	7.124093	8.573226	P	P	NM_015241	57553	MICAL3	MICAL-3	"Homo sapiens microtubule associated monooxygenase, calponin and LIM domain containing 3 (MICAL3), transcript variant 1, mRNA [NM_015241]"	hs|chr22:18270952-18270893	AAAGCTCCCATTTTGTAACCACTAGTTTGCGGTTGACTTGAGTACTCTGGTGACTTCCTG	coding/noncoding	ENST00000476405|ENST00000441493															NONHSAT083231.2
A_22_P00016441	-2.1041071	-1.0732081	2.1041071	down	9.096527	3.2620752	3.0079362	1.9347281	P	A	NONHSAT002877					hs|chr1:044968020-044967961	TTATGGTTGTAGAACCCCTAGAGCTGAGAACACACAGTGGTGCCATTTAGAGAACTGACT	noncoding																NONHSAT002877.2
CUST_H6L_23789	-2.456219	-1.2964392	2.456219	down	69.87889	23.37327	6.061636	4.765197	P	P	NR_027293	96610	BMS1P20	IGL|IGLV|IGLV1	"Homo sapiens BMS1 pseudogene 20 (BMS1P20), non-coding RNA [NR_027293]"	hs|chr22:22677164-22677223	CAAACTCCTCATCTATGAAAATAATAAGCGACCCTCAGGGATTCCTGACCGATTCTCTGG	noncoding																NONHSAT083784.2
CUST_H6L_78832	-2.0340235	-1.0243363	2.0340235	down	23.734526	8.9469595	4.431742	3.4074059	P	A	T330641					hs|chr7:104996153-104996212	TCAAGCAGGCAGCCTTTGCATAAGACACAGCCTGAGTTAGGGTTTAAATATCACCATCAG	noncoding			T330641
CUST_H6L_02952	2.1408126	1.0981586	2.1408126	up	8.225675	13.15773	2.86098	3.9591386	A	P	lnc-BCHE-2:1					hs|chr3:165877968-165877909	AAACCCTTTACTCCCTATATTTGCTAATCACAACACAACGAGGAACACTTGTATATTACA	noncoding				lnc-BCHE-2:1												NONHSAT093075.2
A_23_P102988	-2.012792	-1.0091982	2.012792	down	96.58454	41.214005	6.554842	5.545644	P	P	NM_006440	10587	TXNRD2	SELZ|TR|TR-BETA|TR3|TRXR2	"Homo sapiens thioredoxin reductase 2 (TXNRD2), transcript variant 1, mRNA [NM_006440]"	hs|chr22:19870974-19870915	AGACACCAGAAGTCTGAATTTGGAGAAGGCTGGGGTAGATACTAGCCCCGACACTCAGAA	coding	ENST00000487165
A_24_P818010	-2.3632023	-1.2407432	2.3632023	down	412.14465	177.47997	8.766144	7.5254006	P	P	NR_039983	729737	LOC729737		"Homo sapiens uncharacterized LOC729737 (LOC729737), long non-coding RNA [NR_039983]"	hs|chr1:134920-134861	ATGTAAATGTTTTGGTAGGTAATTTATTTGGAGTGAGTTTCTGCGTCAAGCCCGAGTTTT	noncoding
CUST_H6L_19245	2.0364223	1.0260367	2.0364223	up	45.637352	79.33736	5.4198604	6.445897	P	P	lnc-PSMB3-1:1					hs|chr17:37072164-37072223	AACAGATACTTAGAGAGATAAAATCGCCTGAGATAATGGCTGGCTGGAGTCTGATGCTCT	noncoding				lnc-PSMB3-1:1												NONHSAT053385.2
A_23_P256047	2.2582366	1.1751966	2.2582366	up	61.492924	123.86541	5.870409	7.0456057	P	P	ENST00000378380	63926	ANKEF1	ANKRD5	ankyrin repeat and EF-hand domain containing 1 [Source:HGNC Symbol;Acc:HGNC:15803] [ENST00000378380]	hs|chr20:10036886-10036945	GTATTAGATACCTTGGGTTGAATACACTTTTAACAGCCCTAGATCGATAGCCCTAGCCCT	coding	ENST00000378380
CUST_H6L_61485	4.365406	2.1261158	4.365406	up	5.94588	19.714603	2.401362	4.5274777	A	P	NONHSAT202326					hs|chr5:017816593-017816652	ACTTCCAAAGGTTTACTCACAGTTGGGACTTTCTTCCTTTTTGAATCACACTGACCAGGA	noncoding																NONHSAT202326.1
A_33_P3347417	-3.457893	-1.7898932	3.457893	down	528.4223	154.9067	9.132963	7.34307	P	P	NM_015001	23013	SPEN	HIAA0929|MINT|RBM15C|SHARP	"Homo sapiens spen family transcriptional repressor (SPEN), mRNA [NM_015001]"	hs|chr1:16255108-16255167	AGATAAAGAACGAACTTTTGATCCGGAGAGAGTGGAGAGAGAGAGACGCTTAATACGGAA	coding	ENST00000375759
CUST_H6L_41803	-2.2990756	-1.201054	2.2990756	down	8.972797	2.9395006	2.986809	1.785755	P	A	NONHSAT164864					hs|chr12:074804723-074804782	AAGGCCTAAAAAGTTAAAGGAGGACATAGTCTCTGTTTTCCAATAACCATTGTCCATGGA	noncoding																NONHSAT164864.1
CUST_H6L_22581	-2.2059133	-1.141376	2.2059133	down	134.116	53.306248	7.0491033	5.9077272	P	P	NM_024989	80055	PGAP1	Bst1|ISPD3024|MRT42|SPG67	"Homo sapiens post-GPI attachment to proteins 1 (PGAP1), mRNA [NM_024989]"	hs|chr2:197702924-197702865	CCTAGACCCTATTGTTGATAACCAGATCAAATATAGTCTGTACAGAGGAAAACACTGGGA	coding/noncoding				lnc-C2orf66-1:1
A_23_P259741	-3.2965639	-1.720963	3.2965639	down	99.72182	25.442894	6.602503	4.88154	P	P	NM_002971	6304	SATB1		"Homo sapiens SATB homeobox 1 (SATB1), transcript variant 1, mRNA [NM_002971]"	hs|chr3:18390316-18390257	TCTGTGATTATGATTTCCTCTCCTATAATTATTTCTGTAGCACTCCACACTGATCTTTGG	coding	ENST00000417717
A_33_P3268892	-7.446958	-2.8966513	7.446958	down	132.35368	14.817501	7.027108	4.130457	P	P	NM_001190468	2668	GDNF	ATF1|ATF2|HFB1-GDNF|HSCR3	"Homo sapiens glial cell derived neurotrophic factor (GDNF), transcript variant 3, mRNA [NM_001190468]"	hs|chr5:37814012-37813953	ATGGAGCCTCATACTTAGGAGCGTGCTGCCTTTAAATGAAGGTGGTCGGGGCCAGTGCAG	coding/noncoding	ENST00000326524			lnc-GDNF-3:1												NONHSAT101069.2
CUST_H6L_14268	-2.2744005	-1.1854863	2.2744005	down	130.64021	50.139137	7.0088606	5.8233743	P	P	ENST00000494941	84795	PYROXD2	C10orf33|FP3420	pyridine nucleotide-disulphide oxidoreductase domain 2 [Source:HGNC Symbol;Acc:23517] [ENST00000494941]	hs|chr10:100173953-100173894	ATTTTCATATGTACTAGAGCAGTTGCGAGCTGGTAGATACTCAACACTCACCTCTCCAGG	noncoding				lnc-HPS1-1:2
CUST_H6L_13094	2.2586472	1.1754589	2.2586472	up	264.20468	663.07526	8.097845	9.273304	P	P	lnc-BRP44-3:1					hs|chr1:167789199-167789140	ATACAGCACAGATGAAGATGAAGTTGATGGCCTGGAGAAGATGTTTTGCCTACTGTTGAT	noncoding				lnc-BRP44-3:1												NONHSAT007409.2
CUST_H6L_03376	2.1371071	1.0956593	2.1371071	up	46.938583	86.09269	5.4602823	6.5559416	P	P	lnc-C2orf65-6:1					hs|chr2:75061438-75061379	CTAACTTCGGCCACAGGATCACTGAGGCTCAACTTGAGAAGAATCTCAGCCCGGCTCCAC	noncoding				lnc-C2orf65-6:1												NONHSAT071758.2
A_23_P400465	2.0882907	1.0623226	2.0882907	up	1350.0981	3412.4434	10.496534	11.558857	P	P	NM_138408	112495	GTF3C6	C6orf51|TFIIIC35|bA397G5.3	"Homo sapiens general transcription factor IIIC, polypeptide 6, alpha 35kDa (GTF3C6), mRNA [NM_138408]"	hs|chr6:111288903-111288962	GCACTTGGAAATAGAAGATTCTGGTCCTCTTATTGATATACCTTCTGAGACAGAAGGTTC	coding	ENST00000329970
A_33_P3231447	8.823125	3.1412897	8.823125	up	219.85112	2250.8174	7.813592	10.954882	P	P	NM_000210	3655	ITGA6	CD49f|ITGA6B|VLA-6	"Homo sapiens integrin, alpha 6 (ITGA6), transcript variant 2, mRNA [NM_000210]"	hs|chr2:173369203-173369262	CCGTAATTTAACTTTCTGGGTTGCCTTTATTTTTGGCGTGGCTGACTTACATCATGTGTT	coding/noncoding	ENST00000409532															NONHSAT185896.1
A_23_P58869	-3.9329288	-1.975604	3.9329288	down	53.287243	10.865158	5.6566463	3.6810422	P	A	NR_002932	442245	GSTM2P1		"Homo sapiens glutathione S-transferase mu 2 (muscle) pseudogene 1 (GSTM2P1), non-coding RNA [NR_002932]"	hs|chr6:111368246-111368187	CGTATGGCATCCTTGAGAGAAACCAAGTATTTGAGCCCAAGTGGTTGGACGCCTTCCCAA	noncoding	ENST00000405166	NR_002932.2
A_23_P251075	3.4047797	1.7675614	3.4047797	up	177.03008	649.8748	7.4814105	9.248972	P	P	NM_005491	10046	MAMLD1	CG1|CXorf6|F18|HYSP2	"Homo sapiens mastermind-like domain containing 1 (MAMLD1), transcript variant 2, mRNA [NM_005491]"	hs|chrX:149682217-149682276	TTGGGGTTTGTCTTTGATGGTTTCTATCTGCAATTATCGTCATGTATATTTAAGTGTCTG	coding	ENST00000464149
A_33_P3251821	2.6110718	1.3846421	2.6110718	up	34.05652	74.60673	4.979818	6.36446	P	P	NR_003545	80006	TRAPPC13	C5orf44	"Homo sapiens trafficking protein particle complex 13 (TRAPPC13), transcript variant 4, non-coding RNA [NR_003545]"	hs|chr5:64926285-64926344	GTCAATTAAGTCAAGAAATTGCTGAGTTCTGCTTATTGGCAGCCTTCTTTTAAATGTGAT	noncoding		NR_003545.1
A_33_P3396553	2.203164	1.1395769	2.203164	up	350.42108	878.61487	8.518644	9.658221	P	P	THC2746558				"BC018701 AAA-ATPase TOB3 {Homo sapiens} (exp=-1; wgp=0; cg=0), partial (6%) [THC2746558]"	hs|chr1:001423229-001423288	TCTCTCGTTCACAGCCTCCTGCTCTTCATGGATGAAGCAGACGCCTTCCTTCGGAAGCGA	coding
A_23_P101185	3.3616784	1.7491817	3.3616784	up	572.36414	2309.376	9.247404	10.996586	P	P	NM_004539	4677	NARS	ASNRS|NARS1	"Homo sapiens asparaginyl-tRNA synthetase (NARS), mRNA [NM_004539]"	hs|chr18:55268249-55268190	AGGATTTGAAGTAAGAACATAATTTTGGGGAGAGTTTTTTAGTGATTCACAGTATCCCTC	coding	ENST00000256854
CUST_H6L_21249	-10.595178	-3.405336	10.595178	down	220.30539	18.106758	7.8165507	4.411215	P	P	NM_001010879	284307	ZIK1	ZNF762	"Homo sapiens zinc finger protein interacting with K protein 1 (ZIK1), mRNA [NM_001010879]"	hs|chr19:58099934-58099993	ATTTACTTCTCACAGGACGAGTGGGGACTTCTTGATGAGGCTCAGAGACTCCTGTACCTT	coding/noncoding				lnc-ZIK1-1:1
A_33_P3320272	3.0572846	1.6122508	3.0572846	up	33.35637	86.45857	4.9494233	6.561674	P	P	NM_032323	84283	TMEM79	MATT	"Homo sapiens transmembrane protein 79 (TMEM79), transcript variant 1, mRNA [NM_032323]"	hs|chr1:156261598-156261657	ATGGACTTAGTTTTCTTGCAGGGAAAAAGGTGGACAGCCGTGTTTCTTAAGGATGCTGAG	coding/noncoding	ENST00000357501	NR_026678.1		lnc-C1orf85-1:4
A_24_P113960	-16.977362	-4.0855403	16.977362	down	45.16149	2.422521	5.4037166	1.3181762	P	A	NM_032526	84618	NT5C1A	CN-I|CN-IA|CN1|CN1A|CNI	"Homo sapiens 5'-nucleotidase, cytosolic IA (NT5C1A), mRNA [NM_032526]"	hs|chr1:40125153-40125094	CTTAAAGGGCTTTCTGGAGGCACTGGGTAGGTTGCAGAAGAAGTTCTACTCCAAAGGCCT	coding	ENST00000235628
A_24_P392690	2.010901	1.0078421	2.010901	up	914.557	2242.0027	9.942543	10.950385	P	P	ENST00000568553				"acidic (leucine-rich) nuclear phosphoprotein 32 family, member B pseudogene 1 [Source:HGNC Symbol;Acc:HGNC:24267] [ENST00000568553]"	hs|chr15:75613750-75613738	AAAGCCTGGACCTCTTTAACTGTGAGGTTACTAACATGAATGACTACGAGAGTGTCTTCA	coding	ENST00000568553
A_21_P0012614	24.166536	4.5949388	24.166536	up	2.411191	47.987732	1.1628622	5.757801	A	P	ENST00000505436					hs|chr4:132444160-132448440	CATGTCTATCTGAATCATGTTATTGGACCATGAGAGCAAGCAGCTGGATCTCATTCTGTC	noncoding	ENST00000505436			lnc-PCDH10-7:2												NONHSAT098314.2
CUST_H6L_19624	2.1928937	1.1328359	2.1928937	up	8.513779	13.939859	2.9116287	4.0444646	A	P	ENST00000583028	2081	ERN1	IRE1|IRE1P|IRE1a|hIRE1p	endoplasmic reticulum to nucleus signaling 1 [Source:HGNC Symbol;Acc:3449] [ENST00000583028]	hs|chr17:62175350-62175291	AAGAGAGGAAAAGGCATTCTGCTCAAAGGACGTTTATAGCTTTGCTGTGGTTATCCACTA	noncoding				lnc-ERN1-2:1
A_23_P134176	6.7919164	2.7638187	6.7919164	up	1724.0444	13859.997	10.834889	13.598708	P	P	NM_001024465	6648	SOD2	IPOB|MNSOD|MVCD6	"Homo sapiens superoxide dismutase 2, mitochondrial (SOD2), transcript variant 2, mRNA [NM_001024465]"	hs|chr6:160103649-160103590	TTGATGTGTGGGAGCACGCTTACTACCTTCAGTATAAAAATGTCAGGCCTGATTATCTAA	coding	ENST00000541573
A_24_P313993	-3.6682744	-1.8751016	3.6682744	down	46.072517	9.936506	5.432552	3.5574503	P	A	NM_004058	828	CAPS	CAPS1	"Homo sapiens calcyphosine (CAPS), transcript variant 1, mRNA [NM_004058]"	hs|chr19:5915254-5915313	ACTACTACAGCGGCGTGAGTGCCTCCATGAACACGGATGAGGAGTTCGTGGCCATGATGA	coding	ENST00000222125
A_32_P201530	-3.0093408	-1.5894475	3.0093408	down	41.21835	10.8493	5.267847	3.6783996	P	P	NM_025248	80725	SRCIN1	P140|SNIP	"Homo sapiens SRC kinase signaling inhibitor 1 (SRCIN1), mRNA [NM_025248]"	hs|chr17:36686449-36686390	GTGGATATTCTGTGACCTCTGTCGGTGTAACTTGACAATTTCTAAATGGAAAAGGGTTGC	coding	ENST00000615049
A_22_P00021741	4.968343	2.3127646	4.968343	up	20.843456	85.742714	4.2376876	6.550452	P	P	lnc-INHBA-1:1					hs|chr7:41706851-41706792	TAAAATGATATGGGTTGCAGCTTCCCAGTTGTAACGAGCAAAAGGATAGGAGCCTCAGAC	noncoding				lnc-INHBA-1:1												NONHSAT120257.2
A_21_P0013757	2.9020746	1.5370846	2.9020746	up	1367.6925	4838.6274	10.517296	12.05438	P	P	TCONS_l2_00030171		XLOC_l2_015478		"BROAD Institute lincRNA (XLOC_l2_015478), lincRNA [TCONS_l2_00030171]"	hs|chrX:30649021-30649080	ACTAGGCAGCTTTCTTAACTACCCTAACAAGCCTTGGATCAAATGGAAATAAAGCTTTTT	noncoding
CUST_H6L_30980	5.9260936	2.5670815	5.9260936	up	47.589622	263.87097	5.4801483	8.04723	P	P	NM_033655	79937	CNTNAP3	CASPR3|CNTNAP3A	"Homo sapiens contactin associated protein-like 3 (CNTNAP3), mRNA [NM_033655]"	hs|chr9:39072805-39072764	ATCCTCGCCAACAATGGGAAGTTTGCAGATTAGGTACAAGCTAGATAGACATCAAAATCC	coding
A_24_P329635	-2.3530483	-1.2345309	2.3530483	down	68.79084	23.975246	6.0356874	4.8011565	P	P	NM_000368	7248	TSC1	LAM|TSC	"Homo sapiens tuberous sclerosis 1 (TSC1), transcript variant 1, mRNA [NM_000368]"	hs|chr9:135766870-135766811	GGATAAAATGGTACAATCTTAGTGAATGGGAATTGGAATCAAAAGAGTTTGCTGTCCTTC	coding	ENST00000440111
CUST_H6L_36141	6.7149525	2.7473772	6.7149525	up	2.497714	13.12039	1.2076695	3.9550467	A	P	NONHSAT154269					hs|chr1:176270650-176270709	TCTGGAAATACCCCTTTCTCATATTTCTCTGTTACGTGTCTATGCCTTTAAAACAGAAGT	noncoding																NONHSAT154269.1
A_33_P3230219	2.4242625	1.2775459	2.4242625	up	34.383644	69.70307	4.994038	6.271584	P	P	NM_033504	113452	TMEM54	BCLP|CAC-1|CAC1	"Homo sapiens transmembrane protein 54 (TMEM54), mRNA [NM_033504]"	hs|chr1:33360256-33360197	CCAGCCCACTGCACTGAAATGAGACTTTATTCTGAAATTATTAAAAAGAACAGAGATGCT	coding	ENST00000373463
A_23_P40194	2.6610048	1.4119711	2.6610048	up	97.91304	251.97655	6.5756574	7.9876285	P	P	NM_017895	55661	DDX27	DRS1|Drs1p|HSPC259|PP3241|RHLP|dJ686N3.1	"Homo sapiens DEAD (Asp-Glu-Ala-Asp) box polypeptide 27 (DDX27), mRNA [NM_017895]"	hs|chr20:47860532-47860591	CATGTCTGTCAATCTCCCTTCTTGCTGATTAGCTTTCATATGACTATATTAAATGGAAGT	coding/noncoding	ENST00000622530															NONHSAT080200.2
A_23_P46928	2.2661622	1.1802511	2.2661622	up	1391.1814	3811.507	10.544453	11.724704	P	P	NM_002627	5214	PFKP	ATP-PFK|PFK-C|PFK-P|PFKF	"Homo sapiens phosphofructokinase, platelet (PFKP), transcript variant 1, mRNA [NM_002627]"	hs|chr10:3178781-3178840	GCCTGCATGTGCCTGCAGCCACCGTGGACTGTCTGTTTTTGTAACACTTAAGTTATTTTA	coding	ENST00000381075
A_23_P45496	2.4122527	1.270381	2.4122527	up	1705.0131	4951.4355	10.819655	12.090036	P	P	NM_001493	2664	GDI1	1A|GDIL|MRX41|MRX48|OPHN2|RABGD1A|RABGDIA|XAP-4	"Homo sapiens GDP dissociation inhibitor 1 (GDI1), mRNA [NM_001493]"	hs|chrX:153671602-153671661	TCTTTGTGTTCTGTGGTACTTGCTGAGAGAAAAGAAAAGTGAGCCAAGCAGAAGGAGGTG	coding	ENST00000491154
A_23_P111961	2.4386556	1.2860861	2.4386556	up	289.64664	792.291	8.235805	9.521891	P	P	NM_032509	84549	MAK16	MAK16L|RBM13	"Homo sapiens MAK16 homolog (S. cerevisiae) (MAK16), mRNA [NM_032509]"	hs|chr8:33358375-33358434	AGAGCCCTGAATCCTTTAACTTTAATGCCATCTTAGGCCTGGAAGTTAGAGTGAGGGAAA	coding/noncoding	ENST00000360128															NONHSAT125962.2
A_23_P153320	220.58255	7.785175	220.58255	up	34.59387	7833.374	5.0047975	12.789972	P	P	NM_000201	3383	ICAM1	BB2|CD54|P3.58	"Homo sapiens intercellular adhesion molecule 1 (ICAM1), mRNA [NM_000201]"	hs|chr19:10396298-10396358	GAAATACTGAAACTTGCTGCCTATTGGGTATGCTGAGGCCCACAGACTTACAGAAGAAGT	coding	ENST00000264832
CUST_H6L_13893	-3.3770132	-1.7557478	3.3770132	down	63.7729	15.217005	5.92533	4.1695824	P	P	XM_006717526	8829	NRP1	BDCA4|CD304|NP1|NRP|VEGF165R	"PREDICTED: Homo sapiens neuropilin 1 (NRP1), transcript variant X6, mRNA [XM_006717526]"	hs|chr10:33483447-33483388	GGTTCCATGTCCTGGTCATTTCAAAAATATCCAAGTTCCTACATTTTATGGTATCATCAG	coding
A_22_P00020092	22.911184	4.51798	22.911184	up	2.431033	45.758015	1.173122	5.691102	A	P	ENST00000528869					hs|chr11:035232295-035232236	CCATGGAGGTCCAGAGGACAAAAGGCAAAACAATATTATTGTGAGGAATGTAAAGTGATA	noncoding	ENST00000528869			lnc-SLC1A2-1:1
A_24_P254744	2.5820897	1.3685391	2.5820897	up	7.8325686	15.132169	2.7930195	4.1615586	A	P	NM_182644	2042	EPHA3	EK4|ETK|ETK1|HEK|HEK4|TYRO4	"Homo sapiens EPH receptor A3 (EPHA3), transcript variant 2, mRNA [NM_182644]"	hs|chr3:89449087-89449146	TGTGTTTTATCACTTCATTCACATTCAGAAGTAATTTGAATAGCCTGTTCCTTTAACCCC	coding	ENST00000452448
CUST_H6L_22165	2.3223324	1.2155745	2.3223324	up	8.501512	14.76218	2.909434	4.1250086	A	P	lnc-RP11-19E11					hs|chr2:118692131-118691659	TAATCTCTCTGTGAATGACTTCAATAAAACGATGTCAAAGGAGGAGGGGAAGAAGTGGGC	noncoding				lnc-RP11-19E11.1.1-6:1												NONHSAT073913.2
CUST_H6L_03873	2.7456026	1.4571228	2.7456026	up	9.743336	20.232618	3.1071267	4.5642495	A	P	lnc-CD83-9:1					hs|chr6:013949685-013949744	GGCCTTTGGTTGACGAGAAAGGCTGGTTATAAGAAAAAATTACGGAAAAAGACACTTGCA	noncoding				lnc-CD83-9:1												NONHSAT107817.2
A_23_P200222	3.6683	1.8751116	3.6683	up	31.537716	98.53516	4.863387	6.7384987	P	P	NM_033300	7804	LRP8	APOER2|HSZ75190|LRP-8|MCI1	"Homo sapiens low density lipoprotein receptor-related protein 8, apolipoprotein e receptor (LRP8), transcript variant 2, mRNA [NM_033300]"	hs|chr1:53711278-53711219	TATTTATGTTCACACAGGAATTTGGTTTACTGCTTTGTAAATAAAAGGGAAAACTCCGGG	coding	ENST00000306052
A_33_P3288942	-3.110173	-1.6369948	3.110173	down	95.58548	25.804928	6.5381794	4.9011846	P	P	NM_001282695	83641	FAM107B	C10orf45	"Homo sapiens family with sequence similarity 107, member B (FAM107B), transcript variant 1, mRNA [NM_001282695]"	hs|chr10:14572391-14572332	CTGTAAAAACCTCCCGGAACCATCAAGATCTTCACAGAGAACTTCTTATGAATCAAAAAA	coding	ENST00000472095
CUST_H6L_71040	3.7642379	1.9123578	3.7642379	up	5.562045	15.822831	2.3095083	4.221866	A	P	NONHSAT219425						GTTGGAAACTGAGAATGGCTATGGCAAAAAGCAGCAAAGACCCTTGACTTCTAGTCCTTG	noncoding																NONHSAT219425.1
CUST_H6L_34161	7.2934504	2.8666015	7.2934504	up	3.613947	20.347603	1.7059072	4.572509	A	P	lnc-NAV1-4:1					hs|chr1:201542380-201542439	TGGAGTGCTGATTTCACAGAACGTGGCTGCTAAGTCCAGATAATGTTTCATCTCCTGATA	noncoding				lnc-NAV1-4:1												NONHSAT150315.1
CUST_H6L_23609	2.6098354	1.3839588	2.6098354	up	9.68782	19.12802	3.0999908	4.4839497	A	P	lnc-FAM3B-9:1					hs|chr21:42585035-42585094	GAATTCCTATTAGTTGCAGGCACTGTGGGGACCATCAAAAAGAGACTAAGAAGAAGAGCT	noncoding				lnc-FAM3B-9:1												NONHSAT082239.2
A_23_P254688	-17.446249	-4.124845	17.446249	down	359.22806	18.375643	8.556386	4.431541	P	P	NM_023943	66000	TMEM108	CT124	"Homo sapiens transmembrane protein 108 (TMEM108), transcript variant 1, mRNA [NM_023943]"	hs|chr3:133114743-133114802	CGACTATAGAGACACTGGGATGGTCCTTGTTAACCCCTTCTGTCAAGAAACACTGTTTGT	coding	ENST00000511388
A_24_P20120	2.6873295	1.4261732	2.6873295	up	105.17466	276.62244	6.6838703	8.110044	P	P	NM_018084	55704	CCDC88A	APE|GIRDIN|GIV|GRDN|HkRP1|KIAA1212	"Homo sapiens coiled-coil domain containing 88A (CCDC88A), transcript variant 2, mRNA [NM_018084]"	hs|chr2:55515393-55515334	TTGGACAATGAAAATGCCTTAAAAGGAATGCATATGGATAAAGTTGCACTTATAACACCC	coding/noncoding	ENST00000412148															NONHSAT184652.1
CUST_H6L_14342	-9.262261	-3.2113645	9.262261	down	24.102936	2.347041	4.4559007	1.2445362	P	A	lnc-RP11-451M19					hs|chr10:111775606-111775547	GACCCTTGTCTATCGCATGTTTTACTAAGGTATTTAGCTATGGCAAAGTGCTTAGAGAAA	noncoding				lnc-RP11-451M19.3.1-2:1												NONHSAT016333.2
CUST_H6L_12291	2.3688633	1.244195	2.3688633	up	45.181736	91.99358	5.4042997	6.6484947	P	P	ENST00000477294	1802	DPH2	DPH2L2	DPH2 homolog (S. cerevisiae) [Source:HGNC Symbol;Acc:3004] [ENST00000477294]	hs|chr1:44436375-44436631	CGGCAGTGATGACAGCAACTCGCCTCCAGAAGAGAACCCATTTCTCTGATGCTATCTTCC	coding
A_33_P3406962	-2.5021102	-1.3231454	2.5021102	down	39.73287	12.536328	5.212414	3.8892684	P	P	ENST00000532977	2626	GATA4	ASD2|TACHD|TOF|VSD1	GATA binding protein 4 [Source:HGNC Symbol;Acc:HGNC:4173] [ENST00000532977]	hs|chr8:11558173-11558232	TTGCAGGACTCGGCATTCGTTCTGCGCGGGTCACCTTGAATGTCTGTCCGGATCCCTCGC	coding	ENST00000532977
CUST_H6L_69394	-6.6239343	-2.7276883	6.6239343	down	400.5625	56.9268	8.7228	5.995112	P	P	NM_013357	29942	PURG	PURG-A|PURG-B	"Homo sapiens purine-rich element binding protein G (PURG), transcript variant A, mRNA [NM_013357]"	hs|chr8:30889036-30888977	AGCTGCTTCAACTGCTCCAGACTATTGAAGTATGCAAATCAGCACAAAATGTGACATTCT	coding/noncoding																NONHSAT216913.1
CUST_H6L_61536	3.1286545	1.6455424	3.1286545	up	6.6270995	15.53875	2.552283	4.1978254	A	P	NONHSAT202413					hs|chr5:027994106-027994165	TCACATTACCTTAGGATCAGTTTTGGAAACAAGATCTGGCTCACATCACCATCCTAATGT	noncoding																NONHSAT202413.1
CUST_H6L_01531	-19.546215	-4.2888174	19.546215	down	48.17354	2.312512	5.5015516	1.2127343	P	A	ENST00000616822					hs|chr15:061140141-061140082	TGTGTTCTCACTGGGCTAACTTGTACATGGATGAAGACAGTTTCTCTGGCAGTTGTTTAG	noncoding	ENST00000616822			lnc-NARG2-5:1												NONHSAT044237.2
CUST_H6L_10553	7.7423544	2.9527724	7.7423544	up	2.436966	14.80585	1.1762059	4.1289783	A	P	lnc-THBD-4:1					hs|chr20:022866535-022866476	CTTTCAGAAACTTTTATCGCTACTGTTGTTTCTAGTTCCAGCTGGTGGACCAACTGGGTG	noncoding				lnc-THBD-4:1
A_33_P3267356	11.136709	3.477251	11.136709	up	80.105515	936.58887	6.2657223	9.742973	P	P	NM_001256310	2744	GLS	AAD20|GAC|GAM|GLS1|KGA	"Homo sapiens glutaminase (GLS), transcript variant 2, mRNA [NM_001256310]"	hs|chr2:191797529-191797588	AATGAGGACATCTCTACAACTGTAGTATATAGAATGGAAAGTCTGGGAGAGAAAAGCTAA	coding/noncoding	ENST00000338435			lnc-NAB1-3:1
CUST_H6L_22746	2.0290084	1.0207748	2.0290084	up	87.81945	165.0171	6.407663	7.4284377	P	P	ENST00000471576	617	BCS1L	BCS|BCS1|BJS|FLNMS|GRACILE|Hs.6719|MC3DN1|PTD|h-BCS	BC1 (ubiquinol-cytochrome c reductase) synthesis-like [Source:HGNC Symbol;Acc:1020] [ENST00000471576]	hs|chr2:219526109-219526168	TTTTGATCGTTCTTATTCAGGTATCGGGGGAAATGGATTCGGGTAGAACGAAGTCGAGAG	coding
A_23_P110571	-3.2910008	-1.7185264	3.2910008	down	82.32248	20.613413	6.3083844	4.589858	P	P	NM_001164664	375449	MAST4		"Homo sapiens microtubule associated serine/threonine kinase family member 4 (MAST4), transcript variant 3, mRNA [NM_001164664]"	hs|chr5:66462808-66462867	AAGGACTTTGTGGTACGGCAGAGGCGGGGGAAAGAGAGTTTGCGTAGCAGCCCTCACAAA	coding	ENST00000261569
CUST_H6L_11355	-3.290527	-1.7183187	3.290527	down	16.987846	3.9473147	3.9360793	2.2177606	P	A	lnc-WDYHV1-1:2					hs|chr8:124488131-124488190	TCAAAGGGTTTTGCGGTTCCATAAGTTTGGGAAACAGCATTGTAGATCCTCCACACTTGT	noncoding				lnc-WDYHV1-1:2												NONHSAT128554.2
A_33_P3294598	-50.6036	-5.661168	50.6036	down	416.2706	7.2876368	8.780894	3.1197264	P	P	ENST00000618019	57575	PCDH10	OL-PCDH|PCDH19	protocadherin 10 [Source:HGNC Symbol;Acc:HGNC:13404] [ENST00000618019]	hs|chr4:134073867-134073926	ACCGGTTACACCGACCAGCAGCCTGATATCATCTCCAACGGAAGCATTTTGTCCAACGAG	noncoding	ENST00000618019															NONHSAT200405.1
CUST_H6L_55600	2.2309167	1.1576366	2.2309167	up	41.778362	79.19638	5.285825	6.4434614	P	P	NONHSAT191073					hs|chr21:046361532-046361591	TTCACATTTTTGACCTTCATTTCTGCCCTCAGAGGCACAGCCAAGGACTAGTAGCTTACA	noncoding																NONHSAT191073.1
CUST_H6L_75340	-2.005866	-1.0042253	2.005866	down	51.741405	20.863052	5.610689	4.606464	P	P	XR_425219	100132057	LOC100132057		"PREDICTED: Homo sapiens uncharacterized LOC101929438 (RP6-206I17.2), transcript variant X9, ncRNA [XR_425219]"	hs|chr1:147897226-147897285	TGAAACCATACCAAGTATTTAGAGCTAGGGGTCTAAAGTCTGCAAAAGCCCTGGGAGGTT	noncoding	ENST00000634549
A_33_P3263392	-2.3475654	-1.2311654	2.3475654	down	46.21976	15.648904	5.4381456	4.20698	P	P	AK126149	729696	LOC729696		"Homo sapiens cDNA FLJ44161 fis, clone THYMU2033070. [AK126149]"	hs|chr8:74657259-74657200	CTGCATTTTTCCCCATAAAAACCAGTGTTTTGTATTTGTAAGAATGTTGCTGTGTAATCC	coding
CUST_H6L_46015	-6.3873158	-2.6752098	6.3873158	down	16.529753	2.318965	3.893983	1.2187731	P	A	NONHSAT172360					hs|chr15:080117462-080117521	TAAAATAGCCAACAGCCCACAAAGTGCTGATCTACAAGGCACAGATGTGAGATCAAAGTA	noncoding																NONHSAT172360.1
CUST_H6L_07097	-2.0242498	-1.0173874	2.0242498	down	440.16116	227.29785	8.865267	7.8478794	P	P	ENST00000487019	4221	MEN1	MEAI|SCG2	multiple endocrine neoplasia I [Source:HGNC Symbol;Acc:7010] [ENST00000487019]	hs|chr11:64573367-64573191	ATTTTGCACTACAACTACTGCCGGGAAGACGAGGAGATCTACAAGGAGTTCTTTGAAGTA	noncoding				lnc-MAP4K2-1:1
A_21_P0004545	-4.0927973	-2.0330873	4.0927973	down	24.086952	4.528006	4.4548645	2.4217772	P	A	lnc-FAM153C-1:1					hs|chr5:177485951-177490201	TGTCTCAAACTCAACTGTCTACAAGAGCCAAGAAACAATCATAACAAGAATAAGAAGCAA	noncoding				lnc-FAM153C-1:1												NONHSAT105514.2
CUST_H6L_55368	2.634065	1.397291	2.634065	up	7.1276994	14.04754	2.6572554	4.0545464	A	P	NONHSAT190489					hs|chr20:055512027-055512086	TCTAAGTAATTTGCTACAAGAAGTAGATGTCTTCACTCCTGTGAGGCTGGCTGGAACGTA	noncoding																NONHSAT190489.1
CUST_H6L_23030	2.0528743	1.0376453	2.0528743	up	79.120766	148.28421	6.248246	7.2858915	P	P	ENST00000461029	3704	ITPA	C20orf37|HLC14-06-P|My049|dJ794I6.3	inosine triphosphatase (nucleoside triphosphate pyrophosphatase) [Source:HGNC Symbol;Acc:6176] [ENST00000461029]	hs|chr20:3195910-3199173	CTTTCTTTCTCTTGCAGAAAGTGGTTTCTGGAGAAGTTAAAGCCTGAAGGTCTCCACCAG	coding
A_23_P46470	6.515098	2.7037868	6.515098	up	118.63494	820.26917	6.8625393	9.566326	P	P	NM_018948	54206	ERRFI1	GENE-33|MIG-6|MIG6|RALT	"Homo sapiens ERBB receptor feedback inhibitor 1 (ERRFI1), mRNA [NM_018948]"	hs|chr1:8072267-8072208	TCAGTATTTCCTGGGGATTGTTTGCTTTTTAAGTAAAACACTTCTGACCCATAGCTCAGT	coding	ENST00000377482
CUST_H6C_05303	2.3480413	1.2314577	2.3480413	up	16.274588	29.756443	3.8700027	5.1014605	P	P	hsa_circ_0009172						CGATGGTGAAAGAAGACTTTATCTCTCTCGACGTAGACTCCCTTCAGTCAGCTTCACAAA	circRNA					chr10	70218860	70229920	-	11060	645	"Hs68_RNase, Hs68_control, K562, Hepg2, H1hesc, Gm12878, Ag04450, A549, Sknshra"	"ANNOTATED, CDS, coding, INTERNAL, OVCODE, OVEXON"	NM_001080449	DNA2	"Jeck2013, Salzman2013"
CUST_H6L_78590	-2.4736454	-1.3066387	2.4736454	down	4150.852	1954.5697	12.060598	10.75396	P	P	T307409					hs|chr6:084505986-084505927	CCCCCTAAGACAATACTACAATAGGCAATTGCAACTGTAAGACCAGGACAGAGGTTTAGG	noncoding			T307409
A_23_P252388	-2.1304553	-1.0911617	2.1304553	down	55.460598	21.136118	5.717475	4.626313	P	P	NM_024867	79925	SPEF2	CT122|KPL2	"Homo sapiens sperm flagellar 2 (SPEF2), transcript variant 1, mRNA [NM_024867]"	hs|chr5:35800189-35800248	TGTGGCTGTTGGAACTCATGTCTTCCAACAAGTCAACGCTTCCATTCCAAGTGCAGAAAA	coding	ENST00000356031
CUST_H6L_75728	5.91981	2.5655508	5.91981	up	19.099016	93.567986	4.1056905	6.6712413	P	P	T034582					hs|chr1:246466340-246466399	AATGAATAGCTACAGCACTGAGCTCCTAACACAACAATAGCTGAAGAGCAGACAGAGTCT	noncoding			T034582
A_33_P3333146	-9.848903	-3.299963	9.848903	down	299.34595	27.399403	8.284594	4.9846306	P	P	NM_015085	23108	RAP1GAP2	GARNL4|RAP1GA3	"Homo sapiens RAP1 GTPase activating protein 2 (RAP1GAP2), transcript variant 1, mRNA [NM_015085]"	hs|chr17:2934231-2934290	ACTCCCCGAGATCGAACCTGAAATTCCGCTTTGACAAGCTCAGCCATGCCAGCTCTGGTG	coding	ENST00000254695
A_24_P942370	3.5362039	1.8222015	3.5362039	up	6.681936	17.766138	2.5638936	4.386095	P	P	NM_003774	8693	GALNT4	GALNAC-T4|GALNACT4	"Homo sapiens polypeptide N-acetylgalactosaminyltransferase 4 (GALNT4), mRNA [NM_003774]"	hs|chr12:89913563-89913504	TCCCTATAACTCAAAATAACTTGTTTGTAAAAGAAAATTTGTTTACTTACCCATTAGTAA	coding	ENST00000548729
A_24_P40529	-2.182964	-1.1262884	2.182964	down	172.39778	71.89719	7.438833	6.312545	P	P	NM_018196	55217	TMLHE	AUTSX6|BBOX2|TMLD|TMLH|TMLHED|XAP130	"Homo sapiens trimethyllysine hydroxylase, epsilon (TMLHE), transcript variant 1, mRNA [NM_018196]"	hs|chrX:154720085-154720026	AGTGTGGTAATCCTATGAGGGATAATTGCAGAAAGGTTTTAGAGACTTGTGAGGTTCCAT	coding	ENST00000334398
A_21_P0013271	-2.6000228	-1.3785243	2.6000228	down	23.934217	7.027303	4.444938	3.0664139	P	A	NM_001195243	100287482	SMKR1		"Homo sapiens small lysine-rich protein 1 (SMKR1), mRNA [NM_001195243]"	hs|chr7:129152443-129152502	ACTTCCTCTGTTATGCCAGATATGGTTAGCCACTTTGGTTTTTTAGGAGCTATAGGATGG	coding
A_23_P28012	-2.165078	-1.114419	2.165078	down	93.83892	36.885765	6.508646	5.394227	P	P	NM_033196	91120	ZNF682	BC39498_3	"Homo sapiens zinc finger protein 682 (ZNF682), transcript variant 1, mRNA [NM_033196]"	hs|chr19:20117991-20117932	GACTTGAGGATTTACACTTAAGGAAGGATGGGGAAAATGTGGGTGAGTGTAAGGATCAAA	coding	ENST00000601100
CUST_H6L_62970	6.5095835	2.7025652	6.5095835	up	2.5982537	13.26267	1.2684147	3.97098	A	P	NONHSAT205518					hs|chr5:028192670-028192729	CAAACAAAGCAGAAGACCTTAACTCCCAGCTTGAGATCCCATGGGAACAACCATAATTGT	noncoding																NONHSAT205518.1
CUST_H6L_21461	-4.9960012	-2.3207738	4.9960012	down	13.456529	2.374276	3.5910552	1.2702813	P	A	ENST00000467539	10669	CGREF1	CGR11	cell growth regulator with EF-hand domain 1 [Source:HGNC Symbol;Acc:16962] [ENST00000467539]	hs|chr2:27325318-27325259	ATTCTCCACTTTTCTGACAGACTTCTGCAGAGCTACCTAAAGGGACTAGGAAGGACAGAA	noncoding				lnc-PREB-1:1
CUST_H6L_51521	5.2355943	2.3883533	5.2355943	up	458.49286	2869.2156	8.922476	11.310829	P	P	NM_001256310	2744	GLS	AAD20|GAC|GAM|GLS1|KGA	"Homo sapiens glutaminase (GLS), transcript variant 2, mRNA [NM_001256310]"	hs|chr2:191769730-191769789	GCATTCTACTGGAGATACCAAAGTTCCCTTCTGTCTTCAGTCCTGTGTAAAACCTTTGAA	coding/noncoding																NONHSAT183309.1
A_24_P115007	-6.3292894	-2.6620436	6.3292894	down	288.441	41.856	8.229448	5.5674047	P	P	NM_170740	7915	ALDH5A1	SSADH|SSDH	"Homo sapiens aldehyde dehydrogenase 5 family, member A1 (ALDH5A1), transcript variant 1, mRNA [NM_170740]"	hs|chr6:24536869-24536928	AACTTCCCAGCGATGATAATGTACATGAAATTAGCCACGTAACAAGAGTCTATTTGCCTT	coding	ENST00000357578
A_33_P3272614	-3.3263085	-1.733922	3.3263085	down	267.07568	75.4877	8.114342	6.3804197	P	P	NM_014811	9858	PPP1R26	KIAA0649	"Homo sapiens protein phosphatase 1, regulatory subunit 26 (PPP1R26), mRNA [NM_014811]"	hs|chr9:138376734-138376793	TGATTCCGTGGACAGGGACATTGAGGAGGCCATCCAGGAGTACCTGAAGGCAAAGAGTGG	coding	ENST00000401470
A_23_P434890	2.816652	1.4939814	2.816652	up	94.285736	256.34088	6.515705	8.009686	P	P	NM_014550	29775	CARD10	BIMP1|CARMA3	"Homo sapiens caspase recruitment domain family, member 10 (CARD10), mRNA [NM_014550]"	hs|chr22:37886506-37886447	AGGAGGGCGGCTGCTCTGTCATGAGAATGTACGGCCCGTGGATGATTAACGGGCCTTTTT	coding	ENST00000251973
A_33_P3285540	-2.3235183	-1.216311	2.3235183	down	23.467066	7.7299943	4.415166	3.198855	P	A	NM_001130861	7122	CLDN5	AWAL|BEC1|CPETRL1|TMVCF	"Homo sapiens claudin 5 (CLDN5), transcript variant 1, mRNA [NM_001130861]"	hs|chr22:19510887-19510828	TTTTCTGTGCGCGGCGCTGTTTCCATAGGCAGAGCGGGTGTCAGACTGAGGATTTCGCTT	coding	ENST00000413119
A_24_P926960	-2.152167	-1.1057901	2.152167	down	28.455696	10.258977	4.705574	3.599784	P	P	NM_001409	1953	MEGF6	EGFL3	"Homo sapiens multiple EGF-like-domains 6 (MEGF6), mRNA [NM_001409]"	hs|chr1:3405056-3404997	TGCTCTGAGATATTCAGTCACCACAGTTCCCAAATGGCCTAGGAATTCAGAGAGTCAGAA	coding
CUST_H6C_14537	2.0370033	1.0264482	2.0370033	up	51.89788	91.55899	5.614927	6.641375	P	P	hsa_circ_0057659						GTCTCTCCGGTGTGGTCGTCGTAGGTTATTTCGTCAAGAGTGTTGAATTGAAATTTGTTT	circRNA					chr2	198351307	198351922	-	615	615	"K562, Huvec, Hmec, H1hesc, Gm12878"	"ANNOTATED, CDS, coding, OVCODE, OVEXON, UTR3"	NM_002156	HSPD1	Salzman2013
A_24_P402779	4.9624133	2.3110418	4.9624133	up	22.851234	94.384636	4.3723817	6.6834235	P	P	NM_005485	10039	PARP3	ADPRT3|ADPRTL2|ADPRTL3|ARTD3|IRT1|PADPRT-3	"Homo sapiens poly (ADP-ribose) polymerase family, member 3 (PARP3), transcript variant 2, mRNA [NM_005485]"	hs|chr3:51979914-51980199	CCTACACTTCAACACATCTGGAAAGTAAACCAAGAAGGGGAGGAAGACAGATTCCAGGCC	coding	ENST00000475782
CUST_H6C_12773	3.5870202	1.8427858	3.5870202	up	10.22068	28.154959	3.1801815	5.0229673	A	P	hsa_circ_0047644						GTGGTTCTAAAGGACAAGCTCCTAACAAAAGTTGACTACTAGGAGACCCGTCGTATGACT	circRNA					chr18	46783379	46906128	-	122749	1267	"Bj, Ag04450, Sknshra"	"ANNOTATED, CDS, coding, INTERNAL, OVCODE, OVEXON"	NM_017653	DYM	Salzman2013
A_23_P95640	2.3419228	1.2276936	2.3419228	up	75.25398	161.70085	6.173152	7.4008455	P	P	NM_001007544	440712	C1orf186	RHEX	"Homo sapiens chromosome 1 open reading frame 186 (C1orf186), mRNA [NM_001007544]"	hs|chr1:206239073-206239014	TGAGAACTATGGAGTCCATCAGCAGAGATAGTAGTGAAGTCTCTCCCCAGGGAAAATTTT	coding	ENST00000582070
CUST_H6L_56785	2.7968185	1.4837866	2.7968185	up	21.973337	49.405598	4.3163776	5.800164	P	P	NONHSAT193850					hs|chr3:048667877-048667936	CAGGTCATGGAAGAGTTCCCCAAGTTTGACAATGATGAGGAGGATGAAAAGGGAAGAGAT	noncoding																NONHSAT193850.1
CUST_H6L_75276	4.3975534	2.136701	4.3975534	up	6.472808	21.560701	2.5178838	4.654585	A	P	ENST00000625205					hs|chr2:200773874-200773826	GTAGGAGACACCTCCAGAGAAAGTAACAGCTCTCAATTGATTAGCTGAGTCTCCACCAGC	noncoding	ENST00000625205															NONHSAT186151.1
A_23_P154235	15.963676	3.996721	15.963676	up	2.7786052	36.64295	1.387048	5.383769	A	P	NM_004688	9111	NMI		"Homo sapiens N-myc (and STAT) interactor (NMI), mRNA [NM_004688]"	hs|chr2:152127069-152127010	CCATGTTTCTGAATCTTCTTTGTTTCAAATGGTGCTGCATGTTTTCAACTACAATAAGTG	coding	ENST00000243346
A_21_P0000511	-98.9325	-6.6283727	98.9325	down	13443.06	129.96161	13.740978	7.1126056	P	P	NR_024342	100170221	SNAR-H	snaR-2	"Homo sapiens small ILF3/NF90-associated RNA H (SNAR-H), small nuclear RNA [NR_024342]"	hs|chr2:78182103-78182044	GGAGGCGAGGGTGCGAGGGTACGAGTTTGAGGCCAACCTGGTCCACATTGGTTGAAAAAA	noncoding		NR_024342.1
CUST_H6L_26806	2.2513356	1.1707811	2.2513356	up	721.2875	1967.9882	9.593685	10.764466	P	P	ENST00000506241	3572	IL6ST	CD130|CDW130|GP130|IL-6RB	"interleukin 6 signal transducer (gp130, oncostatin M receptor) [Source:HGNC Symbol;Acc:6021] [ENST00000506241]"	hs|chr5:55251882-55251823	TTTTAACTATCCCTGCCTGTGACTTTCAAGGTTTGTATCTGTGAGATGGAGCCTGACTCT	noncoding																NONHSAT204186.1
A_23_P73345	3.5001054	1.8073983	3.5001054	up	54.168697	172.49484	5.6815715	7.48897	P	P	NM_198159	4286	MITF	CMM8|MI|WS2|WS2A|bHLHe32	"Homo sapiens microphthalmia-associated transcription factor (MITF), transcript variant 1, mRNA [NM_198159]"	hs|chr3:69987007-69987066	ACATACAGCAAGCCCAACGGCAGCAGGTAAAGCAGTACCTTTCTACCACTTTAGCAAATA	coding	ENST00000461014
A_23_P35148	3.7107437	1.8917084	3.7107437	up	297.98093	1276.5204	8.277614	10.169322	P	P	NM_005645	6884	TAF13	TAF(II)18|TAF2K|TAFII-18|TAFII18	"Homo sapiens TAF13 RNA polymerase II, TATA box binding protein (TBP)-associated factor, 18kDa (TAF13), mRNA [NM_005645]"	hs|chr1:109607271-109607212	TGAAGATATCGTCTTCTTGATTCGAAAGGACCCAAGGAAGTTTGCCAGGGTTAAAGACTT	coding	ENST00000338366
A_33_P3252394	-2.0657988	-1.0466998	2.0657988	down	32.119568	12.160259	4.8927445	3.8460448	P	P	NM_006705	10912	GADD45G	CR6|DDIT2|GADD45gamma|GRP17	"Homo sapiens growth arrest and DNA-damage-inducible, gamma (GADD45G), mRNA [NM_006705]"	hs|chr9:92221400-92221459	GGCAATGCTTCGTTTTCTAAAGGATGCTGCTGTTGAAGCTTTGAATTTTACAATAAACTT	coding	ENST00000252506
CUST_H6L_34028	-2.2151694	-1.1474171	2.2151694	down	237.75023	102.30951	7.9368453	6.789428	P	P	NONHSAT149960					hs|chr1:161465447-161465506	ACCCCCTGAAATTCATGACATGATAATATGATGAGTAGGGATTTATGTCATTTGTCTTTC	noncoding																NONHSAT149960.1
A_33_P3588134	-2.1101902	-1.077373	2.1101902	down	113.040344	46.49771	6.790283	5.71291	P	P	NM_052839	56666	PANX2	PX2|hPANX2	"Homo sapiens pannexin 2 (PANX2), transcript variant 1, mRNA [NM_052839]"	hs|chr22:50617648-50617707	AGATCCTCATCGCCACCTTCGACGAGCCGAGAACGGTCGTGAGTACTGTGGAGTTTTGAG	coding/noncoding	ENST00000395842	NR_027691.1
A_24_P200854	-2.632544	-1.3964577	2.632544	down	88.559814	28.176277	6.4203663	5.0239086	P	P	NM_006735	3199	HOXA2	HOX1K|MCOHI	"Homo sapiens homeobox A2 (HOXA2), mRNA [NM_006735]"	hs|chr7:27140409-27140350	CTGACAGCTTAGACTTTTTTACAGACACACTCACCACAATCGACTTGCAGCATCTGAATT	coding	ENST00000612779
CUST_H6L_75159	-9.152531	-3.1941707	9.152531	down	23.826164	2.3454723	4.437021	1.2428501	P	A	ENST00000619123					hs|chr12:122986111-122986170	CGTGCCACACCAGAGAATAAGGAACTCCATAGCCTGAAAGGGAACTGAATAAAAATAAAC	noncoding	ENST00000619123															NONHSAT162909.1
CUST_H6L_58388	-2.9450262	-1.5582805	2.9450262	down	18.617727	4.804859	4.067767	2.5094867	P	A	NONHSAT197384					hs|chr3:104011815-104011874	ATTTTTCATAAAGGCAAAGATTCCAGATGTTTAAAGACTTTGCGTGTGTGCGCGTGTGTG	noncoding																NONHSAT197384.1
CUST_H6L_21514	29.331078	4.874358	29.331078	up	8.301708	210.4878	2.8754807	7.749839	A	P	NM_001253826	79623	GALNT14	GALNT15|GalNac-T10|GalNac-T14	"Homo sapiens polypeptide N-acetylgalactosaminyltransferase 14 (GALNT14), transcript variant 2, mRNA [NM_001253826]"	hs|chr2:31337671-31337612	TTTCCCATGTCTCTTGCAAGAAGCTCAGTTCCATTTGCAGACTCAGGTCTTTCTTCAAGT	coding
A_23_P160503	4.121545	2.0431852	4.121545	up	135.03413	583.29956	7.0588255	9.102011	P	P	NM_016066	51022	GLRX2	CGI-133|GRX2	"Homo sapiens glutaredoxin 2 (GLRX2), transcript variant 1, mRNA [NM_016066]"	hs|chr1:193066821-193066762	AAGCTTTTCCATGACATGAATGTTAACTATAAAGTGGTGGAACTGGACCTGCTTGAATAT	coding	ENST00000472197
A_24_P941557	-3.205838	-1.6807015	3.205838	down	16.289148	3.8756917	3.871245	2.1905434	P	A	NM_001011703	89853	MVB12B	C9orf28|FAM125B	"Homo sapiens multivesicular body subunit 12B (MVB12B), transcript variant 2, mRNA [NM_001011703]"	hs|chr9:129159847-129159906	CAGCCAATATGCAACAGGATAATTGAATGTTCATTAATGCTTCCAAGTAAAAGCCATTTG	coding	ENST00000489637
A_33_P3259725	-2.456108	-1.2963741	2.456108	down	29.142586	9.189814	4.743514	3.44714	P	P	ENST00000309237	116931	MED12L	NOPAR|TNRC11L|TRALP|TRALPUSH	mediator complex subunit 12-like [Source:HGNC Symbol;Acc:HGNC:16050] [ENST00000309237]	hs|chr3:150910377-150910436	CCACTAACATTTTTGATGAAGTAGACAAGAGTGACTTTAAAACTGACTTTGGTTCGGAAT	coding	ENST00000309237
CUST_H6L_67457	-2.8174462	-1.4943881	2.8174462	down	536.21313	196.6292	9.152828	7.65844	P	P	NONHSAT213635					hs|chr7:76693473-76693414	ATAGTCTGCTTTGTTCTGTAAATGATCCCTCTCGAGTGTAACTCACTAGTGGGCTGTGTC	noncoding																NONHSAT213635.1
A_19_P00812340	2.3915186	1.257927	2.3915186	up	915.6386	2657.6677	9.944059	11.201986	P	P	NM_000146	2512	FTL	LFTD|NBIA3	"Homo sapiens ferritin, light polypeptide (FTL), mRNA [NM_000146]"	hs|chr19:49469860-49469919	TCACTTCCTAGATGAGGAAGTTAAACTCATCAAGAAGATGGGTGACCACCTGACCAACCT	coding/noncoding	ENST00000455449			lnc-IGFBP3-1:1												NONHSAT120488.2
A_24_P177553	4.175197	2.0618443	4.175197	up	16.579319	55.45581	3.898438	5.9602823	P	P	BU963192				"AGENCOURT_10615922 NIH_MGC_141 Homo sapiens cDNA clone IMAGE:6744194 5', mRNA sequence [BU963192]"	hs|chr11:122928691-122928632	CAGGGAGAAAGAAGGGTTATTAACATTAAAAGAACTTGCAGTAATTCCTTTTTCTCTTCC	coding
CUST_H6L_23869	-5.769682	-2.5284917	5.769682	down	14.706692	2.295601	3.725482	1.1969903	P	A	ENST00000487477	129080	EMID1	EMI5|EMU1	EMI domain containing 1 [Source:HGNC Symbol;Acc:18036] [ENST00000487477]	hs|chr22:29650671-29650730	GGAATCCAATCACAGCTCAGGACAACAGGAGGATTATAGGTAATGGATCCAGACTCTAGT	coding
A_23_P145247	-2.520758	-1.3338575	2.520758	down	321.73648	124.7817	8.3906765	7.056819	P	P	NM_001023560	7741	ZSCAN26	SRE-ZBP|SREZBP|ZNF187	"Homo sapiens zinc finger and SCAN domain containing 26 (ZSCAN26), transcript variant a, mRNA [NM_001023560]"	hs|chr6:28245079-28245138	AAAGTTAAACAGCATTCTTCACTGCAGGACATCTCAGAGCATGTAACATAACTGCATGAT	coding	ENST00000316606
A_33_P3361037	-7.733788	-2.9511752	7.733788	down	116.55012	12.495281	6.835768	3.884593	P	P	NM_018728	55930	MYO5C		"Homo sapiens myosin VC (MYO5C), mRNA [NM_018728]"	hs|chr15:52486158-52486099	GCTCTGGAAATGATTCAGATCCCCAGCAGTTTCAAGCTAGGCTTTCTGAATAGGTTATAG	coding	ENST00000261839
A_23_P408094	-3.0390935	-1.603641	3.0390935	down	89.58786	24.578236	6.43842	4.834779	P	P	NM_002357	4084	MXD1	BHLHC58|MAD|MAD1	"Homo sapiens MAX dimerization protein 1 (MXD1), transcript variant 1, mRNA [NM_002357]"	hs|chr2:70142526-70143302	CGGGAGAGAGAAGCTGAACATGGTTATGCCTCCATGTTACCATACAATAACAAGGACAGA	coding	ENST00000410000
CUST_H6L_01425	2.2669077	1.1807256	2.2669077	up	29.815374	55.391403	4.7779408	5.9586663	P	P	ENST00000612427					hs|chr16:066599648-066599589	TGGAGAGACTTCAGAGATCATCTTATTCTCCTCATTGCTAAGTTTTCTAAATACTTGCCT	noncoding	ENST00000612427															NONHSAT173977.1
CUST_H6L_11436	-6.738488	-2.752425	6.738488	down	76.43193	9.162581	6.1955276	3.4431026	P	A	NM_001005404	388403	YPEL2	FKSG4	"Homo sapiens yippee-like 2 (Drosophila) (YPEL2), mRNA [NM_001005404]"	hs|chr17:57474507-57474566	ATCATTGAACTAGCACACATGATCAAGGACAATGGCTGGGACTGATTGGACAGCATCTAC	coding/noncoding				lnc-YPEL2-1:1												NONHSAT175436.1
A_33_P3237634	-4.01406	-2.005062	4.01406	down	127.80989	27.136095	6.975974	4.970912	P	P	NM_004089	1831	TSC22D3	DIP|DSIPI|GILZ|TSC-22R|hDIP	"Homo sapiens TSC22 domain family, member 3 (TSC22D3), transcript variant 2, mRNA [NM_004089]"	hs|chrX:106956545-106956486	CCTTATCCTGATGTATGGTTCCAGGATTTGGATTTTGATTTTCCAAATGTAGCTTGAAAT	coding/noncoding	ENST00000372383															NONHSAT223499.1
CUST_H6L_37724	2.0145383	1.0104492	2.0145383	up	14.809971	23.02096	3.73363	4.744079	P	P	NONHSAT157578					hs|chr10:120660845-120660786	ATAGAAGAGTACACATTCCACATTCTCCTGACATCTCGTTGCTTTCTTCTTTGCAGGAAT	noncoding																NONHSAT157578.1
CUST_H6L_46943	-2.293521	-1.1975641	2.293521	down	42.33962	14.6022	5.306846	4.109282	P	P	NONHSAT174286					hs|chr16:009293171-009293230	AAATTGGTCTCAATTCAAACCACTGCTCATTAAATTGCCTCCTTGAAAATCCGCCATCTC	noncoding																NONHSAT174286.1
A_23_P110266	-5.639329	-2.4955235	5.639329	down	70.12583	10.03298	6.0662475	3.570724	P	A	NM_024574	79625	NDNF	C4orf31|NORD	"Homo sapiens neuron-derived neurotrophic factor (NDNF), mRNA [NM_024574]"	hs|chr4:121957475-121957416	GGGGGGCACTCTGTAAAGTATCAGAGTAAGGTTGTGAAAACTAGAAAGTTCTGTTAGTTA	coding	ENST00000379692
A_24_P416346	4.77023	2.2540588	4.77023	up	143.59143	733.05927	7.155958	9.410017	P	P	NM_001079675	2118	ETV4	E1A-F|E1AF|PEA3|PEAS3	"Homo sapiens ets variant 4 (ETV4), transcript variant 2, mRNA [NM_001079675]"	hs|chr17:41606025-41605966	TCTCAAGGCTGAGTTTGACCGGCCTGTCAGTGAGGAGGACACAGTCCCTTTGTCCCACTT	coding	ENST00000591713
A_33_P3294509	8.0299425	3.0053897	8.0299425	up	187.61221	1735.6898	7.572393	10.577783	P	P	NM_000610	960	CD44	CDW44|CSPG8|ECMR-III|HCELL|HUTCH-I|IN|LHR|MC56|MDU2|MDU3|MIC4|Pgp1	"Homo sapiens CD44 molecule (Indian blood group) (CD44), transcript variant 1, mRNA [NM_000610]"	hs|chr11:35253812-35253871	GCACACCCTTCCTCTGGTTTTTGTATATTTATTGATGGATCAATAATAATGAGGAAAGCA	coding	ENST00000263398
CUST_H6C_11500	4.8420506	2.275618	4.8420506	up	5.1818886	19.13703	2.20899	4.484608	A	P	hsa_circ_0040967						GATCAAGGAGTTCCGCCGGTTGAAGGTCCCTAGGTAAACAAATAAATGTTGTCGTAAGAT	circRNA					chr16	89710843	89712495	-	1652	1652	"Nhek, K562, Hepg2, H1hesc, Gm12878"	"ANNOTATED, CDS, coding, OVCODE, OVEXON, UTR3"	NM_002768	CHMP1A	Salzman2013
CUST_H6L_23661	3.3556683	1.7466002	3.3556683	up	40.837208	119.756386	5.25352	7.00012	P	P	ENST00000490091	7327	UBE2G2	UBC7	ubiquitin-conjugating enzyme E2G 2 [Source:HGNC Symbol;Acc:12483] [ENST00000490091]	hs|chr21:46220300-46220241	TTCAAATATTTTGTATTCCTGGTTGGTCGAATCCATGGATATGCAGCCGCAGATACACAG	coding
CUST_H6L_67435	3.4574585	1.789712	3.4574585	up	390.39465	1599.2734	8.682914	10.472626	P	P	NM_016038	51119	SBDS	CGI-97|SDS|SWDS	"Homo sapiens Shwachman-Bodian-Diamond syndrome (SBDS), mRNA [NM_016038]"	hs|chr7:66458243-66456269	CCACTATTCGGTGAAAACCAACAAGAGTACAAAACAGCAGGCTTTGGAAGTGATAAAGCA	coding/noncoding																NONHSAT213584.1
A_23_P153692	-2.0821955	-1.0581055	2.0821955	down	677.31836	356.6754	9.502586	8.444481	P	P	NM_006297	7515	XRCC1	RCC	"Homo sapiens X-ray repair complementing defective repair in Chinese hamster cells 1 (XRCC1), mRNA [NM_006297]"	hs|chr19:44048318-44047803	CGATACGTCACAGCCTTCAATGGGGAGCTCGAGGACTATATGAGTGACCGGGTTCAGTTT	coding	ENST00000262887
A_33_P3422968	-5.070556	-2.342144	5.070556	down	13.300408	2.333209	3.5735726	1.2314286	P	A	NM_001370	1768	DNAH6	DNHL1|Dnahc6|HL-2|HL2	"Homo sapiens dynein, axonemal, heavy chain 6 (DNAH6), mRNA [NM_001370]"	hs|chr2:84752742-84752801	GAACCGATTTCAGTTAATGACTGCAGGAATCATTAAACGTCCAGTAAGCATAGCAAAAAA	coding	ENST00000468661
CUST_H6L_02119	2.055351	1.0393848	2.055351	up	83.71277	158.30452	6.332206	7.3715906	P	P	ENST00000508948	57561	ARRDC3	TLIMP	arrestin domain containing 3 [Source:HGNC Symbol;Acc:29263] [ENST00000508948]	hs|chr5:90676607-90674544	CGGCCTTACAGATGATGATAATTCCGAAGAAGGCTTCCACACTATTCATTCAGGAAGGCA	noncoding				lnc-AC027323.1-2:1
CUST_H6L_18569	-5.7699313	-2.5285542	5.7699313	down	14.7873	2.302302	3.7319393	1.2033851	P	A	NONHSAT044238					hs|chr15:61200839-61200780	GTTGGAATCTCTGGAGAAAATGGCTCCTGAACATACAGGATTTTCAGTACAGTTTAAAAA	noncoding																NONHSAT044238.2
CUST_H6L_24290	2.4577813	1.2973566	2.4577813	up	18.88531	36.680305	4.0882697	5.3856263	P	P	NONHSAT088534					hs|chr3:016734311-016734252	TTGGCCAAACTGATGGACTCCATGTTAAAGTGCTTGCAGAGGAAAATTGATGAGTTGTGA	noncoding																NONHSAT088534.2
CUST_H6L_25280	19.397043	4.277765	19.397043	up	2.362458	37.448864	1.1381215	5.4158864	A	P	lnc-NAALADL2-9:1					hs|chr3:176028913-176028972	ACACTTCTGCTTAAGAAAACTTACCCAGTGTGTGGATGGACCAATAATAAAAAGGAATGT	noncoding				lnc-NAALADL2-9:1												NONHSAT093314.2
A_23_P37514	-4.0322556	-2.0115871	4.0322556	down	78.43919	15.831889	6.2342024	4.2226152	P	P	NM_015492	56905	C15orf39		"Homo sapiens chromosome 15 open reading frame 39 (C15orf39), mRNA [NM_015492]"	hs|chr15:75504433-75504492	TGGGCCTCATTTAAGGGATTCTGATGAGCCGATGGGCCCTGGAGGCAGCCCATTAAAGCA	coding	ENST00000360639
CUST_H6L_06297	2.2444775	1.1663797	2.2444775	up	9.891625	16.699448	3.1324542	4.298834	A	P	lnc-IL17RA-23:1					hs|chr22:016900585-016900644	ATTGAAGAAAGAGTAGCACTATTTACCGTCACCCCGAGGGATTCACTTGGGAAATTTCTG	noncoding				lnc-IL17RA-23:1												NONHSAT191935.1
A_23_P96899	2.1996846	1.1372967	2.1996846	up	8.824446	14.4863615	2.961588	4.0988846	P	P	NM_052891	114771	PGLYRP3	PGLYRPIalpha|PGRP-Ialpha|PGRPIA	"Homo sapiens peptidoglycan recognition protein 3 (PGLYRP3), mRNA [NM_052891]"	hs|chr1:153276470-153276411	CTGCTGCCTTATCAGCTGCAGAGGGTCTGATCTCCTATGCCATCCAGAAGGGTCACCTGT	coding	ENST00000290722
CUST_H6L_67590	8.632856	3.109838	8.632856	up	57.21648	493.95163	5.763226	8.873064	P	P	NONHSAT213985					hs|chr7:130603075-130603016	AAATCTGTTCACGCACGCTTTCTTCTATCATTGGATGTGTACACTGGCTCTGATTTTCCC	noncoding																NONHSAT213985.1
CUST_H6L_63799	-2.7089753	-1.4377472	2.7089753	down	16.84776	4.72385	3.923473	2.4857256	P	A	NONHSAT206375					hs|chr5:139012044-139012103	TTCCATGTTTGAGGTAGTTGGCAAATGCTAAGCTACCTATGTGGTGACAGTTGTCTGGAG	noncoding																NONHSAT206375.1
A_24_P394940	-7.176489	-2.8432782	7.176489	down	49.36373	5.4478817	5.539196	2.6959178	P	A	NM_000773	1571	CYP2E1	CPE1|CYP2E|P450-J|P450C2E	"Homo sapiens cytochrome P450, family 2, subfamily E, polypeptide 1 (CYP2E1), mRNA [NM_000773]"	hs|chr10:135346267-135346326	TGAAGTAAAAGAGTATGTGTCTGAAAGGGTGAAGGAGCACCATCAATCTCTGGACCCCAA	coding	ENST00000477500
A_23_P110253	-30.457844	-4.928742	30.457844	down	117.25829	3.2210808	6.8452334	1.9164915	P	P	NM_000222	3815	KIT	C-Kit|CD117|PBT|SCFR	"Homo sapiens v-kit Hardy-Zuckerman 4 feline sarcoma viral oncogene homolog (KIT), transcript variant 1, mRNA [NM_000222]"	hs|chr4:55606511-55606570	AAAGTGGTTGTTAGTTATAGATGTCTAGGTACTTCAGGGGCACTTCATTGAGAGTTTTGT	coding	ENST00000288135
CUST_H6L_40833	-2.5560873	-1.3539371	2.5560873	down	16.19113	4.801197	3.8627293	2.5087922	P	A	ENST00000408512					hs|chr12:000890412-000890353	TGTACCAAGGTAAAGCAAAGCTCTAGATGATGCAGGCATGTTATGTAGGCGTTAGCAGTA	noncoding	ENST00000408512			lnc-NINJ2-3:1												NONHSAT163170.1
CUST_H6L_02298	2.5515716	1.3513861	2.5515716	up	37.484787	81.13311	5.1248794	6.4762654	P	P	ENST00000461383	7414	VCL	CMD1W|CMH15|HEL114|MV|MVCL	vinculin [Source:HGNC Symbol;Acc:12665] [ENST00000461383]	hs|chr10:75823522-75823581	GGAATGATGAGCCAAGATACTGGACAGTTTGTTGGTAAATGTAGATAAGTGTTGATGTAT	noncoding				lnc-ADK-1:1
CUST_H6L_20865	2.0592828	1.0421419	2.0592828	up	8.903815	13.692723	2.975635	4.017777	P	P	ENST00000599159	2091	FBL	FIB|FLRN|RNU3IP1	fibrillarin [Source:HGNC Symbol;Acc:3599] [ENST00000599159]	hs|chr19:40329262-40329203	ACCCTTTGTTACTTTATGTGTTTATAAGCTGTTAAGTGTAGTGCCTTAAAACCTCAGGCT	coding
A_23_P36322	-2.2695022	-1.1823759	2.2695022	down	739.1655	357.6323	9.631106	8.44873	P	P	NM_001567	3636	INPPL1	OPSMD|SHIP2	"Homo sapiens inositol polyphosphate phosphatase-like 1 (INPPL1), mRNA [NM_001567]"	hs|chr11:71949487-71949546	CAGGGCAGTATCTCTCTGCCTATTTATTGGGGTGCCTATTTATTGGGGATCTGCATTCCC	coding	ENST00000298229
CUST_H6L_78096	-2.1839628	-1.1269484	2.1839628	down	946.2777	492.36176	9.994854	8.867906	P	P	T264867					hs|chr4:055599738-055599679	GATTTTAATATTTTTCACACGGCATGCCAATCCCCCCAAAATTTCTCCTGCTGTGACCTT	noncoding			T264867
A_23_P141146	-4.946506	-2.3064098	4.946506	down	615.33905	124.58051	9.360624	7.0542145	P	P	NM_032875	84961	FBXL20	Fbl2|Fbl20	"Homo sapiens F-box and leucine-rich repeat protein 20 (FBXL20), transcript variant 1, mRNA [NM_032875]"	hs|chr17:37417070-37417011	ACACTCAAATTATCACTGTCTGTAGCACACTTGTGCACCTGTCTTACATTCTCTGTTGCT	coding	ENST00000394294
CUST_H6L_68717	2.202615	1.1392174	2.202615	up	214.87985	507.6116	7.7744026	8.91362	P	P	NONHSAT215399					hs|chr8:009241057-009241116	TAGGCCTGTTTCATTCCTCTCTTTGAAATCAGTCACGTGGCTGGAGCTTGTGAATTACAG	noncoding																NONHSAT215399.1
CUST_H6L_12623	3.6558838	1.8702202	3.6558838	up	4.7731943	13.243821	2.0986798	3.9689	A	P	ENST00000605613	54873	PALMD	C1orf11|PALML	palmdelphin [Source:HGNC Symbol;Acc:15846] [ENST00000605613]	hs|chr1:100135028-100135087	TTCCTCAACACAGAACCCTTATCTCTGAAGGAGTCCTGAATTTAATCCCCGTAAACCTTT	coding
A_33_P3321657	-4.804538	-2.2643976	4.804538	down	341.99387	67.00164	8.482227	6.2178297	P	P	NM_001291860	3339	HSPG2	HSPG|PLC|PRCAN|SJA|SJS|SJS1	"Homo sapiens heparan sulfate proteoglycan 2 (HSPG2), transcript variant 1, mRNA [NM_001291860]"	hs|chr1:22148799-22148740	TAGAAGGGACCCTCCTGTGGTCTTTGTCTTGATTTTTCTTAATAAACGGTGCTATCCCCG	coding/noncoding	ENST00000374695			lnc-CELA3B-2:1
CUST_H6L_10286	-5.5419226	-2.4703865	5.5419226	down	49.27745	7.021488	5.536	3.0656133	P	A	lnc-STON1-1:1					hs|chr2:048787098-048787157	CTGAATGCAGCTTGTTTTGTGTGTGGGAAGGAATTACGTTTTAGGGTATTAAATATCCTT	noncoding				lnc-STON1-1:1												NONHSAT070624.2
CUST_H6L_73590	-8.556817	-3.0970743	8.556817	down	43.053387	3.995372	5.332017	2.2349427	P	A	NONHSAT224228					hs|chrX:129330528-129330587	GAAGCACTGTGATAAGATGTCATCCACCCGACAGTTTGAAGGAATGTACTTCAAGACCTG	noncoding																NONHSAT224228.1
CUST_H6L_75337	4.9296103	2.3014736	4.9296103	up	3.459763	13.06344	1.6471896	3.9486632	A	P	ENST00000635369					hs|chr3:020227912-020227966	CGTGGGGATTTTACGGGTGGAGTTACTCCGAAACCTTTAAGGCCGAGTGTGATAGATATT	noncoding	ENST00000635369
CUST_H6L_33464	2.3238008	1.2164865	2.3238008	up	26.000864	48.900402	4.5683947	5.784881	P	P	NONHSAT148316					hs|chr1:007845755-007845814	CTGGTGCTTTGTGGAAGATGAGCAAATCTACACCGATTCCATTCGTGTCTTAATTGTTCA	noncoding																NONHSAT148316.1
CUST_H6L_39841	-2.228778	-1.1562529	2.228778	down	44.721725	15.965921	5.390196	4.233943	P	P	NONHSAT161291					hs|chr11:071268282-071268341	TGCCTCTCCTAGGAAGTAGATCTGGGTATAAGTCTATGTTTCTTTATGCATATGCATATT	noncoding																NONHSAT161291.1
A_24_P694820	-2.2401536	-1.1635976	2.2401536	down	25.183086	8.646939	4.5211587	3.357561	P	A	ENST00000580580					hs|chr18:074696037-074696096	GCCGCTGTCTAAGAGTTAAGGGTTTTCTGGGTGACGTTTAACAATAATAAAGGTGACTGC	noncoding	ENST00000580580			lnc-ZNF236-1:5												NONHSAT059971.2
A_33_P3327106	8.126367	3.0226104	8.126367	up	2.422237	15.449571	1.1684401	4.1910505	A	P	AF109190	100129900	LOC100129900		"Homo sapiens P008-1 and putative P008-2 mRNA, complete cds. [AF109190]"	hs|chr3:29461211-29461270	TGGGTTCCATATGATGTTGGCTATAGGTAGAAGGGGAGAGCGATGCATATGTAAGTTTGT	coding
A_21_P0013234	2.0897841	1.063354	2.0897841	up	220.96432	497.81503	7.8219924	8.885346	P	P	TCONS_l2_00025976		XLOC_l2_013460		"BROAD Institute lincRNA (XLOC_l2_013460), lincRNA [TCONS_l2_00025976]"	hs|chr7:65224954-65225013	CTTGAGGGCTGTCAAAAATGCTATTGATGATGGTAAGATCCTCACCATATTTCAATTCTA	noncoding
CUST_H6L_14658	-2.4122636	-1.2703876	2.4122636	down	74.47012	25.53803	6.156937	4.8865495	P	P	ENST00000534246	1982	EIF4G2	AAG1|DAP5|NAT1|P97	"eukaryotic translation initiation factor 4 gamma, 2 [Source:HGNC Symbol;Acc:3297] [ENST00000534246]"	hs|chr11:10828716-10828657	GGCTGCAATTTTCATTTGAAAAGTTCTTAAGTTTTCATTGACAGCCTTCTAAGAACTGCC	coding
CUST_H6L_19526	2.1265943	1.0885448	2.1265943	up	209.88707	475.0719	7.736717	8.825262	P	P	NM_005082	7706	TRIM25	EFP|RNF147|Z147|ZNF147	"Homo sapiens tripartite motif containing 25 (TRIM25), mRNA [NM_005082]"	hs|chr17:54968333-54968274	GTCATGGTGACCCTGATCCAGTTTGGGTGGAAATCCTTCCTAAGTATCATAAGAAGCATC	coding/noncoding				lnc-COIL-7:1
A_21_P0000668	-4.713876	-2.2369137	4.713876	down	355.0023	71.25233	8.538132	6.301218	P	P	NR_036636	8759	ADAM1A	ADAM1|ADAM1P|FTNAP|Ftna|PH-30a	"Homo sapiens ADAM metallopeptidase domain 1A (pseudogene) (ADAM1A), non-coding RNA [NR_036636]"	hs|chr12:112339590-112339649	ATAGATAGCTTTAGTGGCTCTGACTCAGATATACTGATGTAGAAGGAAGGATTCTTTCAC	noncoding	ENST00000602903	NR_036636.1
CUST_H6L_40822	2.2682161	1.1815581	2.2682161	up	12.026081	20.876785	3.42593	4.607488	A	P	NONHSAT163114					hs|chr12:131992097-131992156	CCTGTGGCTCATCTTTGATTCTGTCTTCTTCATTCTCTCGGAAACACTTTAGACAGCTGA	noncoding																NONHSAT163114.1
CUST_H6L_52738	-2.2780213	-1.1877813	2.2780213	down	798.58655	385.02087	9.736636	8.548855	P	P	NONHSAT186694					hs|chr2:013556049-013556108	TGGCGGCAACCATTTAGTACATTTAATTATCCCCCCAATCTGTCACAGTTGAGACAAAAG	noncoding																NONHSAT186694.1
A_24_P801079	-2.2437541	-1.1659145	2.2437541	down	5085.009	2607.8743	12.339635	11.17372	P	P	AY239294				"Homo sapiens proliferation-inducing protein 9 mRNA, complete cds. [AY239294]"	hs|chr9:136216408-136215841	GTCCAATGCCAAAATTCTTAGGCCTTTTCTCAAACAGGGGATTCACCACTTTCTTAGCCT	coding
CUST_H6L_05535	-2.448012	-1.2916107	2.448012	down	86.83554	29.679485	6.3890734	5.0974627	P	P	NM_001282699	83641	FAM107B	C10orf45	"Homo sapiens family with sequence similarity 107, member B (FAM107B), transcript variant 6, mRNA [NM_001282699]"	hs|chr10:14613854-14613795	CTTCCTGGGCTAACTCTTCTCTTGCTAAAGGATGATTTTTCACCACCTTGAATGCCCATG	coding/noncoding				lnc-FRMD4A-5:1
CUST_H6L_03556	-3.378268	-1.7562838	3.378268	down	23.865011	5.4067574	4.440765	2.6844811	P	A	ENST00000528286	23213	SULF1	SULF-1	sulfatase 1 [Source:HGNC Symbol;Acc:20391] [ENST00000528286]	hs|chr8:70385523-70408021	CTAAGGGACTTGGACATGCTACTGTTTAACTGCTGTCGGGATTCTTCACTTCTCTTGAAC	noncoding				lnc-C8orf34-4:1
A_33_P3304983	-6.6580634	-2.7351027	6.6580634	down	224.88329	30.036705	7.8497305	5.114628	P	P	NM_002736	5577	PRKAR2B	PRKAR2|RII-BETA	"Homo sapiens protein kinase, cAMP-dependent, regulatory, type II, beta (PRKAR2B), mRNA [NM_002736]"	hs|chr7:106781339-106781398	AGATGGGGAGCATGTAATTGATCAAGGTGACGATGGTGACAACTTTTATGTAATTGATAG	coding	ENST00000393613
A_23_P125837	2.3749359	1.2478886	2.3749359	up	102.63716	235.2527	6.6483703	7.896259	P	P	NM_016500	51260	PBDC1	CXorf26	"Homo sapiens polysaccharide biosynthesis domain containing 1 (PBDC1), transcript variant 1, mRNA [NM_016500]"	hs|chrX:75395344-75395403	ACCAAAGTAGATGACCAAATTTACTCTGAGTTCCGGAAAAATTTTGAGACCCTTAGGATA	coding	ENST00000373357
A_33_P3274701	2.0001032	1.0000744	2.0001032	up	44.492466	75.6555	5.3832507	6.383325	P	P	AK024162				"Homo sapiens cDNA FLJ14100 fis, clone MAMMA1000855. [AK024162]"	hs|chr1:2144562-2144503	TCCAAAACTGGGGCAGGAAAAGAGCATTCAGGCCAGGCAGCGAAAACCCCAGCTCTGGTA	coding
CUST_H6L_19598	-3.6188493	-1.855531	3.6188493	down	29.952143	6.3949475	4.785733	2.9302022	P	A	lnc-ACE-3:1					hs|chr17:061259876-061259935	TCTATGAAAACTCATTTGAGGACTTTTTTGGGGAATCAAAGGGGTTCCTGAAGAAGCAGA	noncoding				lnc-ACE-3:1												NONHSAT055191.2
CUST_H6L_46506	2.5765386	1.3654342	2.5765386	up	69.66546	164.29172	6.056822	7.422256	P	P	NONHSAT173350					hs|chr16:81535802-81535861	CCGGGACCTGGGCTGACAGTTGCAGCATAACAAGGATTAGGTGAGATGCTACATCAGTGA	noncoding																NONHSAT173350.1
CUST_H6L_28836	-4.727585	-2.2411034	4.727585	down	30.645493	5.0335984	4.819913	2.5788095	P	A	NM_001079653	221935	SDK1		"Homo sapiens sidekick cell adhesion molecule 1 (SDK1), transcript variant 2, mRNA [NM_001079653]"	hs|chr7:4215465-4218174	ACATTTAAAGAAGTACCGGCGCTATGAAGTAATAATGACCGCCTATAACATCATCGGCGA	coding
CUST_H6L_17802	2.210227	1.1441946	2.210227	up	14.249901	24.38729	3.6799307	4.8241253	P	P	ENST00000556089	91612	CHURC1	C14orf52|My015|chch	churchill domain containing 1 [Source:HGNC Symbol;Acc:20099] [ENST00000556089]	hs|chr14:65390895-65390954	TGGAAGTCGATATGTTACACAAAATATTCTGAGGCCTATTTCAATATTGTATTGCGCACA	coding
CUST_H6L_29577	2.810966	1.491066	2.810966	up	262.35138	827.23035	8.087399	9.5784645	P	P	NM_006136	830	CAPZA2	CAPPA2|CAPZ	"Homo sapiens capping protein (actin filament) muscle Z-line, alpha 2 (CAPZA2), mRNA [NM_006136]"	hs|chr7:116552182-116556160	CCTAACAGTGTCTAATGAAGTGCAAACAGCAAAAGAATTTATAAAGATTGTAGAAGCTGC	coding/noncoding				lnc-ST7-3:1
A_24_P91852	3.076474	1.6212778	3.076474	up	73.16413	210.68964	6.129838	7.751116	P	P	NM_006520	6990	DYNLT3	RP3|TCTE1L|TCTEX1L	"Homo sapiens dynein, light chain, Tctex-type 3 (DYNLT3), mRNA [NM_006520]"	hs|chrX:37698509-37698450	ATACATATAGAGAGCGGAACCATAACTCATTGAATTTTGGAGAGGAATAAGCTTAGCGTT	coding/noncoding	ENST00000378578															NONHSAT223268.1
A_33_P3422010	2.38657	1.2549386	2.38657	up	10.268718	18.552332	3.1875815	4.44252	A	P	NM_001291661	201625	DNAH12	DHC3|DLP12|DNAH12L|DNAH7L|DNAHC12|DNAHC3|DNHD2|HDHC3|HL-19|HL19	"Homo sapiens dynein, axonemal, heavy chain 12 (DNAH12), transcript variant 3, mRNA [NM_001291661]"	hs|chr3:57431029-57430970	TATAGGCTTTGCTCAGAGCAGCTCTCATCGCAATTTCATTACGACTATGGAATGCGAGCA	coding	ENST00000351747
A_23_P317324	-3.428452	-1.7775574	3.428452	down	68.51421	16.185946	6.0303774	4.25282	P	P	NM_005241	2122	MECOM	AML1-EVI-1|EVI1|MDS1|MDS1-EVI1|PRDM3	"Homo sapiens MDS1 and EVI1 complex locus (MECOM), transcript variant 2, mRNA [NM_005241]"	hs|chr3:168806898-168806839	ATGAGGAAAATGGAAGATAATCAATATTCTGAAGCTGAGCTGTCTTCTTTTAGTACTTCC	coding	ENST00000468789
A_23_P301886	-4.1393776	-2.049414	4.1393776	down	20.669922	3.8427856	4.226365	2.1769512	P	A	NM_009586	6493	SIM2	HMC13F06|HMC29C01|SIM|bHLHe15	"Homo sapiens single-minded family bHLH transcription factor 2 (SIM2), transcript variant SIM2s, mRNA [NM_009586]"	hs|chr21:38117806-38117865	CACTCCAACCAGAAGTGAATATTTGAGACAAACGGCCTATTGGCTATTTTCCCATGCCAG	coding	ENST00000481185
CUST_H6L_32619	2.163561	1.1134079	2.163561	up	8.434952	13.632625	2.8981192	4.011527	A	P	ENST00000567619					hs|chr16:32963373-32963314	TCAGGCTCAGGACAGAGCCAGTCCGTGTGCCAGAAAATCAAGAAACACTCAGAGCCTGAG	noncoding																NONHSAT142055.2
CUST_H6L_04605	3.2933457	1.719554	3.2933457	up	79.1475	248.28798	6.248941	7.968495	P	P	NM_012309	22941	SHANK2	AUTS17|CORTBP1|CTTNBP1|ProSAP1|SHANK|SPANK-3	"Homo sapiens SH3 and multiple ankyrin repeat domains 2 (SHANK2), transcript variant 1, mRNA [NM_012309]"	hs|chr11:70935807-70935748	TCTAGAATACAGACAGTTCCTGCTCTAAGAGGCCATCTGTGAGGCTCAGTCTCCCAACAC	coding/noncoding				lnc-DHCR7-5:1
A_23_P147495	-2.4043365	-1.2656388	2.4043365	down	82.0667	28.449066	6.3033323	5.0376935	P	P	NM_021946	63035	BCORL1	BCoR-L1|CXorf10	"Homo sapiens BCL6 corepressor-like 1 (BCORL1), mRNA [NM_021946]"	hs|chrX:129191457-129191516	TCTACCAATTGCTATTTTTCCGAACAATCCTTGTAGAGTATGTACCATCCAAAGGCAGGA	coding	ENST00000218147
A_23_P501887	-2.507504	-1.326252	2.507504	down	608.52155	257.5492	9.341624	8.015372	P	P	NM_013406	1725	DHPS	DHS|DS|MIG13	"Homo sapiens deoxyhypusine synthase (DHPS), transcript variant 2, mRNA [NM_013406]"	hs|chr19:12790482-12790344	GCTGATGCCCATTCTGGACCAGATGGTGATGGAGCAGAACACAGAGGGTGTAAAGTGGAC	coding/noncoding	ENST00000593432	NR_038192.1
A_21_P0011737	4.2031903	2.0714848	4.2031903	up	3.6139529	11.591351	1.7059443	3.777429	A	P	TCONS_l2_00013007		XLOC_l2_006996		"BROAD Institute lincRNA (XLOC_l2_006996), lincRNA [TCONS_l2_00013007]"	hs|chr19:29804839-29778446	CGGTTATTGATCGAGAGTGAATTATGACCCCTTCAGGATGCTTCAGTAGAAAGTGGAAAT	noncoding
CUST_H6L_17207	-5.4426303	-2.444304	5.4426303	down	295.86273	50.084217	8.265789	5.821485	P	P	NM_004392	1602	DACH1	DACH	"Homo sapiens dachshund family transcription factor 1 (DACH1), transcript variant 3, mRNA [NM_004392]"	hs|chr13:72440260-72440201	TTTCGACCTGTTCCTGAAGCACTTGGTGGGGGGCTTGCATACGGTCTACACCAAGCTGAA	coding
CUST_H6L_54106	-9.453969	-3.24092	9.453969	down	23.954985	2.304447	4.446131	1.2052113	P	A	NONHSAT188134					hs|chr2:228440181-228440240	TGGCTGCTAAACATCTAATTGCTTATCACTGGAAAAGTTATGTGGACAGTCTACAAAGAG	noncoding																NONHSAT188134.1
A_23_P113161	-17.609486	-4.138281	17.609486	down	41.223812	2.205974	5.2682276	1.1299467	P	A	NM_030806	81563	C1orf21	PIG13	"Homo sapiens chromosome 1 open reading frame 21 (C1orf21), mRNA [NM_030806]"	hs|chr1:184597996-184598055	TGATTTGACCACCAAGATGTAATGATGATTCTATTCCATTTTGAAAAGGGTCTGAGAAAG	coding	ENST00000235307
CUST_H6L_16817	2.366628	1.2428329	2.366628	up	16.824238	31.14134	3.9215806	5.1644135	P	P	ENST00000539463	8562	DENR	DRP|DRP1|SMAP-3	density-regulated protein [Source:HGNC Symbol;Acc:2769] [ENST00000539463]	hs|chr12:123247515-123247574	TGAGACAAATGCATGTATGGCATTATTCTAAAGATAGGAAAGTCCTCCTTTAGTAGGATA	coding
A_23_P25030	-3.6553013	-1.8699903	3.6553013	down	163.88681	39.50749	7.3578844	5.487894	P	P	NM_003725	8630	HSD17B6	HSE|RODH|SDR9C6	"Homo sapiens hydroxysteroid (17-beta) dehydrogenase 6 (HSD17B6), mRNA [NM_003725]"	hs|chr12:57180933-57180992	TGTTGAATTGTAGCACAAACCTGAACCTGGTCACTGACTGCATGGAACATGCTCTGACAT	coding	ENST00000554150
CUST_H6L_10715	2.64948	1.4057093	2.64948	up	74.128624	181.89702	6.151624	7.5573335	P	P	lnc-TMEM199-1:1					hs|chr17:026670949-026671008	GTGGTTTGCTGTGTGCCAATCTTCTGCTAAGCAATCACATCTTTCCCGTAATGTTGACAG	noncoding				lnc-TMEM199-1:1												NONHSAT052566.2
CUST_H6L_18927	3.137367	1.6495543	3.137367	up	88.69699	268.52463	6.422515	8.072069	P	P	ENST00000561608	55784	MCTP2		"multiple C2 domains, transmembrane 2 [Source:HGNC Symbol;Acc:25636] [ENST00000561608]"	hs|chr15:94821433-94821492	GGAACCAATTTGAAGGACTACAAGGTGGACTGCTTGCTCAGCTCAGTATCAACACTTATG	noncoding																NONHSAT050156.2
A_33_P3217317	-3.1819587	-1.6699151	3.1819587	down	8.354167	2.3138943	2.8839288	1.2140137	P	A	AK056731				"Homo sapiens cDNA FLJ32169 fis, clone PLACE6000523. [AK056731]"	hs|chr14:106219317-106219258	AATCCCTGGTTTCTGAAGAGGTGCTTAGGCATTGAAGTGAGACTGATGAGACTTCACACT	coding
CUST_H6L_41864	-2.1350992	-1.0943031	2.1350992	down	22.425468	8.027389	4.3457537	3.2514505	P	A	NONHSAT164931					hs|chr12:083067938-083067997	ATACTAGCATAGAAGGTTGAATCCCACTTTCAAACAACACCACCATCACAACACAGACAG	noncoding																NONHSAT164931.1
CUST_H6L_39899	-3.2270956	-1.6902363	3.2270956	down	14.615821	3.4677033	3.7158618	2.0256255	P	A	NONHSAT161350					hs|chr11:085357035-085357094	CAAACAAAAGGGAGCAAATTCTTAGTCTGGCATTTGAAGTATTCCACACTCTGGCTCTTT	noncoding																NONHSAT161350.1
A_24_P181101	-2.2374482	-1.1618543	2.2374482	down	162.14462	65.12017	7.340939	6.179085	P	P	NM_022918	65084	TMEM135	PMP52	"Homo sapiens transmembrane protein 135 (TMEM135), transcript variant 1, mRNA [NM_022918]"	hs|chr11:87033570-87033629	TACTTTTCTATGTTAATAAAGAGCTGAAGTGGTCTACAGTTAATGTGACATGTAGGGATG	coding/noncoding	ENST00000340353	NR_033149.1
A_24_P706340	2.9260328	1.5489459	2.9260328	up	8.993487	19.878881	2.9901443	4.53909	A	P	NM_001080396	728215	FAM155A		"Homo sapiens family with sequence similarity 155, member A (FAM155A), mRNA [NM_001080396]"	hs|chr13:107822431-107822372	CTGTCTTTATGTCCTGTCAGCTTCTATTAGAGGAATGATTGCTATGACCTCATGGTATAG	coding	ENST00000375915
CUST_H6L_32185	-5.7384644	-2.5206647	5.7384644	down	15.230032	2.355109	3.7730014	1.2523367	P	A	NONHSAT139070					hs|chrX:152621352-152621411	CTGGCAGGCAAATACACAGAGCTGGGGAACTGGTGCACTTGGAGGATTCTGCAGCTCATG	noncoding																NONHSAT139070.2
CUST_H6L_60307	-4.1824627	-2.0643528	4.1824627	down	10.4084	2.227231	3.2072878	1.142935	P	A	NONHSAT200937					hs|chr4:006684401-006684460	TTTCAAAACTTCTCACACGCTAGTACTAGGTGGATAAAATTGTCCACTTACAACCTGCGG	noncoding																NONHSAT200937.1
CUST_H6L_14852	-2.7976043	-1.4841919	2.7976043	down	285.52185	97.770424	8.213482	6.72929	P	P	NM_139178	221120	ALKBH3	ABH3|DEPC-1|DEPC1|PCA1	"Homo sapiens alkB, alkylation repair homolog 3 (E. coli) (ALKBH3), mRNA [NM_139178]"	hs|chr11:43941734-43941793	AGGTCTACTGTGGGAACAGTTATCCCTAACCACAGCTCAAAATCGCTATCATCTTTAGGC	coding
A_23_P1102	-6.755108	-2.7559788	6.755108	down	41.380077	4.831675	5.2727776	2.5167987	P	A	NM_001100	58	ACTA1	ACTA|ASMA|CFTD|CFTD1|CFTDM|MPFD|NEM1|NEM2|NEM3	"Homo sapiens actin, alpha 1, skeletal muscle (ACTA1), mRNA [NM_001100]"	hs|chr1:229567168-229567109	CCGCAGTCACTTTCTTTGTAACAACTTCCGTTGCTGCCATCGTAAACTGACACAGTGTTT	coding	ENST00000366683
CUST_H6L_52149	4.226539	2.0794768	4.226539	up	5.0260396	16.114279	2.1683245	4.2478013	A	P	NONHSAT185182					hs|chr2:101089981-101089922	GTGCCCACTGACTCAGACAATATGCCAGCTGCTAAAAAATAAAATGAAGAAAACAAATCA	noncoding																NONHSAT185182.1
A_33_P3377304	-2.1670504	-1.1157327	2.1670504	down	227.44199	99.32685	7.866612	6.7508793	P	P	NM_001198531	6934	TCF7L2	TCF-4|TCF4	"Homo sapiens transcription factor 7-like 2 (T-cell specific, HMG-box) (TCF7L2), transcript variant 13, mRNA [NM_001198531]"	hs|chr10:114724321-114724380	TTTCAGTCCGGCAGCACACATTACTCTGCGTACAAAACGATTGAACACCAGATTGCAGTT	coding	ENST00000346198
CUST_H6L_17757	2.6540954	1.4082203	2.6540954	up	15.877531	32.928753	3.8326707	5.240891	P	P	NONHSAT037169					hs|chr14:059648532-059648591	ATGGCAAGCATGTGGTTTTTTGGCAAGGTAAAGACAGAAGGAATATCTTGGAAGGCACAG	noncoding																NONHSAT037169.2
A_32_P182662	5.388444	2.4298687	5.388444	up	251.74347	1573.4667	8.023659	10.453527	P	P	NM_022831	64853	AIDA	C1orf80	"Homo sapiens axin interactor, dorsalization associated (AIDA), mRNA [NM_022831]"	hs|chr1:222843215-222843156	GAACTTCTGTGAATTTTACCACTCAGTAGAAACCATCATAGCTCTGTGTAGCGTATTCAC	coding	ENST00000495670
CUST_H6L_03124	-2.40552	-1.2663488	2.40552	down	19.302027	6.0834537	4.1218543	2.8555055	P	A	ENST00000530845	60494	CCDC81		coiled-coil domain containing 81 [Source:HGNC Symbol;Acc:26281] [ENST00000530845]	hs|chr11:86106432-86111755	CAGCAGTGTGCTTGCGTTTCCAAGATATCTCATCACCCAAAAGACTTCGAGATAGACAAG	noncoding				lnc-C11orf73-4:1
CUST_H6L_24016	-2.0277426	-1.0198746	2.0277426	down	13067.284	7191.517	13.690214	12.67034	P	P	ENST00000460589				ribosomal protein L3 [Source:HGNC Symbol;Acc:10332] [ENST00000460589]	hs|chr22:39713514-39713455	TTGCTGAGCACATCAGTGATGAATGCAAGAGGCGTTTCTATAAGAATTGGTAAGGGAGGA	coding
A_21_P0004276	-6.2054553	-2.633537	6.2054553	down	15.867761	2.296997	3.8318548	1.1983178	P	A	lnc-POLR3G-1:2					hs|chr5:89711863-89711922	CGCCACAAATACAGTTAGGCAGCTTAGCCTTAGAAACACAAATTTTAAAAGTGAAGTAAA	noncoding				lnc-POLR3G-1:2												NONHSAT102732.2
CUST_H6L_25361	2.1213348	1.0849724	2.1213348	up	827.7429	2124.8433	9.791012	10.875984	P	P	lnc-C3orf70-2:1					hs|chr3:184963397-184963338	GATCACTGGACACAATCCTGCAGAAGGACATGCAACTCTTATTTCCTACAGTGTGAAACT	noncoding				lnc-C3orf70-2:1												NONHSAT093759.2
CUST_H6L_70575	7.286405	2.8652072	7.286405	up	2.422622	13.849742	1.1686703	4.0338774	A	P	NONHSAT218710					hs|chr8:115725162-115725221	TGCACAGAGACACTTGAGTTGTCCAGATGAGATAGACAGTTGTCCAGATGAGATCAGTGT	noncoding																NONHSAT218710.1
A_23_P35349	2.051602	1.0367508	2.051602	up	525.1052	1266.8615	9.123833	10.1605835	P	P	NM_021738	6840	SVIL		"Homo sapiens supervillin (SVIL), transcript variant 2, mRNA [NM_021738]"	hs|chr10:29747064-29747005	GTTTTCAGAACCTGACATTGTTAAAGATACTGCTTGTCCCGGAGTTGTGTATTTTGTAAA	coding	ENST00000355867
CUST_H6L_77924	2.5014393	1.3227584	2.5014393	up	6.244931	11.692161	2.46775	3.7905085	A	P	T251112					hs|chr3:136699452-136699393	TTAAAAGAAAAAACTCACCCCTGGTATTCGACAGAATAGTACACTGTTTCTCCAGGCGCG	noncoding			T251112
A_21_P0000381	2.384891	1.2539234	2.384891	up	52.22278	109.3508	5.6248918	6.878815	P	P	NR_003058	692110	SNORD70	HBII-234	"Homo sapiens small nucleolar RNA, C/D box 70 (SNORD70), small nucleolar RNA [NR_003058]"	hs|chr2:203141182-203141241	TGGAACTGAATCTAAGTGATCTGACTCAATATTCGTCACTACCACTGAGACAACGATGAA	noncoding	ENST00000391232	NR_003058.1
A_32_P44568	2.6277595	1.3938332	2.6277595	up	3828.61	11546.91	11.950594	13.344427	P	P	NM_005566	3939	LDHA	GSD11|HEL-S-133P|LDHM|PIG19	"Homo sapiens lactate dehydrogenase A (LDHA), transcript variant 1, mRNA [NM_005566]"	hs|chr9:014921876-014921817	TTTCCCAAAAACCATGTTATTGGAAGTGGTTGCAATCTGGATTCAGCCCAATTCCGTTAC	coding	ENST00000397561
CUST_H6L_45644	-2.3848186	-1.2538795	2.3848186	down	107.84213	38.852497	6.7214775	5.467598	P	P	ENST00000560899	2108	ETFA	EMA|GA2|MADD	"electron-transfer-flavoprotein, alpha polypeptide [Source:HGNC Symbol;Acc:3481] [ENST00000560899]"	hs|chr15:76520197-76520138	ATCTTCTGCACATCTCTCTGAGGAACCCCTCTAAGGGAAATACACAGATGTTGGATATCC	noncoding				lnc-SCAPER-7:1												NONHSAT171799.1
A_22_P00009933	3.2715952	1.7099943	3.2715952	up	10.544171	26.47421	3.2262125	4.936207	A	P	ENST00000476130				"ALU2_HUMAN (P39189) Alu subfamily SB sequence contamination warning entry, partial (15%) [THC2779148]"	hs|chr11:12094429-12094488	AGTGGCAGTTTCGGCTGTAAATATATAACCTCACCCAAGGGGGTGCTTCACCTAAAAACT	noncoding	ENST00000476130			lnc-MICAL2-2:1												NONHSAT018036.2
A_21_P0009808	-2.4351602	-1.2840166	2.4351602	down	186.34496	70.007	7.562195	6.278178	P	P	lnc-AC012313					hs|chr19:58919513-58918648	TGGTACATGCCTGTCATCAGGTCTGTGTTTGTCTTGGAGTAAGGATTATTCTCGCTTGCT	noncoding				lnc-AC012313.1-1:4												NONHSAT068397.2
CUST_H6L_31749	-12.96357	-3.696391	12.96357	down	64.475784	4.0242524	5.9420586	2.2456675	P	A	NM_020922	65267	WNK3	PRKWNK3	"Homo sapiens WNK lysine deficient protein kinase 3 (WNK3), transcript variant 1, mRNA [NM_020922]"	hs|chrX:54219794-54219735	TTGAGATTGAGGTTTGCGGTCCAGAACATACCCTCAGCAGATACAGTGACTAACTGGAAA	coding/noncoding				lnc-FAM120C-1:1												NONHSAT137215.2
A_21_P0011358	-2.8715906	-1.5218501	2.8715906	down	294.13498	98.24168	8.256917	6.735067	P	P	TCONS_l2_00008962		XLOC_l2_004854		"BROAD Institute lincRNA (XLOC_l2_004854), lincRNA [TCONS_l2_00008962]"	hs|chr15:28965121-28965062	CCAATTTTACTTTTTCCCCTTGACTCCAGACTTTTTAACACTGATGTGCTGCTGTTGAGG	noncoding
A_23_P431789	3.3438816	1.7415237	3.3438816	up	429.18042	1722.4575	8.826801	10.568325	P	P	NM_001660	378	ARF4	ARF2	"Homo sapiens ADP-ribosylation factor 4 (ARF4), mRNA [NM_001660]"	hs|chr3:57557101-57557072	GGTTTTTAATACTCAGCAGATTGTCTTCCCATATTGTGTCTTTTTTATGTTGCATGTTGC	coding	ENST00000486310
CUST_H6L_04093	2.6403115	1.4007082	2.6403115	up	6.767107	13.3882885	2.5827715	3.9834797	A	P	lnc-CLCA2-1:1					hs|chr1:086496209-086496268	CAAAACAGGACAAAGCACACACACTCTAGTATCTTTGGTCATCAAAGGCCATTTCCAACA	noncoding				lnc-CLCA2-1:1												NONHSAT004263.2
CUST_H6L_22916	2.1053421	1.0740547	2.1053421	up	35.805515	62.955193	5.057729	6.1317835	P	P	lnc-AGAP1-2:1					hs|chr2:235904914-235904973	GCCCTTCTAAATAAAGCAGGCAGCTACTTGCACTGTTTCAGGTTTTTCTTTAAATCCTGT	noncoding				lnc-AGAP1-2:1												NONHSAT077558.2
A_24_P238257	-14.56408	-3.8643427	14.56408	down	38.669884	2.412526	5.1712933	1.3069506	P	A	NM_001145080	284071	C17orf104		"Homo sapiens chromosome 17 open reading frame 104 (C17orf104), mRNA [NM_001145080]"	hs|chr17:42745468-42745527	CTTTTTCTGGTCTCATGCCAACTTTTGGATTTCAAAGACCAATTAAAACCCGTAGTGGAC	coding	ENST00000409464
A_23_P56734	-2.083907	-1.0592909	2.083907	down	7.124209	2.5905879	2.656304	1.597013	P	A	NM_006895	3176	HNMT	HMT|HNMT-S1|HNMT-S2	"Homo sapiens histamine N-methyltransferase (HNMT), transcript variant 1, mRNA [NM_006895]"	hs|chr2:138771478-138771537	CCTTTTGTCCACCATGGATATATCTGACTGCTTTATTGATGGTAATGAAAATGGAGACCT	coding	ENST00000485653
CUST_H6L_32103	-3.938823	-1.9777646	3.938823	down	24.149336	4.7068334	4.458432	2.4806676	P	A	ENST00000602570	90161	HS6ST2		heparan sulfate 6-O-sulfotransferase 2 [Source:HGNC Symbol;Acc:19133] [ENST00000602570]	hs|chrX:131869237-131869178	TGGCTCCGTTGACAACTGATTCAGAATATTGACAAGACTTCATTATGTTTTTGCTCTTGT	noncoding				lnc-MBNL3-1:1
A_23_P204630	-12.403431	-3.6326673	12.403431	down	44.339703	2.860089	5.377734	1.7450669	P	A	NM_021229	59277	NTN4	PRO3091	"Homo sapiens netrin 4 (NTN4), mRNA [NM_021229]"	hs|chr12:96052034-96051975	ATGTAGACATATGCTTGGCTAAAGGGGAAATGGACTTTAAATTTTAAAGAGCTCATTTGC	coding	ENST00000343702
CUST_H6L_65344	-5.5856647	-2.481729	5.5856647	down	42.35359	5.9616156	5.307378	2.8256488	P	A	NONHSAT210013					hs|chr6:166055292-166055233	TTGGTTCTCATAACAGTCCGAAGAGGAATCCTAAGCAAAGTGAGGCTCAGGAACATCTAG	noncoding																NONHSAT210013.1
A_23_P122906	-49.200764	-5.620609	49.200764	down	118.98353	2.348606	6.866617	1.2460083	P	A	NM_015570	26053	AUTS2	FBRSL2|MRD26	"Homo sapiens autism susceptibility candidate 2 (AUTS2), transcript variant 1, mRNA [NM_015570]"	hs|chr7:70257414-70257473	AGTTCCATTTGGTCTTCTAGTATATTAAAGTGCTATCTGACGTTGTTATCCTGTTTTTGC	coding	ENST00000611706
A_21_P0009680	-3.7083676	-1.8907843	3.7083676	down	29.31839	6.1114483	4.753248	2.862464	P	A	lnc-SNAPC2-2:1					hs|chr19:8020727-8020786	ATAATCACCAGCACAGCGTGTTTTCCAATCCGCCAAGTTCTGCTGTGTCATCTGTGAAAT	noncoding			T167428	lnc-SNAPC2-2:1												NONHSAT060866.2
CUST_H6L_15215	39.36156	5.2987156	39.36156	up	2.479409	82.28094	1.1979754	6.4966908	A	P	ENST00000541137	26579	MYEOV	OCIM	myeloma overexpressed [Source:HGNC Symbol;Acc:7563] [ENST00000541137]	hs|chr11:69182434-69182493	TGTAGATGAAGACTGGCAGGGCTGAAGAAATGATCTCATGTTGAAATTAATGATGAGCTT	noncoding				lnc-MYEOV-11:7												NONHSAT159337.1
A_23_P97457	6.4737024	2.694591	6.4737024	up	107.95429	737.1708	6.722914	9.417505	P	P	NM_022831	64853	AIDA	C1orf80	"Homo sapiens axin interactor, dorsalization associated (AIDA), mRNA [NM_022831]"	hs|chr1:222842440-222842381	GTCTTCTAAACAATGTAATCTAAAAATAATTGAGTCAGATGCTAACGAGATACTGCAGGC	coding/noncoding	ENST00000474863															NONHSAT153014.1
CUST_H6C_05146	2.136105	1.0949826	2.136105	up	29.035894	50.478146	4.7368593	5.831842	P	P	hsa_circ_0008933						AAACATTGCCCTTACTCAACTTTTAGCGGTAGTGGATCCCAGTTACACGTCCGAGGTAAA	circRNA					chr8	37330595	37333530	-	2935	304	"Hs68_RNase, Hs68_control"	"ANNOTATED, INTERNAL, ncRNA, OVEXON"	TCONS_00014973	TCONS_00014973	Jeck2013
A_23_P215406	2.3246636	1.217022	2.3246636	up	1650.5883	4566.6255	10.769541	11.986563	P	P	NM_018890	5879	RAC1	MIG5|Rac-1|TC-25|p21-Rac1	"Homo sapiens ras-related C3 botulinum toxin substrate 1 (rho family, small GTP binding protein Rac1) (RAC1), transcript variant Rac1b, mRNA [NM_018890]"	hs|chr7:6443013-6443072	TGTTAGTCGCTAACTTAGTAAGTGCTTTTCTTATAGAACCCCTTCTGACTGAGCAATATG	coding	ENST00000348035
A_23_P332399	4.663251	2.2213361	4.663251	up	9.131772	32.811115	3.0136435	5.2349796	A	P	NM_016315	51454	GULP1	CED-6|CED6|GULP	"Homo sapiens GULP, engulfment adaptor PTB domain containing 1 (GULP1), transcript variant 1, mRNA [NM_016315]"	hs|chr2:189460525-189460584	ATAACTGGTCATTAATTATGAACATTTACTTCTCCAGTGCGTTTTTATGAAGATCTGGTT	coding	ENST00000409580
CUST_H6L_12931	3.1843429	1.6709957	3.1843429	up	12.945954	32.10805	3.533719	5.204715	P	P	ENST00000461071	27173	SLC39A1	ZIP1|ZIRTL	"solute carrier family 39 (zinc transporter), member 1 [Source:HGNC Symbol;Acc:12876] [ENST00000461071]"	hs|chr1:153935410-153935351	ACTTGGGAAAGAAAGTGTGAGAAGAGAGGAATGTTCCTGGTACAGGAGTAGATGAGTCAC	coding
A_21_P0002257	-3.1832316	-1.6704922	3.1832316	down	15.831339	3.7894497	3.828712	2.1582198	P	P	ENST00000610384					hs|chr2:95925460-95925519	ACTTGTGATCTATTCTTCATGATAATATAGGCTAAACCTGAGCCCTGGGCTCCAGGACAG	noncoding	ENST00000610384			lnc-PROM2-1:1												NONHSAT072471.2
A_23_P345707	-2.462164	-1.2999268	2.462164	down	1114.9695	511.62918	10.224813	8.924887	P	P	NM_152259	90381	TICRR	C15orf42|SLD3|Treslin	"Homo sapiens TOPBP1-interacting checkpoint and replication regulator (TICRR), mRNA [NM_152259]"	hs|chr15:90170742-90170801	CCATATACGTGAAACTGAAGAGTGCATTGGGCAGTGGAAGCTATTTTTTGCCTTCCCTGT	coding	ENST00000268138
A_21_P0012879	-4.230201	-2.0807261	4.230201	down	79.528984	15.26195	6.2552752	4.174549	P	P	TCONS_l2_00022724		XLOC_l2_011901		"BROAD Institute lincRNA (XLOC_l2_011901), lincRNA [TCONS_l2_00022724]"	hs|chr5:766818-766759	TATGTGGTATCCTTTTCATCGTGGCATGGTCTAAGCGGGAGGGGTTCCTGGAGGACCCTG	noncoding
A_24_P289299	-8.288542	-3.0511184	8.288542	down	303.41623	33.217445	8.302944	5.251826	P	P	NM_182947	115557	ARHGEF25	GEFT|p63RhoGEF	"Homo sapiens Rho guanine nucleotide exchange factor (GEF) 25 (ARHGEF25), transcript variant 1, mRNA [NM_182947]"	hs|chr12:58008309-58008368	TGCATATGTATGTGGTGTACTGTCAGAATAAGCCCAAGTCAGAGCATGTGGTGTCAGAGT	coding/noncoding	ENST00000466399	NR_046223.1
A_23_P159741	-9.863563	-3.3021088	9.863563	down	1609.0153	165.96776	10.739128	7.4370193	P	P	NM_017745	54880	BCOR	ANOP2|MAA2|MCOPS2	"Homo sapiens BCL6 corepressor (BCOR), transcript variant 1, mRNA [NM_017745]"	hs|chrX:39911360-39911301	CAAGCTGGACCCACCATGTACAGTGTGTTATAGTGTTAATCCTTGTGCATATGTGTCATA	coding	ENST00000342274
A_24_P259276	-2.3591115	-1.2382436	2.3591115	down	499.2017	220.93124	9.049431	7.8111873	P	P	NM_207340	254359	ZDHHC24		"Homo sapiens zinc finger, DHHC-type containing 24 (ZDHHC24), mRNA [NM_207340]"	hs|chr11:66306938-66306879	ACTCAGTAAGGAAGTCGGGTTGGACCTTAACATCTGCATTGGACAACTCCACCCCTTCCT	coding	ENST00000310442
CUST_H6L_22702	-2.5559328	-1.3538499	2.5559328	down	154.1595	53.34439	7.2625446	5.9086947	P	P	lnc-LANCL1-1:1					hs|chr2:212522455-212522396	TTGTCGCTCAAATCCTTTCCTAGTTATCATGAACAAAAAGTACTAACCAGTTGGGTTAAA	noncoding				lnc-LANCL1-1:1
CUST_H6L_43772	7.2653403	2.8610303	7.2653403	up	14.626191	87.4646	3.7167351	6.5777655	P	P	NM_001048205	9985	REC8	HR21spB|REC8L1|Rec8p	"Homo sapiens REC8 meiotic recombination protein (REC8), transcript variant 2, mRNA [NM_001048205]"	hs|chr14:24649292-24649351	ATTCCACTGAGGTTAGAGTCCATTTACAAAGCTGCCAGGAAACCGGCCACTTCTAGTAAA	coding/noncoding																NONHSAT168195.1
A_33_P3364268	-114.41152	-6.8380885	114.41152	down	257.07532	2.316356	8.054403	1.2163149	P	A	NM_030915	81606	LBH		"Homo sapiens limb bud and heart development (LBH), mRNA [NM_030915]"	hs|chr2:30480566-30480625	AGAGTGAGCCGCAATTGTTCTGAAAATGTCAAACGAGGCTTCTGTTTTGCACCTGCAGAT	coding	ENST00000467242
CUST_H6L_47118	2.2538311	1.1723795	2.2538311	up	15.1898575	26.580933	3.76923	4.9416094	P	P	NONHSAT174473					hs|chr16:054577729-054577788	AAATCTCACACCTTGGTTAGCAGTGGAAGGTTGCCGCGCTCAATATTATTTGTCTTAGCA	noncoding																NONHSAT174473.1
CUST_H6L_42432	2.1710665	1.1184039	2.1710665	up	31.962824	57.23324	4.8847203	6.003124	P	P	NONHSAT165920					hs|chr13:075321347-075321406	TACAGCTTCCAGTCACTGTTGGTAGGTTTTCTTGTCCTTTGTCTTGTATCACTCCAATCC	noncoding																NONHSAT165920.1
A_23_P368259	-2.3088262	-1.2071595	2.3088262	down	20.349916	6.6815987	4.2013574	2.9941978	P	P	ENST00000326282	126272	EID2B	EID-2B|EID-3	EP300 interacting inhibitor of differentiation 2B [Source:HGNC Symbol;Acc:HGNC:26796] [ENST00000326282]	hs|chr19:40022341-40022282	GTGGTCATGTCAACAAATCCTAGTGTAAGATTCATATTTGTGTTTTCTGAGGTACTTTAG	coding	ENST00000326282
A_23_P398189	-2.90296	-1.5375247	2.90296	down	32.806942	8.815963	4.923829	3.3863044	P	P	NM_152538	152404	IGSF11	BT-IgSF|CT119|CXADRL1|Igsf13|VSIG3	"Homo sapiens immunoglobulin superfamily, member 11 (IGSF11), transcript variant 1, mRNA [NM_152538]"	hs|chr3:118619969-118619910	TCTTCTCAGATTTGTTTCCTAGATTACTTATGATACTCATCCCATGTCTCAATAAGAGTG	coding	ENST00000354673
CUST_H6L_41794	-12.735441	-3.670777	12.735441	down	74.85521	4.7486515	6.1649513	2.4941742	P	A	NONHSAT164855					hs|chr12:072325175-072325234	CTGAGGTCATTTTGACTCCAAATCTGAACTGTGTATTCTGGTTTCTTCTGAGCCACAGCC	noncoding																NONHSAT164855.1
A_33_P3254634	2.790854	1.4807067	2.790854	up	139.34926	398.10226	7.1086097	8.589316	P	P	NM_006810	10954	PDIA5	PDIR	"Homo sapiens protein disulfide isomerase family A, member 5 (PDIA5), transcript variant 1, mRNA [NM_006810]"	hs|chr3:122821281-122821340	GCAAGAAGATGAAAGTTGACCTGAGCCCGAAGGACAAAAAGGTTGAATTATTCCATTACC	coding/noncoding	ENST00000495004	NR_028444.1
A_23_P128147	2.291816	1.1964912	2.291816	up	11638.023	30712.818	13.537576	14.734067	P	P	NM_006082	10376	TUBA1B	K-ALPHA-1	"Homo sapiens tubulin, alpha 1b (TUBA1B), mRNA [NM_006082]"	hs|chr12:49521692-49521633	GCTTCAGCTTAACTGACAGATGTTAAAGCTTTCTGGTTAGATTGTTTTCACTTGGTGATC	coding	ENST00000547765
A_23_P101319	-2.156622	-1.1087732	2.156622	down	58.37349	22.026083	5.7919436	4.6831703	P	P	NM_152354	26974	ZNF285	ZNF285A	"Homo sapiens zinc finger protein 285 (ZNF285), transcript variant 2, mRNA [NM_152354]"	hs|chr19:44890444-44890385	TCAACTGCTGTATGCTACAATGGCAAAGAGGTTACTTTTGACAAATGGGTGGTTTGTGGT	coding	ENST00000544719
CUST_H6L_15896	2.1687665	1.1168747	2.1687665	up	4281.345	10408.168	12.098174	13.215049	P	P	lnc-BCL2L14-2:1					hs|chr12:012402269-012402328	ACCAAAGTTGTCCTGCAAGAGCTTTGGCGCCTAATGGTGTCTAAAGAAAATATGAAACTC	noncoding				lnc-BCL2L14-2:1												NONHSAT026966.2
CUST_H6L_54753	3.9982889	1.9993827	3.9982889	up	4.6711154	14.188861	2.0692332	4.068616	A	P	NR_104259					hs|chr20:032346588-032346529	AAGTTTTTGGTGAATGACTTGTCACAGTATGAGCACTTGAGTTTCTGAGCCTTTGGCTTC	noncoding		NR_104259.1														NONHSAT189584.1
A_24_P389038	2.216301	1.1481538	2.216301	up	152.17339	341.62717	7.2420096	8.390163	P	P	NM_005452	9277	WDR46	BING4|C6orf11|FP221|UTP7	"Homo sapiens WD repeat domain 46 (WDR46), transcript variant 1, mRNA [NM_005452]"	hs|chr6:33248744-33248685	TAGACCACCAGCTGAAGATCTTTGACTTGCGAGGGACGTACCAGCCTCTGAGCACTCGGA	coding/noncoding	ENST00000466751															NONHSAT209006.1
CUST_H6L_17990	-8.739875	-3.1276126	8.739875	down	22.687191	2.33579	4.3614054	1.2337928	P	A	NM_183387	161436	EML5	EMAP-2	"Homo sapiens echinoderm microtubule associated protein like 5 (EML5), mRNA [NM_183387]"	hs|chr14:89105186-89094159	AAATTTATCAACATAGTGGCAACTGGCCAAGTAGGTGATTCAGCAGACATGTCAGCTACA	coding
A_24_P127121	2.0746856	1.0528927	2.0746856	up	737.1391	1858.4968	9.626415	10.679308	P	P	ENST00000399148					hs|chrX:106375432-106375493	TCTGGTCCTCTTATTGATATACCTTCTGAGAAATCTGTTTTTATGGAAACTCAAATGCTG	coding	ENST00000399148
A_24_P64039	-2.1236584	-1.0865517	2.1236584	down	90.02515	35.977463	6.4460764	5.3595247	P	P	NM_006803	10947	AP3M2	AP47B|CLA20|P47B	"Homo sapiens adaptor-related protein complex 3, mu 2 subunit (AP3M2), transcript variant 2, mRNA [NM_006803]"	hs|chr8:42028441-42028500	ATCCTGTTTCAAGGGAAGTACCTAAGAAGATATAGAGTGTTTCTAGGGTAAGGGACCTGC	coding	ENST00000518421
CUST_H6C_18254	-2.2887177	-1.1945395	2.2887177	down	12.41773	4.113145	3.4733117	2.278772	P	A	hsa_circ_0076332						ACAGACCAAGTAGTCTCTAACAATGACTTCCAGTACCCCGTGTTTCGACGTTAAGAAAAT	circRNA					chr6	42174538	42179655	-	5117	1908	"Helas3, H1hesc, Gm12878, Nhek"	"ANNOTATED, CDS, coding, OVCODE, OVEXON, UTR3"	NM_018141	MRPS10	Salzman2013
A_23_P124855	2.397631	1.2616096	2.397631	up	19.60365	37.19388	4.145122	5.4067316	P	P	NM_032226	84186	ZCCHC7	AIR1|HSPC086	"Homo sapiens zinc finger, CCHC domain containing 7 (ZCCHC7), transcript variant 4, mRNA [NM_032226]"	hs|chr9:37357730-37357789	TCTTTCTGCTGAAGCTGTTGTCAGAATCTTCCTTTGGACAAAACATCACTAGCTGACTAT	coding/noncoding	ENST00000534928	NR_110317.1
CUST_H6L_32118	-2.1523736	-1.1059284	2.1523736	down	90.32465	35.590984	6.4512634	5.345335	P	P	NM_001170779	159091	FAM122C		"Homo sapiens family with sequence similarity 122C (FAM122C), transcript variant 1, mRNA [NM_001170779]"	hs|chrX:133988249-133988308	AGACAAACTTTCAACTAAATGATTCACCCATCCCAAGACTTTCTCACCAGTGGAGAAACA	coding
CUST_H6L_37803	7.766893	2.9573376	7.766893	up	2.4189239	14.75203	1.1667202	4.124058	A	P	NONHSAT157792					hs|chr10:000742356-000742415	TCATGAAGAATTTTAGACAGCATCCTTTGCCAAGCCATGTGCTGGATGTCATATAGGACG	noncoding																NONHSAT157792.1
A_23_P109333	-2.1893213	-1.1304836	2.1893213	down	246.20708	107.79541	7.989846	6.8593626	P	P	NM_004649	8209	C21orf33	ES1|GT335|HES1|KNPH|KNPI	"Homo sapiens chromosome 21 open reading frame 33 (C21orf33), transcript variant 1, mRNA [NM_004649]"	hs|chr21:45565392-45565451	CTGCTGAGTGAGGAATGGCAGTGAGGTTTCTTCAATTAGTCTCAGTTCTCTTAATTTTCA	coding/noncoding	ENST00000291577	NR_135220.1
A_24_P555066	-13.768379	-3.7832868	13.768379	down	33.881023	2.287501	4.9728956	1.1896088	P	A	NM_198501	342527	SMTNL2		"Homo sapiens smoothelin-like 2 (SMTNL2), transcript variant 2, mRNA [NM_198501]"	hs|chr17:4511109-4511168	TCCCTCTGGTGAATTCGATACATCGGCTTTACAGGGTTACAGTGATTACCAAGTGTTTTT	coding	ENST00000389313
A_21_P0006202	-3.3425689	-1.7409573	3.3425689	down	75.08779	18.338758	6.169918	4.428961	P	P	NONHSAT133869					hs|chr9:110103301-110105192	TTCCACTCCCTGAACATGTGGTACACAAACGGCTTTGCCACTGGGTGCCACTGGATCAGG	noncoding																NONHSAT133869.2
CUST_H6L_53830	-2.5898736	-1.3728817	2.5898736	down	12.725241	3.731949	3.5087833	2.1359017	P	A	NONHSAT187848					hs|chr2:186352045-186352104	GCCCTAAATCTAAATTTTTATGGTAGCAAAAATGAACTCCAAGAATTCCTACAAGTCTGC	noncoding																NONHSAT187848.1
A_23_P127613	2.620259	1.3897095	2.620259	up	26.646095	57.013943	4.60737	5.9970794	P	P	NM_016146	51399	TRAPPC4	CGI-104|HSPC172|PTD009|SBDN|SYNBINDIN|TRS23	"Homo sapiens trafficking protein particle complex 4 (TRAPPC4), mRNA [NM_016146]"	hs|chr11:118894323-118894382	TTATGGAGGAGCTAGGTCCATAAATGTTGTAATAAATATTCCTTTGATCTTGGTGTTTGC	coding	ENST00000531290
CUST_H6L_29906	2.2305539	1.157402	2.2305539	up	191.46178	451.95908	7.5995226	8.756925	P	P	NM_018361	55326	AGPAT5	1AGPAT5|LPAATE	"Homo sapiens 1-acylglycerol-3-phosphate O-acyltransferase 5 (AGPAT5), mRNA [NM_018361]"	hs|chr8:6614821-6614880	TTATGACCGATGCTGGAAGGAAGCTGTATGTGAACACCTGGATATATGGAACCCTACTTG	coding
A_33_P3347452	-8.504888	-3.0882921	8.504888	down	23.137762	2.409423	4.392196	1.3039042	P	A	NM_021135	6196	RPS6KA2	HU-2|MAPKAPK1C|RSK|RSK3|S6K-alpha|S6K-alpha2|p90-RSK3|pp90RSK3	"Homo sapiens ribosomal protein S6 kinase, 90kDa, polypeptide 2 (RPS6KA2), transcript variant 1, mRNA [NM_021135]"	hs|chr6:166822961-166822902	GATGGGTGGCCACTGTACAGATATTTATTACGCTTTCCAGACTTTCTGAATAGATTTTTT	coding	ENST00000510118
CUST_H6L_48106	3.0305753	1.5995917	3.0305753	up	56.047497	153.77916	5.7333183	7.33291	P	P	NONHSAT176581					hs|chr17:074080939-074080880	TTTCTCCATCTTAGTTTGCCACGATATTGATGTGAAGTATAGTTGACAGTATTTGTCCAA	noncoding																NONHSAT176581.1
CUST_H6L_62452	2.1250613	1.0875044	2.1250613	up	1261.1647	3264.0754	10.405374	11.492878	P	P	NM_002622	5201	PFDN1	PDF|PFD1	"Homo sapiens prefoldin subunit 1 (PFDN1), mRNA [NM_002622]"	hs|chr5:139624908-139624849	GTTCAACAGTAAGCAGCACCTCCAAGACTGTCTCCTTTTGGCCAATATCATAAGATGGAC	coding/noncoding				lnc-HBEGF-4:1												NONHSAT204750.1
A_33_P3299314	-3.1314743	-1.646842	3.1314743	down	253.20856	75.76535	8.032102	6.3852596	P	P	NM_001136134	6158	RPL28	L28	"Homo sapiens ribosomal protein L28 (RPL28), transcript variant 1, mRNA [NM_001136134]"	hs|chr19:55903389-55903448	GAATGGTATCAATTCCCCTGTTTCTCTTGTAGCCAGTTACTAGAATAAAATCATCTACTT	coding	ENST00000344063
CUST_H6L_36423	-2.697294	-1.4315128	2.697294	down	685.4248	271.44794	9.517859	8.086347	P	P	NONHSAT154561					hs|chr1:213762621-213762680	ACCTAGGAAGAAGGTTGGTCAGTCAAGGACTCTTCTCCTACTTCTATAAGTGGGGAAACA	noncoding																NONHSAT154561.1
A_33_P3291776	2.6350563	1.3978338	2.6350563	up	177.9731	498.29407	7.48897	8.886804	P	P	NM_018946	54187	NANS	HEL-S-100|SAS	"Homo sapiens N-acetylneuraminic acid synthase (NANS), mRNA [NM_018946]"	hs|chr9:100845266-100845325	GTCACTGTTGAAGAGGATGACACCATCATGGAAGAATTGGTAGATAATCATGGCAAAAAA	coding	ENST00000461452
A_23_P254978	4.035581	2.0127764	4.035581	up	57.871845	217.63483	5.7797856	7.792562	P	P	NM_032026	83940	TATDN1	CDA11	"Homo sapiens TatD DNase domain containing 1 (TATDN1), transcript variant 1, mRNA [NM_032026]"	hs|chr8:125520914-125520855	GTTTGAACTGTCAGAACAAACAAAATTACCAATGTTTCTTCATTGTCGAAACTCACATGC	coding/noncoding	ENST00000523888	NR_027427.1		lnc-NRBF2-2:1												NONHSAT013599.2
A_23_P24311	-2.9086504	-1.54035	2.9086504	down	440.31073	152.85956	8.865751	7.3254013	P	P	NM_000695	222	ALDH3B2	ALDH8	"Homo sapiens aldehyde dehydrogenase 3 family, member B2 (ALDH3B2), transcript variant 1, mRNA [NM_000695]"	hs|chr11:67430569-67430510	TGGAGCTGTCACATGACTGCATCCTGCCTGCCAGGGCTGCAAAGCAAGGTCTTGCTTCTA	coding	ENST00000349015
CUST_H6L_32947	3.2479162	1.6995144	3.2479162	up	19.1403	49.650642	4.1090746	5.808589	P	P	ENST00000567294	83693	HSDL1	SDR12C3	hydroxysteroid dehydrogenase like 1 [Source:HGNC Symbol;Acc:16475] [ENST00000567294]	hs|chr16:84164666-84164607	CGGATGCATTATTCAAGGAGCTATTGAATTTAATGTGGTGTTTTTATGGGAACATGCTGA	coding
A_23_P311010	-2.2281504	-1.1558466	2.2281504	down	1823.9717	949.49585	10.915162	9.7593155	P	P	NM_005840	10251	SPRY3	spry-3	"Homo sapiens sprouty homolog 3 (Drosophila) (SPRY3), mRNA [NM_005840]"	hs|chrX:155012038-155012097	CAGAGAGGGCCACTTCTACCCCCCTAGGAGTCATACATCTGGCTACTTATTTGTTAAAAA	coding	ENST00000302805
CUST_H6C_13197	2.2324455	1.1586249	2.2324455	up	7.7284436	12.912451	2.7731571	3.931782	A	P	hsa_circ_0050927						CACTGTTCCAGGTGTGAAGAAATGAAACGAAATAACAAACACCCCACTTCTATTCCGGAA	circRNA					chr19	39306061	39307769	-	1708	655	"Hepg2, Gm12878"	"ANNOTATED, CDS, coding, OVCODE, OVEXON, UTR3"	NM_001398	ECH1	Salzman2013
A_23_P119353	2.011257	1.0080974	2.011257	up	7.150603	10.776769	2.6617765	3.669874	A	P	NM_017805	54922	RASIP1	RAIN	"Homo sapiens Ras interacting protein 1 (RASIP1), mRNA [NM_017805]"	hs|chr19:49223964-49223905	TAGTTCTTATCCCGCGTGGAATGTTGGGAGATTGAGTTTTCGGGAAGTAGCGGATGGGAC	coding	ENST00000222145
A_22_P00003312	2.02465	1.0176725	2.02465	up	15.679631	24.534334	3.8151078	4.8327804	P	P	ENST00000576365				"PREDICTED: Homo sapiens lysophosphatidylcholine acyltransferase 2 (LPCAT2), transcript variant X1, mRNA [XM_005256006]"	hs|chr16:55575767-55575826	GGAAGGAAGCAGCAAGCATTGTTTAAAAATATCTTCCTTCTTTTGCATTTTTTCTCTTCG	noncoding	ENST00000576365			lnc-CAPNS2-1:1												NONHSAT142638.2
A_24_P157926	12.607563	3.6562176	12.607563	up	26.93691	314.32434	4.62391	8.280128	P	P	NM_006290	7128	TNFAIP3	A20|OTUD7C|TNFA1P2	"Homo sapiens tumor necrosis factor, alpha-induced protein 3 (TNFAIP3), transcript variant 3, mRNA [NM_006290]"	hs|chr6:138203679-138203738	CCTTATGAAACTCCAGCTATGTAATAAAAAACTATACTCTGTGTTCTGTTAATGCCTCTG	coding	ENST00000615468
A_24_P57170	-2.250263	-1.1700935	2.250263	down	438.10364	200.66197	8.857256	7.6871624	P	P	NM_001039887	148137	PROSER3	C19orf55	"Homo sapiens proline and serine rich 3 (PROSER3), mRNA [NM_001039887]"	hs|chr19:36253157-36253216	GAGCCAACAAACCAGAAGGAAGACCCCATACAGCTGTCCCTACTGCGGTCAACGTGACCA	coding	ENST00000539771
A_33_P3386558	2.4296691	1.2807598	2.4296691	up	44.378586	92.87535	5.37925	6.66001	P	P	NM_018027	55691	FRMD4A	FRMD4|bA295P9.4	"Homo sapiens FERM domain containing 4A (FRMD4A), mRNA [NM_018027]"	hs|chr10:13693965-13693906	AGAAAACTCACCCATTCTGGATGGGTCTGAGTCTCCACCTCACCAAAGTACTGATGAATA	coding	ENST00000357447
A_21_P0006436	2.4037461	1.2652845	2.4037461	up	8.973766	16.172289	2.9869776	4.252262	P	P	ENST00000424539					hs|chrX:150088404-150089312	TTAAATGCTGTCTATGTCCTCCAACAGCTCAGAGACTCAGAGTTGATGCGCTGGATTCTA	noncoding	ENST00000424539			lnc-HMGB3-1:2												NONHSAT138999.2
CUST_H6L_23400	-3.121881	-1.6424155	3.121881	down	284.9628	86.860054	8.210396	6.5679803	P	P	NM_003195	6919	TCEA2	TFIIS	"Homo sapiens transcription elongation factor A (SII), 2 (TCEA2), transcript variant 1, mRNA [NM_003195]"	hs|chr20:62698340-62699425	AAGTCTCTCATCAAGTCCTGGAAGAAGCTCCTGGATGCTTCCGATGCCAAAGCCAGGGAG	coding
CUST_H6L_23973	4.4580846	2.156424	4.4580846	up	75.515175	327.15906	6.177507	8.333931	P	P	NM_014550	29775	CARD10	BIMP1|CARMA3	"Homo sapiens caspase recruitment domain family, member 10 (CARD10), mRNA [NM_014550]"	hs|chr22:37887820-37887431	GAGATCTACCCCATCGTCATCCACGTGGAGGTGACTGAGAAGAATGTCCGGGAAGTCAGG	coding/noncoding				lnc-MFNG-3:1												NONHSAT086603.2
A_33_P3235905	2.0200598	1.0143981	2.0200598	up	4.1473193	6.33491	1.9005685	2.9149666	A	P	ENST00000455685				"PREDICTED: Homo sapiens uncharacterized LOC100996374 (LOC100996374), misc_RNA [XR_159295]"	hs|chr17:73072559-73072618	AGTTCTCAGCCTGCATGGAACCCCTGATGGGCATCAACTGTGAGGAAACGCAGAGCTTCC	coding	ENST00000455685
CUST_H6L_20108	3.0900786	1.6276436	3.0900786	up	194.00145	648.7657	7.6186733	9.246317	P	P	NM_014772	9811	CTIF	Gm672|KIAA0427	"Homo sapiens CBP80/20-dependent translation initiation factor (CTIF), transcript variant 1, mRNA [NM_014772]"	hs|chr18:46197056-46197115	CTGGAAGATGGGGATGGCATCAACCTGAATGACATCGAGAAGGTCCTTCCAGCCTGGCAG	coding
CUST_H6L_05589	-7.0639396	-2.820473	7.0639396	down	20.18236	2.455015	4.1880302	1.3675573	P	A	lnc-FZD1-5:1					hs|chr7:90634348-90634407	TGATGGAGAGGTTCATTGTGTTACCCTGGGCCAGATCTGGCCCATAGCAGCAGGACAGAG	noncoding				lnc-FZD1-5:1												NONHSAT121930.2
A_33_P3591761	2.0790746	1.0559416	2.0790746	up	275.69345	635.7009	8.163419	9.21936	P	P	NM_144963	157769	FAM91A1		"Homo sapiens family with sequence similarity 91, member A1 (FAM91A1), mRNA [NM_144963]"	hs|chr8:124824840-124824899	GTTCCACTTCCTGCAAAAAACTTAATATTTAAAGATGGTGTCTTATCAGAATGGAGTGGA	coding	ENST00000518333
CUST_H6L_27404	-2.0910873	-1.0642533	2.0910873	down	20.777954	7.5696573	4.2342076	3.1699543	P	A	ENST00000510594	153768	PRELID2		PRELI domain containing 2 [Source:HGNC Symbol;Acc:28306] [ENST00000510594]	hs|chr5:145083621-145083562	AGAAACCCCCTTGAAATGATGTTTCATCAGGGAGAACTTTAACCACAAAACCTGCTTCTG	coding
CUST_H6L_31597	4.833416	2.2730432	4.833416	up	222.30054	1217.9493	7.8320003	10.105043	P	P	NONHSAT136538					hs|chrX:026766781-026766840	CTACTGCGTCCCCACTCCTTTGGTGGTGGGGACATTGCTTTTTGGGCTTTTGGTTTGGGG	noncoding																NONHSAT136538.2
A_24_P54131	2.7360003	1.4520683	2.7360003	up	118.69373	322.7054	6.863456	8.315524	P	P	NM_022836	64858	DCLRE1B	APOLLO|SNM1B|SNMIB	"Homo sapiens DNA cross-link repair 1B (DCLRE1B), mRNA [NM_022836]"	hs|chr1:114455973-114456032	TCCAGGGGATTTAAAAGAGTTTTCTGCTTTGAGAGAGAAATAGAGAGTTTAGAAAGCAAT	coding/noncoding	ENST00000369563			lnc-HIPK1-1:1												NONHSAT005344.2
CUST_H6L_02048	2.4636014	1.3007689	2.4636014	up	120.517975	293.25085	6.884905	8.185674	P	P	NM_024086	79066	METTL16	METT10D	"Homo sapiens methyltransferase like 16 (METTL16), mRNA [NM_024086]"	hs|chr17:2381072-2381013	TTCCCTTGAGACTCAACTATATTCACTGGGTAGAAGATCTGATCGGTCACCAGGATTCTG	coding/noncoding				lnc-AC006435.1-4:1
A_23_P62890	7.09901	2.827618	7.09901	up	4.674843	25.735928	2.070215	4.897833	A	P	NM_002053	2633	GBP1		"Homo sapiens guanylate binding protein 1, interferon-inducible (GBP1), mRNA [NM_002053]"	hs|chr1:89518848-89518789	CAAAGATGCATTTACCTCTGTATCAACTCAGGAAATCTCATAAGCTGGTACCACTCAGGA	coding	ENST00000370473
CUST_H6L_23641	3.992507	1.9972949	3.992507	up	21.694746	70.94217	4.298111	6.295406	P	P	ENST00000492638	8568	RRP1	D21S2056E|NNP-1|NOP52|RRP1A	ribosomal RNA processing 1 [Source:HGNC Symbol;Acc:18785] [ENST00000492638]	hs|chr21:45212794-45212853	TGGATTAGCTCATTTACCCAAAACCCTCATTTCGAGCCTAATGGGCTAATATCTTACACT	coding
A_24_P376322	2.273343	1.1848154	2.273343	up	253.86084	636.231	8.035912	9.220727	P	P	NM_015845	4152	MBD1	CXXC3|PCM1|RFT	"Homo sapiens methyl-CpG binding domain protein 1 (MBD1), transcript variant 2, mRNA [NM_015845]"	hs|chr18:47803051-47802749	GTTGTGCAAAGACTGTCGAGCACAGAGAATTGCCTTCAACCGGGAACAGAGAATGTTTAA	coding	ENST00000586118
CUST_H6L_40816	2.2258642	1.1543655	2.2258642	up	8.538451	14.203071	2.9159899	4.0703554	A	P	NONHSAT163089					hs|chr12:131340919-131340978	AGGCTTCTGTTCAGCAGCAATTTGGATACAAACCCAGCAAGGTTCCTATTTTAAAATCCT	noncoding																NONHSAT163089.1
CUST_H6L_49297	2.092567	1.0652738	2.092567	up	8.863396	13.855439	2.969326	4.0346	A	P	NONHSAT178490					hs|chr18:049700474-049700415	CTCTTTGTTTGTCTCCATAAAAATCTAGTAGGCTTACCTGTACGCCTGTCATGGTGGCAT	noncoding																NONHSAT178490.1
A_32_P23795	4.862577	2.281721	4.862577	up	164.1685	868.2213	7.3607388	9.64246	P	P	TCONS_l2_00020852		XLOC_l2_010916		"BROAD Institute lincRNA (XLOC_l2_010916), lincRNA [TCONS_l2_00020852]"	hs|chr4:159201331-159201390	GATGAAGAATTTGCCTTACTTTGTTGTTCGCTCAGTTCCTAAGACTGTGAGTTGTCAAAT	noncoding
CUST_H6L_19488	160.58499	7.3271933	160.58499	up	2.525021	385.25024	1.2226212	8.549814	A	P	NM_001144070	8714	ABCC3	ABC31|EST90757|MLP2|MOAT-D|MRP3|cMOAT2	"Homo sapiens ATP-binding cassette, sub-family C (CFTR/MRP), member 3 (ABCC3), transcript variant 2, mRNA [NM_001144070]"	hs|chr17:48741151-48741210	TATTACCACTACATCTTTGTGACTGGGGTGAAGTTTCGTACTGGGATCATGGGTGTCATC	coding
A_33_P3349883	3.5483327	1.8271413	3.5483327	up	19.578505	55.83638	4.1432967	5.970438	P	P	ENST00000366583	3964	LGALS8	Gal-8|PCTA-1|PCTA1|Po66-CBP	"lectin, galactoside-binding, soluble, 8 [Source:HGNC Symbol;Acc:HGNC:6569] [ENST00000366583]"	hs|chr1:236706380-236706439	TTAAGTTGTAATGAGCTGTTACGAGTAACCTGTATCCACAATAGAGGCCCAAAGCAGCCC	coding	ENST00000366583
A_23_P63190	2.331726	1.2213984	2.331726	up	1062.6477	3032.0527	10.160011	11.38141	P	P	NM_002524	4893	NRAS	ALPS4|CMNS|N-ras|NCMS|NRAS1|NS6	"Homo sapiens neuroblastoma RAS viral (v-ras) oncogene homolog (NRAS), mRNA [NM_002524]"	hs|chr1:115249992-115249933	ATGAATGTCTGAGATACGTCTGTGACTTATCTACCATTGAAGGAAAGCTATATCTATTTG	coding	ENST00000369535
CUST_H6L_11591	2.225789	1.1543169	2.225789	up	3876.6023	9908.7705	11.965149	13.119466	P	P	lnc-ZNF286A-9:1					hs|chr17:015410488-015410547	GATACAAACGGTTCCTAATTTTTCATCTGCACTGCCAAGACAGCGTGGTTGAATGGGAAG	noncoding				lnc-ZNF286A-9:1												NONHSAT145828.2
A_24_P134653	-2.4942439	-1.3186026	2.4942439	down	168.22485	60.632504	7.40069	6.0820875	P	P	NM_003611	8481	OFD1	71-7A|CXorf5|JBTS10|RP23|SGBS2	"Homo sapiens oral-facial-digital syndrome 1 (OFD1), mRNA [NM_003611]"	hs|chrX:13786879-13787218	CTGCAATCTAGTGACAAAGTCGAAAGTTTAACAGGCTTTTCTCATGAAGAACTAGACGAC	coding	ENST00000464463
CUST_H6L_38729	4.4447427	2.1520998	4.4447427	up	4.7088985	15.95047	2.080733	4.232833	A	P	lnc-GAS2-7:2					hs|chr11:023176295-023176354	CATTAAGCGTCTAACCTCCAAGCATCGAATCCCAGGCCAATTTGTGTGAGTATAAGTCAT	noncoding				lnc-GAS2-7:2												NONHSAT158930.1
CUST_H6L_29982	-2.3814979	-1.2518692	2.3814979	down	80.97521	28.32976	6.2831335	5.0312643	P	P	ENST00000522777	5108	PCM1	PTC4|RET/PCM-1	pericentriolar material 1 [Source:HGNC Symbol;Acc:8727] [ENST00000522777]	hs|chr8:17837907-17837966	ACTGTTAGCTCATGCTTCCAAAGGGTATTGCAAAGATACCTCCAAGACATATTTACTGTT	noncoding				lnc-NAT1-3:1
A_33_P3225011	-2.2046733	-1.1405649	2.2046733	down	150.71964	60.87457	7.2275863	6.0870214	P	P	KJ425573				"Homo sapiens acetylcholinesterase antisense RNA (AChE-AS), partial sequence. [KJ425573]"	hs|chr7:100491317-100491376	GGACACCAGCACAGTCCTCTCGGCCTGTACCAAGAAGCGGCCATCGTACACGTCCAAGGA	coding
A_33_P3399038	2.692627	1.4290143	2.692627	up	2.5824554	5.4148884	1.2580143	2.6870286	A	P	ENST00000367119				chromosome 1 open reading frame 147 [Source:HGNC Symbol;Acc:32061] [ENST00000367119]	hs|chr1:206665820-206665761	TACACCAGAATGTGTGGTGGGTTGGAGTAGAAGAAGCAGGCATTGGTATTCTGATATGAG	noncoding	ENST00000367119															NONHSAT152788.1
A_24_P17302	2.1223953	1.0856934	2.1223953	up	39.58081	70.8037	5.206953	6.2926464	P	P	NM_194458	118424	UBE2J2	NCUBE-2|NCUBE2|PRO2121	"Homo sapiens ubiquitin-conjugating enzyme E2, J2 (UBE2J2), transcript variant 3, mRNA [NM_194458]"	hs|chr1:1190050-1189991	TCTCAGCATTTACAAATGTGTTTACAGTCAGAATGAAACACATTCCTTCTAGAAAGTGCT	coding	ENST00000349431
A_33_P3384543	2.6921132	1.4287391	2.6921132	up	57.66064	139.44002	5.774783	7.203522	P	P	NM_001243766	55624	POMGNT1	GNTI.2|GnT I.2|LGMD2O|MEB|MGAT1.2|gnT-I.2	"Homo sapiens protein O-linked mannose N-acetylglucosaminyltransferase 1 (beta 1,2-) (POMGNT1), transcript variant 2, mRNA [NM_001243766]"	hs|chr1:46654413-46654354	TCCAGATTTCCAAAGCTGGATAAGTTGGTCATTGATTAAAAAAGGAGAAGCCCTCTGGGG	coding	ENST00000396420
CUST_H6L_28938	-4.1577425	-2.0558004	4.1577425	down	23.121151	4.266096	4.391254	2.3354535	P	A	lnc-STEAP1B-6:1					hs|chr7:022254720-022254535	AATAATGAGGAACGACTCAGCATTTGTTTGCCTGCAGTTTGCTTCAGTGACTGAATAGTG	noncoding				lnc-STEAP1B-6:1												NONHSAT119455.2
CUST_H6L_29978	-3.6839101	-1.8812379	3.6839101	down	14.350869	2.9854217	3.6894357	1.8081979	P	A	ENST00000517545	5108	PCM1	PTC4|RET/PCM-1	pericentriolar material 1 [Source:HGNC Symbol;Acc:8727] [ENST00000517545]	hs|chr8:17784462-17784521	GTCATTGCAAGTGTTTAGTTCATGCAAGCAGGGAATGAAGTAGAAAGTGAAACCATGCGC	coding
CUST_H6L_16267	4.014694	2.00529	4.014694	up	242.80472	1115.863	7.9683228	9.973613	P	P	ENST00000552583	3678	ITGA5	CD49e|FNRA|VLA-5|VLA5A	"integrin, alpha 5 (fibronectin receptor, alpha polypeptide) [Source:HGNC Symbol;Acc:6141] [ENST00000552583]"	hs|chr12:54795599-54795540	ACACTAAGAAAACCATCCAGTTTGACTTCCAGATCCTCAGGTAGGGAGTGAGTGTGTCTA	coding
CUST_H6L_59835	-6.458245	-2.691142	6.458245	down	16.580328	2.30702	3.8986034	1.2074612	P	A	NONHSAT199837					hs|chr4:031991429-031991370	TGACAGATGAAGTATAAATTTTTTCATCCACTGCAACAAAGGAGGTAATGTTTTATAGTG	noncoding																NONHSAT199837.1
A_33_P3280044	2.484461	1.312933	2.484461	up	730.62494	2204.7693	9.612025	10.924958	P	P	NM_001256182	29123	ANKRD11	ANCO-1|ANCO1|LZ16|T13	"Homo sapiens ankyrin repeat domain 11 (ANKRD11), transcript variant 1, mRNA [NM_001256182]"	hs|chr16:89351907-89351848	AGTTTGATGAGGACGACGAGCAGGACAGGGTTCCTCCGGTGGACGACAAGCACCTATTGA	coding	ENST00000568100
CUST_H6L_46800	9.6402855	3.2690759	9.6402855	up	27.893969	244.19035	4.676983	7.9460588	P	P	ENST00000546196	9564	BCAR1	CAS|CAS1|CASS1|CRKAS|P130Cas	breast cancer anti-estrogen resistance 1 [Source:HGNC Symbol;Acc:971] [ENST00000546196]	hs|chr16:75298091-75298032	TTACAGGACTTTGGGCAGCCTTCTTTGGCACTGTGCCTCATCTGTAACAAGAGAGGAACA	noncoding																NONHSAT174053.1
A_24_P93664	-6.729223	-2.75044	6.729223	down	17.34347	2.313837	3.9643989	1.213959	P	A	NR_073154	574407	C1orf145		"Homo sapiens chromosome 1 open reading frame 145 (C1orf145), transcript variant 1, long non-coding RNA [NR_073154]"	hs|chr1:228393018-228392959	CACGCTTTTGCGTTCATAAGGCCTTTTCATGTCAGTATCTTATTAGATATTCCCAAACAA	noncoding	ENST00000337335	NR_073154.1
CUST_H6L_33037	3.313022	1.7281477	3.313022	up	6.1105595	15.197508	2.4394243	4.167572	A	P	ENST00000563515					hs|chr9:141121330-141121271	AGTGTCATAATTTTGGAAATTCAAACCGAAATAAAGGCCAGTATATCCATACCCTTCCCA	noncoding	ENST00000563515			lnc-PRDM7-2:2												NONHSAT144647.2
CUST_H6L_15443	2.470528	1.3048193	2.470528	up	12.13615	23.021782	3.439316	4.7441354	A	P	NM_001145938	4312	MMP1	CLG|CLGN	"Homo sapiens matrix metallopeptidase 1 (interstitial collagenase) (MMP1), transcript variant 2, mRNA [NM_001145938]"	hs|chr11:102668187-102668128	AGTTGAAAAGCGGAGAAATAGTGGCCCAGTGGTTGAAAAATTGAAGCAAATGCAGGAATT	coding/noncoding				lnc-MMP10-3:1												NONHSAT023896.2
CUST_H6L_75087	-2.2159648	-1.1479349	2.2159648	down	47.668034	17.149015	5.482565	4.33463	P	P	ENST00000622137					hs|chr16:003737000-003737059	CAATTTCTTTCCCAACTCCTGCACAGGGATGACGGCATATCACTCAAACATCCATTTCTC	noncoding	ENST00000622137															NONHSAT172586.1
A_23_P28598	-2.2750742	-1.1859136	2.2750742	down	80.37417	29.422775	6.2708774	5.084964	P	P	NM_004405	1746	DLX2	TES-1|TES1	"Homo sapiens distal-less homeobox 2 (DLX2), mRNA [NM_004405]"	hs|chr2:172964421-172964362	CAGACTTTTTTGTAAACCCCCAGTTGTGAAAACTGCAGTTTAGCAGTGACCTCAGCAACC	coding	ENST00000234198
A_24_P393372	-4.428971	-2.1469715	4.428971	down	12.566053	2.4381914	3.490068	1.3430965	P	A	NM_001100913	23241	PACS2	PACS-2|PACS1L	"Homo sapiens phosphofurin acidic cluster sorting protein 2 (PACS2), transcript variant 1, mRNA [NM_001100913]"	hs|chr14:105864372-105864431	ACCCTGGATTAATGTAAATAGCTTTTTGGGGAACGGATTCTAATGTCACGTATGTGACCG	coding	ENST00000447393
CUST_H6L_75411	2.4294353	1.280621	2.4294353	up	3.546122	6.5321145	1.6798999	2.960521	A	P	T003122					hs|chr1:011556234-011556175	CCAGGCTTGTGGAAATCCAAAGCCATATCTGCAGTCAAATCCCAGCTTTATAACAGAAAA	noncoding			T003122
CUST_H6L_32267	-2.8319209	-1.501781	2.8319209	down	88.94027	26.28158	6.4268365	4.9250555	P	P	NONHSAT139463					hs|chrY:013471804-013471863	CCACCTTGCTGGAAGCACCCCTCAGCAAGGAAGAATACTGGGCTCTGATGGAGGAATTTA	noncoding																NONHSAT139463.2
CUST_H6L_64330	-2.1925495	-1.1326094	2.1925495	down	502.05103	240.34027	9.059111	7.9265013	P	P	NM_001290260	23469	PHF3		"Homo sapiens PHD finger protein 3 (PHF3), transcript variant 3, mRNA [NM_001290260]"	hs|chr6:64394191-64394250	AAACCTGAGTACCATAAGGAGAATAGAAGGTGCAGCCGAAATAGCGGACAAATTGAAGTG	coding/noncoding																NONHSAT207433.1
CUST_H6L_58028	-8.747325	-3.1288419	8.747325	down	23.08211	2.363085	4.388874	1.2600323	P	A	NONHSAT197011					hs|chr3:032824806-032824865	AAACTTTATGTCCTAAATCCACCAACTGATTCTTTGCCAGCATTTACTCTAGCATGCTTC	noncoding																NONHSAT197011.1
CUST_H6L_11174	2.248104	1.1687088	2.248104	up	8.440598	14.18345	2.8992443	4.067953	A	P	lnc-USP25-8:1						AAACTGTGCTGCCTCATTTGCAGAGTTGATTGACATTATCAAGCATCTCAACTCGATTGG	noncoding				lnc-USP25-8:1												NONHSAT190706.1
CUST_H6L_32793	2.7617073	1.4655604	2.7617073	up	10.25578	21.506987	3.1857667	4.651327	A	P	ENST00000520833	3299	HSF4	CTM|CTRCT5	heat shock transcription factor 4 [Source:HGNC Symbol;Acc:5227] [ENST00000520833]	hs|chr16:67203064-67203123	ATAGCTGTTCTCTGTGAGCCAAAGCCGTGTCTCTAGAAGAATTGTCACAGTGATTTCCCA	coding
CUST_H6L_24096	9.579719	3.2599833	9.579719	up	2.489388	18.822868	1.2030013	4.4629846	A	P	ENST00000495348	112885	PHF21B	BHC80L|PHF4	PHD finger protein 21B [Source:HGNC Symbol;Acc:25161] [ENST00000495348]	hs|chr22:45385316-45385257	ACTTACATTAACCCGTTGGATTCACGTTTCATGGGTTTAAAAAGCGAGGTTTGAGGGCTG	noncoding				lnc-KIAA0930-4:3
A_22_P00006235	-6.683432	-2.7405891	6.683432	down	17.13155	2.30628	3.9474082	1.2068192	P	A	ENST00000535704				"RST24483 Athersys RAGE Library Homo sapiens cDNA, mRNA sequence [BG205064]"	hs|chr11:115234356-115234415	ATCATTGCATCAGTTCAACTAGGAAGTCTGAAGAATGCCTTCATTCACTAATGGGAAAAG	noncoding	ENST00000535704			lnc-FAM55B-3:1												NONHSAT024303.2
CUST_H6L_76928	2.6275713	1.3937299	2.6275713	up	6.2465105	12.305499	2.468083	3.8618128	A	P	T151130					hs|chr17:055536088-055536029	ATTTTCTGGAGTTTATATGCTAACTGATCTGAGTTATGGGCCGAGCAGCTGGGCTTCTTG	noncoding			T151130
A_23_P74278	-3.093766	-1.629364	3.093766	down	16.191751	3.990939	3.8630614	2.2336974	P	A	NM_001037341	5142	PDE4B	DPDE4|PDEIVB	"Homo sapiens phosphodiesterase 4B, cAMP-specific (PDE4B), transcript variant d, mRNA [NM_001037341]"	hs|chr1:66839789-66839848	GGAAACACTACATTTGCTCACAGATGATTCTTCTGAATGCTCCCGAACTACTGACTTTGA	coding	ENST00000329654
A_21_P0006272	-4.239732	-2.083973	4.239732	down	49.8469	9.336981	5.5528154	3.4688425	P	A	lnc-CBWD5-1:1					hs|chr9:70502146-70502087	CATGTTATTGCAAGGGTGTGTATCATCACAAACATATTGCTTCCACATACATATATCAGC	noncoding				lnc-CBWD5-1:1												NONHSAT131719.2
CUST_H6L_35183	-3.1221359	-1.6425333	3.1221359	down	361.53168	113.08653	8.566871	6.9243374	P	P	NM_005646	6894	TARBP1	TRM3|TRP-185|TRP185	"Homo sapiens TAR (HIV-1) RNA binding protein 1 (TARBP1), mRNA [NM_005646]"	hs|chr1:234596137-234596078	TTCCTATTGAAGTTTATTCGGAAGATGACAAGTAGGCATTGGTGTGCTGTTCCCATTTTG	coding/noncoding																NONHSAT153143.1
A_24_P272548	-2.536931	-1.3430843	2.536931	down	3202.3274	1479.7242	11.70792	10.364836	P	P	ENST00000469026				ribosomal protein L7a pseudogene 60 [Source:HGNC Symbol;Acc:HGNC:35859] [ENST00000469026]	hs|chr7:102395663-102395722	CCAAGAAAGTGGTGAATTCCCTGTTTGAGAAAAGGCGTAAGAATTTTGGTATTGGACAGG	coding	ENST00000469026
A_23_P315571	14.071646	3.8147192	14.071646	up	32.50052	441.14337	4.9107876	8.725507	P	P	NM_015150	23180	RFTN1	MIG2|PIB10|PIG9|RAFTLIN	"Homo sapiens raftlin, lipid raft linker 1 (RFTN1), mRNA [NM_015150]"	hs|chr3:16357514-16357455	TTTATCATGTGTATATCGTCCAGAAAGTATTAAGGCTTTAGGTAGATGCAACTGGCGAAC	coding	ENST00000334133
CUST_H6L_55218	-3.652179	-1.8687575	3.652179	down	19.329453	4.051179	4.124058	2.2553003	P	A	NONHSAT190332					hs|chr20:039225665-039225724	AATGAAAAGAGAGTCTTGCCAGGGACAGTTACATGACAAGTGCTCAGGAAACACTAGTCA	noncoding																NONHSAT190332.1
CUST_H6L_01326	-2.0121362	-1.008728	2.0121362	down	105.64161	45.478283	6.6909046	5.6821766	P	P	ENST00000608509					hs|chr2:73977695-73977636	AAGTTCTTGCTAAAAGGCTAGTCTTGTAGAGTACGTCATGAAGGCTCATCATGAATACAT	noncoding	ENST00000608509		T191903	lnc-DUSP11-2:1												NONHSAT184966.1
A_23_P95029	-20.566156	-4.3622003	20.566156	down	50.14532	2.297961	5.5614123	1.1992121	P	A	NM_021021	6641	SNTB1	59-DAP|A1B|BSYN2|DAPA1B|SNT2|SNT2B1|TIP-43	"Homo sapiens syntrophin, beta 1 (dystrophin-associated protein A1, 59kDa, basic component 1) (SNTB1), mRNA [NM_021021]"	hs|chr8:121550176-121550117	TTGCCTGTGCTTGTATGCATGCATTTTCAAGCAAGTAATAAAGCAGCCTCATTTAATTCT	coding	ENST00000395601
CUST_H6L_01875	3.2686918	1.7087133	3.2686918	up	9.605656	23.90412	3.087252	4.795965	A	P	ENST00000637785					hs|chrX:021180728-021181424	GAAGAAAATGATGATCTGTTATCTGAGAGAGGGAAGCTCTTTGGCCACCAGGCAAAACCT	noncoding	ENST00000637785
CUST_H6L_64886	2.4388177	1.2861819	2.4388177	up	88.22115	202.5388	6.4147	7.700882	P	P	NM_000367	7172	TPMT		"Homo sapiens thiopurine S-methyltransferase (TPMT), mRNA [NM_000367]"	hs|chr6:18130657-18130598	TGCCTATGTGTCTTGCAGATTGCAAGATATTTTACCAATCAGCATGTGTTACCTGTACAA	coding/noncoding																NONHSAT208823.1
A_23_P34307	2.0448267	1.0319786	2.0448267	up	130.8168	263.0578	7.0106373	8.042616	P	P	NM_005482	10026	PIGK	GPI8	"Homo sapiens phosphatidylinositol glycan anchor biosynthesis, class K (PIGK), mRNA [NM_005482]"	hs|chr1:77557523-77557464	ATTCATTTCACAGTCTTCTATTGTTGGACCACTTACATTGTACCAAATGTTTTCCTTTGG	coding	ENST00000370812
A_23_P305205	-4.522096	-2.1769917	4.522096	down	32.01244	5.5007653	4.886983	2.7099912	P	A	NM_015314	23366	KIAA0895		"Homo sapiens KIAA0895 (KIAA0895), transcript variant 2, mRNA [NM_015314]"	hs|chr7:36364662-36364603	AAACAGTGTCTTAGAAGTATAAACAGAAATGGCAATATTTATGTCCTGTGATTCAAGCCC	coding	ENST00000317020
A_23_P19004	2.0609455	1.0433064	2.0609455	up	758.4442	1890.6948	9.663795	10.707102	P	P	NM_023924	65980	BRD9	LAVS3040|PRO9856	"Homo sapiens bromodomain containing 9 (BRD9), transcript variant 1, mRNA [NM_023924]"	hs|chr5:864507-864448	AAGGACTTTGATCCTGTCCCCTTTGGCATGCGGGAAGCAGCCGCGGGGAGGTAATGAATT	coding/noncoding	ENST00000467963	NR_134296.1		lnc-ZDHHC11-3:1
A_23_P317184	3.14874	1.6547747	3.14874	up	170.71735	572.9403	7.4234667	9.078241	P	P	NM_006309	9209	LRRFIP2	HUFI-2	"Homo sapiens leucine rich repeat (in FLII) interacting protein 2 (LRRFIP2), transcript variant 1, mRNA [NM_006309]"	hs|chr3:37100322-37096639	GACTGCAGAATGGCTCAGACTTGCAGTTCATCGAAATGCAGAGAGATGCCAATAGACAAA	coding	ENST00000496479
A_21_P0011360	-39.706966	-5.3113203	39.706966	down	90.04	2.213836	6.4463305	1.1350105	P	A	TCONS_l2_00008966		XLOC_l2_004857		"BROAD Institute lincRNA (XLOC_l2_004857), lincRNA [TCONS_l2_00008966]"	hs|chr15:30248480-30121815	ACACAGAAGCAAAAGCCTTGATAGCATGGATTTCTGTGAGCTCACTGCAATGAATTTGGC	noncoding
CUST_H6L_47910	2.5874069	1.3715069	2.5874069	up	12.1993685	24.281132	3.4470165	4.8185234	A	P	NONHSAT176043					hs|chr17:021115292-021115233	GGGCAGGGCGGATTAGCTGATGGCCCAGCACTCTAGATTATGAGATCTGAGTGTATTATT	noncoding																NONHSAT176043.1
CUST_H6L_74109	2.0552099	1.0392857	2.0552099	up	8134.068	19277.324	13.0116625	14.050948	P	P	NR_036506	100192204	PPIAP30		"Homo sapiens peptidylprolyl isomerase A (cyclophilin A) pseudogene 30 (PPIAP30), non-coding RNA [NR_036506]"	hs|chr10:15197072-15197013	ATGATGAGAACTTCATTCTGAAGCATACAGGTCCTGGCATCTTGTCCATGAAGCATACAG	noncoding		NR_036506.1
A_23_P88767	-4.058725	-2.0210266	4.058725	down	51.014496	10.011775	5.589506	3.5684795	P	P	NM_003561	8399	PLA2G10	GXPLA2|GXSPLA2|SPLA2	"Homo sapiens phospholipase A2, group X (PLA2G10), mRNA [NM_003561]"	hs|chr16:14766561-14766502	AGGAGATTGCTAACTGCTTAGCCCAAACTGAGTACAACTTAAAGTACCTCTTCTACCCCC	coding/noncoding	ENST00000621727	NR_133651.1
A_22_P00004839	-2.0555398	-1.0395174	2.0555398	down	63.387833	25.349085	5.915486	4.8759685	P	P	ENST00000530201					hs|chr11:007533414-007533355	AGGGGCTTCCTGGAGAAAATGTCTTGACCTAAAAGAGTGATTCGAGCTGCAGGGATTTAA	noncoding	ENST00000530201			lnc-CYB5R2-3:14												NONHSAT017786.2
A_32_P21384	2.2585278	1.1753826	2.2585278	up	5565.8623	14200.813	12.471821	13.647203	P	P	NM_000985	6139	RPL17	L17|PD-1|RPL23	"Homo sapiens ribosomal protein L17 (RPL17), transcript variant 1, mRNA [NM_000985]"	hs|chr18:47017232-47017173	AGATGTCACTTTACAGAAACAGTGTGTACCATTCCGACATTACAACGGTGGAGTTGGCAG	coding	ENST00000498103
CUST_H6L_28976	-38.264904	-5.25795	38.264904	down	90.2752	2.291012	6.4507704	1.1928205	P	A	ENST00000222753	3209	HOXA13	HOX1|HOX1J	homeobox A13 [Source:HGNC Symbol;Acc:5102] [ENST00000222753]	hs|chr7:27235940-27235881	ACCTCCTTGACTTTAGAGATTCAGTACTCAATTATTTGGCTCCAGCTGGAGCAAATTTGA	noncoding																NONHSAT119714.2
CUST_H6L_35741	2.2134163	1.1462748	2.2134163	up	7.497087	12.43084	2.7308588	3.8771336	A	P	NONHSAT153852					hs|chr1:086737875-086737934	GTAAAAATATTTTAGTCATTAGAGAATCCTGTGATCTCCATGCCTGGACAGGTCACATGA	noncoding																NONHSAT153852.1
A_33_P3316508	-4.5304146	-2.1796432	4.5304146	down	260.92538	52.94688	8.078104	5.898461	P	P	NM_001015051	860	RUNX2	AML3|CBF-alpha-1|CBFA1|CCD|CCD1|CLCD|OSF-2|OSF2|PEA2aA|PEBP2aA	"Homo sapiens runt-related transcription factor 2 (RUNX2), transcript variant 2, mRNA [NM_001015051]"	hs|chr6:45459689-45459748	AAGCTTGATGACTCTAAACCTAGTTTGTTCTCTGACCGCCTCAGTGATTTAGGGCGCATT	coding	ENST00000371436
A_33_P3422035	4.1087446	2.0386977	4.1087446	up	30.254251	106.20158	4.801059	6.8397565	P	P	ENST00000392217	53827	FXYD5	DYSAD|HSPC113|IWU1|KCT1|OIT2|PRO6241|RIC	FXYD domain containing ion transport regulator 5 [Source:HGNC Symbol;Acc:HGNC:4029] [ENST00000392217]	hs|chr19:35654951-35655010	TGTAGATGTGGGAGAGGGGTTTCTTCCAGATGCAGACTCTCAGTAATATCCCTTGTTTCT	coding	ENST00000392217
A_23_P77568	2.3220527	1.2154007	2.3220527	up	2373.195	6394.384	11.279665	12.495066	P	P	NM_001037808	8663	EIF3C	EIF3CL|EIF3S8|eIF3-p110	"Homo sapiens eukaryotic translation initiation factor 3, subunit C (EIF3C), transcript variant 2, mRNA [NM_001037808]"	hs|chr16:28391096-28391037	TGGGCCATCCAACCTTGAAGTCCTAAACCACACCTCAGTCACTAAAGGTCTGTTTAAAGT	coding	ENST00000565932
CUST_H6L_29701	58.75885	5.8767343	58.75885	up	2.468133	125.85002	1.1924614	7.0691957	A	P	NM_020632	50617	ATP6V0A4	A4|ATP6N1B|ATP6N2|RDRTA2|RTA1C|RTADR|STV1|VPH1|VPP2	"Homo sapiens ATPase, H+ transporting, lysosomal V0 subunit a4 (ATP6V0A4), transcript variant 1, mRNA [NM_020632]"	hs|chr7:138418995-138418936	GGAACTTGGCTTCAAACAAACTCACATTTCTGAACTCGTATAAAATGAAGATGTCGGTGA	coding/noncoding				lnc-SVOPL-1:1
CUST_H6L_73586	-11.94584	-3.5784364	11.94584	down	29.746098	2.295089	4.774919	1.1964825	P	A	NONHSAT224224					hs|chrX:129194782-129194841	CTCTTTTGGAGTACAAGATGGGATCAGAAAGGCCTGTGACCGTCAGAATAACTTCTTGTC	noncoding																NONHSAT224224.1
CUST_H6L_23285	-11.873185	-3.5696352	11.873185	down	38.562366	2.5908706	5.1670427	1.5974076	P	A	ENST00000486000	81031	SLC2A10	ATS|GLUT10	"solute carrier family 2 (facilitated glucose transporter), member 10 [Source:HGNC Symbol;Acc:13444] [ENST00000486000]"	hs|chr20:45338927-45338986	GGACTAGGGCTCTATTTTTCTCTCTGCATTCAGAAGCCTCGAAGGATCAGTCGTTGATTC	noncoding				lnc-EYA2-5:1
CUST_H6L_03925	2.1198237	1.0839443	2.1198237	up	14.66638	24.038986	3.720883	4.804827	P	P	lnc-CDK20-10:1					hs|chr9:090802934-090802875	ATTATGTATGTATGGAGTTTGGTATCTTTATGGAAGGCTGTCCTGGACCACTTGTGCCAA	noncoding				lnc-CDK20-10:1												NONHSAT132923.2
A_22_P00015059	2.004155	1.0029941	2.004155	up	13.268878	20.351559	3.5696378	4.572632	P	P	ENST00000577906				"ALU2_HUMAN (P39189) Alu subfamily SB sequence contamination warning entry, partial (9%) [THC2531023]"	hs|chr18:19213419-19213478	CTGATACTGGCCTTTATTAATGTGAAATTCTTGTGGATCTGTGAAATAAAGAGGAGTACT	noncoding	ENST00000577906			lnc-SNRPD1-1:1												NONHSAT178258.1
CUST_H6L_03803	22.919855	4.518526	22.919855	up	3.878501	72.42399	1.8062562	6.3247824	A	P	NM_178821	164781	DAW1	ODA16|WDR69	"Homo sapiens dynein assembly factor with WDR repeat domains 1 (DAW1), mRNA [NM_178821]"	hs|chr2:228756000-228758540	TAATGTTGCACTTAACAAATCGGGCTCATGCTTTATCACAGGAAGCTATGATCGGACGTG	coding/noncoding		NR_138459.1		lnc-CCL20-2:1
A_33_P3331588	4.363252	2.125404	4.363252	up	139.26826	642.3336	7.1075644	9.232968	P	P	NM_031921	83858	ATAD3B	AAA-TOB3|TOB3	"Homo sapiens ATPase family, AAA domain containing 3B (ATAD3B), mRNA [NM_031921]"	hs|chr1:1431507-1431566	CCCTGTCAGCTGGCCGGTCCAAGCCTGTGGCTGGAGCTGGTGTGTGTTTATCTAATAAAG	coding	ENST00000474481
A_21_P0014188	-17.412256	-4.122031	17.412256	down	324.8328	16.531584	8.405475	4.2834435	P	P	BC087859	401317	LOC401317		Homo sapiens cDNA clone IMAGE:30398108. [BC087859]	hs|chr7:28450137-28450196	AGATTTATTTTTAAGGGGCGTCTGGTAGATAAAGCCCTAGACCTTGTCCACACTCTCACC	coding
A_23_P4294	2.55158	1.3513908	2.55158	up	54.673214	123.98563	5.6955104	7.046901	P	P	NM_014519	7775	ZNF232	ZSCAN11	"Homo sapiens zinc finger protein 232 (ZNF232), mRNA [NM_014519]"	hs|chr17:5009470-5009411	GAAACCCTATAAGTGTAGTGACTGTGGGAAAACTTTCAAACAGAGCTCAAACCTCGGTCA	coding	ENST00000570486
A_33_P3372426	2.9880867	1.579222	2.9880867	up	3.4010634	7.759742	1.6243854	3.2036073	A	P	NM_007038	11096	ADAMTS5	ADAM-TS 11|ADAM-TS 5|ADAM-TS5|ADAMTS-11|ADAMTS-5|ADAMTS11|ADMP-2	"Homo sapiens ADAM metallopeptidase with thrombospondin type 1 motif, 5 (ADAMTS5), mRNA [NM_007038]"	hs|chr21:28290319-28290260	CTATGTGTGACTTTAAACTGTAAAATTAAACACTGCTTTTGTGGGTTCAGTGGGCATAAT	coding/noncoding	ENST00000284987			lnc-ADAMTS1-2:1												NONHSAT081552.2
A_33_P3256957	-2.2143724	-1.1468978	2.2143724	down	84.3808	31.925964	6.343568	5.19667	P	P	BC040680				Homo sapiens cDNA clone IMAGE:4817893. [BC040680]	hs|chr11:071404228-071404169	AGTAACCCTAGGCTGGAGGGCCCACCTGCGTATGTTTTTCTTCTCATTCTTTTTTACCTT	coding
CUST_H6L_31047	2.9002278	1.5361662	2.9002278	up	12.920861	29.048594	3.5313253	5.0674915	P	P	lnc-GNAQ-7:1					hs|chr9:080848702-080848643	CAGAGTCTGAAAGCCCTTTGAAGGCAAGAACCATGTCTCATTCATGCTTACATTCCCTAT	noncoding				lnc-GNAQ-7:1												NONHSAT131989.2
A_33_P3313258	3.4126537	1.770894	3.4126537	up	528.3978	2173.0037	9.132808	10.903702	P	P	NM_031921	83858	ATAD3B	AAA-TOB3|TOB3	"Homo sapiens ATPase family, AAA domain containing 3B (ATAD3B), mRNA [NM_031921]"	hs|chr1:1417934-1417993	CACCTTGTTTGGGGAAGGATTCCGTGCCTTTGTGACAGACCGGGACAAAGTGACAGCCAC	coding	ENST00000378736
A_33_P3326387	-14.2483	-3.832718	14.2483	down	93.464226	5.3566804	6.502843	2.670125	P	A	NM_173463	91050	CCDC149		"Homo sapiens coiled-coil domain containing 149 (CCDC149), transcript variant 1, mRNA [NM_173463]"	hs|chr4:24854754-24854695	TCTGGGAGAAGAAATTAAAGAACTTCAGCAAAGGCTTGGAGAAGTCCAGGGCGACAACAA	coding	ENST00000512432
CUST_H6L_67968	-3.0237074	-1.5963185	3.0237074	down	21.949682	5.5307016	4.315174	2.7188556	P	A	NONHSAT214520					hs|chr7:034952534-034952593	AGATTCTAATGAGATTGTCAATCATGGAGATAGGTGGGGAGTCAGGGAATTCAGAGAGGC	noncoding																NONHSAT214520.1
A_21_P0003645	4.015752	2.00567	4.015752	up	8.21916	25.14899	2.8600764	4.8657465	A	P	NONHSAT098138					hs|chr4:122152252-122152311	TATTACTTAAAGGACAGAGGGTGGCTGTGCTAGAAGTCTCAGCTGGACTGGATATCAAAC	noncoding																NONHSAT098138.2
CUST_H6L_09631	-2.0944498	-1.0665712	2.0944498	down	129.97775	54.367058	6.9997234	5.933152	P	P	ENST00000472888	5994	RFXAP		regulatory factor X-associated protein [Source:HGNC Symbol;Acc:9988] [ENST00000472888]	hs|chr13:37401844-37402489	AAGTTTTGGAGCAAAGACAACAGCAGTTTCCAGGAACATCAATTTAAGACTGAAGCTGTC	noncoding				lnc-SERTM1-2:1
A_24_P102293	-23.626759	-4.56235	23.626759	down	57.42701	2.305948	5.7688866	1.2065367	P	A	NM_015567	26050	SLITRK5	LRRC11|bA364G4.2	"Homo sapiens SLIT and NTRK-like family, member 5 (SLITRK5), mRNA [NM_015567]"	hs|chr13:88331586-88331645	CCAAAATGACATGTTCATTTGACTACTATTGTAGCCGATTTTCGATTGTTTAACCAAACC	coding	ENST00000325089
A_23_P95213	2.195493	1.1345448	2.195493	up	27.49361	49.042984	4.654585	5.7891297	P	P	NM_003018	6440	SFTPC	BRICD6|PSP-C|SFTP2|SMDP2|SP-C	"Homo sapiens surfactant protein C (SFTPC), transcript variant 1, mRNA [NM_003018]"	hs|chr8:22021933-22021992	CGCCCAGGGGCCCGGGAACTCCTGCCACAACAGAATAAAGCAGCCTGATTGAAAAGCAAA	coding	ENST00000521315
CUST_H6L_61426	2.3421915	1.227859	2.3421915	up	245.67911	633.108	7.986221	9.21408	P	P	NONHSAT202183					hs|chr5:006377319-006377377	GTCTGCACTTGTCAATATCCTGTAAGCCAGTAACAATAAAATTCCTGGGGGAAAGGCAAG	noncoding																NONHSAT202183.1
A_33_P3413759	-2.1344516	-1.0938654	2.1344516	down	143.40446	59.68659	7.1538987	6.0600333	P	P	NM_001010887	340485	ACER2	ALKCDase2|ASAH3L	"Homo sapiens alkaline ceramidase 2 (ACER2), mRNA [NM_001010887]"	hs|chr9:19424730-19424789	AGTTTCTTGGGTCAGATGCTTGATGAACTTGCAGTCCTTTGGGTTCTGATGTGTGCTTTG	coding	ENST00000340967
CUST_H6L_59085	2.0052443	1.003778	2.0052443	up	22.258898	35.451275	4.3352256	5.3390036	P	P	NONHSAT198111					hs|chr3:197092809-197092868	TTCTCTCCCTGAGTGTCTAAATCCACTCCTGAGTGTTTCTCTGGAGGGTCAACTCTAATA	noncoding																NONHSAT198111.1
A_21_P0006509	-3.032806	-1.6006532	3.032806	down	19.602968	4.9185987	4.1450777	2.5444245	P	A	lnc-NRK-1:1					hs|chrX:105252489-105253183	AAACTTGTGGCTCCTTCTTAAAAACTGGAGGCAAGTAAGATCCTAGCCAAAACCAGAGGC	noncoding				lnc-NRK-1:1												NONHSAT138100.2
CUST_H6L_24909	-2.7035553	-1.4348578	2.7035553	down	176.69325	58.921062	7.477677	6.042819	P	P	ENST00000467994	11167	FSTL1	FRP|FSL1|MIR198	follistatin-like 1 [Source:HGNC Symbol;Acc:3972] [ENST00000467994]	hs|chr3:120157167-120157108	AAATGAAGAATCCTGGGTCTCCTTGTAGTCGATCAAGAAATTTTGGGGGGAAAAAGGGAA	coding
A_23_P62679	-5.5936117	-2.4837801	5.5936117	down	15.271981	2.398716	3.777383	1.293603	P	A	AF217973				Homo sapiens clone PP1345 unknown mRNA. [AF217973]	hs|chr1:54570799-54570858	CAGAACTTAAACCAAAAAGTAGAGCTGAGCAGCACAAATGTGGGCTGTAGTGGACACCAT	coding
CUST_H6L_76652	-2.1382942	-1.0964603	2.1382942	down	36.778736	13.538041	5.0973606	4.0009003	P	P	T119151					hs|chr15:072880021-072879962	GAAAAATCTGAGGGGCCCACTTATCTTCCTGTTTCTGAAGGAGCCAAAATTTTCTCATAA	noncoding			T119151
A_22_P00020499	-4.2268066	-2.0795681	4.2268066	down	10.240769	2.1636055	3.1833239	1.1037557	P	A	ENST00000560337					hs|chr15:073547734-073547675	GGATCCATTTTTACCAGGTATGCCACTTATTCTGTTGCATATGAAGGGAAAACTATATAG	noncoding	ENST00000560337			lnc-HCN4-1:1												NONHSAT047137.2
CUST_H6L_19552	2.158299	1.1098948	2.158299	up	85.28456	170.07834	6.360952	7.4708467	P	P	lnc-GDPD1-1:1					hs|chr17:057358645-057358704	TATTGGAATGGACGTAATATGAGGAAATAGTATCGTCATGTTAGAAGCCTTGGAATGAGT	noncoding				lnc-GDPD1-1:1												NONHSAT055006.2
A_33_P3387956	2.2424982	1.1651068	2.2424982	up	600.70215	1621.1499	9.324268	10.489375	P	P	NM_013379	29952	DPP7	DPP2|DPPII|QPP	"Homo sapiens dipeptidyl-peptidase 7 (DPP7), mRNA [NM_013379]"	hs|chr9:140006471-140006412	AGATCAACCTGACCTTCGCCAGCAACAATGTGACCGATATGTTCCCGGACCTGCCCTTCA	coding/noncoding	ENST00000473532															NONHSAT221505.1
A_33_P3393013	-2.0919082	-1.0648196	2.0919082	down	24.643555	9.054384	4.490553	3.4257333	P	P	ENST00000485578	91461	PKDCC	SGK493|Vlk	"protein kinase domain containing, cytoplasmic [Source:HGNC Symbol;Acc:HGNC:25123] [ENST00000485578]"	hs|chr2:42280622-42280681	CGCACAGGCTGACTCAGCCACCGGCCAAAGGGTTCAAAAAAGAAGCAAGACTTAAAGGAT	coding	ENST00000485578
CUST_H6L_29130	2.4251451	1.2780712	2.4251451	up	8.324817	15.09302	2.8793108	4.157382	A	P	ENST00000460484	23480	SEC61G	SSS1	Sec61 gamma subunit [Source:HGNC Symbol;Acc:18277] [ENST00000460484]	hs|chr7:54822811-54822752	CCAAATAATTTTGCTTTTTAAATTCATTACAAGTCATTGGGACACCTTGTGGCATTGAGC	coding
A_23_P102876	2.0813615	1.0575275	2.0813615	up	1364.3514	3431.83	10.512529	11.570057	P	P	NM_006585	10694	CCT8	C21orf112|Cctq|D21S246|PRED71	"Homo sapiens chaperonin containing TCP1, subunit 8 (theta) (CCT8), transcript variant 1, mRNA [NM_006585]"	hs|chr21:30433728-30433669	GACTTGAACAGTATGCTATTAAGAAGTTTGCTGAGGCATTTGAAGCTATTCCCCGCGCAC	coding	ENST00000286788
A_21_P0008717	-33.45648	-5.0642138	33.45648	down	122.01736	3.050783	6.904407	1.840193	P	A	XR_424586	102724055	LOC102724055		"PREDICTED: Homo sapiens uncharacterized LOC102724055 (LOC102724055), ncRNA [XR_424586]"	hs|chr15:30614752-30615460	ATTCAGCTAGAATCTCTTGTCACTGGAGAAGCTGTCTGATTCTCTGAACATGACGCAAGC	noncoding				lnc-RP13-395E19.1.1-1:1												NONHSAT041480.2
A_23_P152284	-3.3801174	-1.7570734	3.3801174	down	1384.4852	458.82092	10.534146	8.777073	P	P	NM_024571	79622	SNRNP25	C16orf33	"Homo sapiens small nuclear ribonucleoprotein 25kDa (U11/U12) (SNRNP25), mRNA [NM_024571]"	hs|chr16:105507-105793	GCAATGACGGTCCGAGTGTGCAAGATGGATGGAGAAGTAATGCCCGTGGTTGTAGTGCAG	coding	ENST00000466183
CUST_H6L_21529	-16.83065	-4.073019	16.83065	down	217.94673	11.182201	7.798064	3.7250454	P	A	NM_001166264	4052	LTBP1		"Homo sapiens latent transforming growth factor beta binding protein 1 (LTBP1), transcript variant 4, mRNA [NM_001166264]"	hs|chr2:33534608-33540254	AATAAAACATGTCAAGATATTAATGAATGTGAACATCCAGGGCTCTGTGGTCCGCAAGGG	coding/noncoding				lnc-RASGRP3-11:1
A_22_P00010264	-9.09803	-3.1855543	9.09803	down	31.127079	2.6910331	4.8416657	1.6561115	P	A	ENST00000560760					hs|chr15:80124889-80124830	TAAGATCACACATTGACAAAGAGCAGAGTGGTGTCAAGATTCTGGGACAGAGGCAAGTTA	noncoding	ENST00000560760			lnc-MTHFS-1:1												NONHSAT047666.2
A_33_P3218925	-3.109508	-1.6366863	3.109508	down	73.37218	19.329306	6.1351705	4.498484	P	P	NM_001244944	261729	STEAP2	IPCA1|PCANAP1|PUMPCn|STAMP1|STMP	"Homo sapiens STEAP family member 2, metalloreductase (STEAP2), transcript variant 4, mRNA [NM_001244944]"	hs|chr7:89861853-89861912	AAGGCTGGGAAAAGAGCCAATTTCTGGAAGAAGGTATGGGAGGAACAATTCCTCATGTCT	coding	ENST00000394621
A_23_P303548	-110.74016	-6.7910347	110.74016	down	262.5698	2.40279	8.088659	1.2976247	P	A	NM_001256798	140688	NOL4L	C20orf112|C20orf113|dJ1184F4.2|dJ1184F4.4	"Homo sapiens nucleolar protein 4-like (NOL4L), transcript variant 1, mRNA [NM_001256798]"	hs|chr20:31108678-31108619	CCTGATGAGCTGTACGGAGTGTCAGAAGAGGATGCACTTTAACTCCAATGGCCTGGAACC	coding	ENST00000201961
A_24_P312041	-10.670247	-3.4155216	10.670247	down	511.4006	45.06515	9.085106	5.6695843	P	P	NM_006718	5325	PLAGL1	LOT1|ZAC|ZAC1	"Homo sapiens pleiomorphic adenoma gene-like 1 (PLAGL1), transcript variant 2, mRNA [NM_006718]"	hs|chr6:144262889-144262830	ATGCTGGTAAAGTAAACCTGCCCAAGGAGCTGCCTGCAGATGCTGTGAACCTAACAATAC	coding	ENST00000417959
A_23_P254733	-3.5208592	-1.8159275	3.5208592	down	1132.7357	353.89145	10.250208	8.43428	P	P	NM_024629	79682	CENPU	CENP50|CENPU50|KLIP1|MLF1IP|PBIP1	"Homo sapiens centromere protein U (CENPU), transcript variant 1, mRNA [NM_024629]"	hs|chr4:185616396-185616337	GCTGTTACCTTCTGAAACTGTACCTTTATAAATCAATTGTTTTGCAAAGAAGTTATGGCC	coding/noncoding	ENST00000502461	NR_104593.1		lnc-CASP3-2:3
A_23_P64343	2.0254734	1.018259	2.0254734	up	647.1167	1573.2202	9.435095	10.453354	P	P	NM_012456	26519	TIMM10	TIM10|TIM10A	"Homo sapiens translocase of inner mitochondrial membrane 10 homolog (yeast) (TIMM10), mRNA [NM_012456]"	hs|chr11:57296278-57296219	ATGAGCGGATGGGCAAAAAGTTGACAGAGTTGTCTATGCAGGATGAAGAGCTGATGAAGA	coding	ENST00000525158
CUST_H6L_24781	-3.3902814	-1.761405	3.3902814	down	172.95218	45.48028	7.443623	5.682218	P	P	ENST00000460107	57337	SENP7		SUMO1/sentrin specific peptidase 7 [Source:HGNC Symbol;Acc:30402] [ENST00000460107]	hs|chr3:101056274-101056215	ATAGTATTTCCTCAAGTAGGCAGTACTACCATTTGTTCAGGTCCTGGGTCTGTTTGCCAT	coding
CUST_H6L_26502	-6.6021795	-2.7229424	6.6021795	down	196.25508	26.045977	7.636945	4.9140024	P	P	NM_024786	79844	ZDHHC11	ZNF399	"Homo sapiens zinc finger, DHHC-type containing 11 (ZDHHC11), mRNA [NM_024786]"	hs|chr5:847636-843788	AATTATTGGTTCTTCTTCAGCACTGTGGCCTCGGCCACAGCTGGCATGCTCTGCCTGATC	coding/noncoding				lnc-BRD9-2:1
A_23_P145935	-2.196297	-1.1350732	2.196297	down	84.66043	32.313366	6.3485994	5.2135262	P	P	NM_004445	2051	EPHB6	HEP	"Homo sapiens EPH receptor B6 (EPHB6), transcript variant 1, mRNA [NM_004445]"	hs|chr7:142568377-142568436	CAGGACAACTTCTCCAAGTTTGGCCTCTGTACCTTCAGTGATGTGGCTCAGCTCAGCCTA	coding/noncoding	ENST00000614832	NR_104001.2
A_22_P00023219	-2.502613	-1.3234353	2.502613	down	78.53035	26.025978	6.236269	4.9128337	P	P	ENST00000543604				"PREDICTED: Homo sapiens uncharacterized LOC100996472 (LOC100996472), misc_RNA [XR_158866]"	hs|chr12:22613512-22613453	TTGGTGGGGTGTGGTGAGATACTTGCATTGTATTTTCAATTAGCAGCAACATTCTATGGT	noncoding	ENST00000543604			lnc-ST8SIA1-1:1												NONHSAT027274.2
A_32_P108826	2.0739717	1.0523963	2.0739717	up	32.17846	54.989437	4.895999	5.9483953	P	P	NM_194314	360023	ZBTB41	FRBZ1|ZNF924	"Homo sapiens zinc finger and BTB domain containing 41 (ZBTB41), mRNA [NM_194314]"	hs|chr1:197123395-197123336	CTGTTGGAGATTCTAAAAGATGTATTGAATGAAGAGGATGTACACATCTCATTGTTACTG	coding/noncoding	ENST00000367405	NR_135153.1	T027332
CUST_H6L_46555	2.2391622	1.1629591	2.2391622	up	135.47519	302.1283	7.063342	8.226301	P	P	NONHSAT173442					hs|chr16:088381427-088381486	ATTGGATGTGTTTGGGCCTCCCAGGAAGATAGCAGAGTCCTGTGAGAGGTGTGCAGGGTA	noncoding																NONHSAT173442.1
A_21_P0013475	5.7670536	2.5278344	5.7670536	up	42.92968	228.3377	5.32696	7.8547945	P	P	ENST00000511103				asparagine synthetase pseudogene 4 [Source:HGNC Symbol;Acc:HGNC:39400] [ENST00000511103]	hs|chr8:47610171-47610230	ATTAATATCATCAAATCTTTGAATGCCATTACCCAGGCCAGGCTGACTGGCTGAGCCATT	noncoding	ENST00000511103															NONHSAT126409.2
A_33_P3404879	-2.7595968	-1.4644575	2.7595968	down	503.02002	187.53596	9.061725	7.597267	P	P	NM_001297706	23266	LPHN2		"Homo sapiens latrophilin 2 (LPHN2), transcript variant 4, mRNA [NM_001297706]"	hs|chr1:82447600-82447659	TATATTTAATGCTTTCCAGGGAGTGTTCATTTTCATCTTTCACTGTGCTCTCCAAAAGAA	coding	ENST00000464775
CUST_H6L_54891	-3.0672064	-1.6169252	3.0672064	down	18.10002	4.48553	4.02508	2.408155	P	A	lnc-DIDO1-1:1					hs|chr20:061502344-061502285	TTAAATCAAAGGCAATCAAAGATCCAGCTCCAGAAAACCCAGAACCAGCTTTGATCACTC	noncoding				lnc-DIDO1-1:1												NONHSAT189971.1
A_23_P88222	8.77551	3.133483	8.77551	up	26.748487	209.70998	4.6121945	7.7456775	P	P	NM_138790	122618	PLD4	C14orf175	"Homo sapiens phospholipase D family, member 4 (PLD4), mRNA [NM_138790]"	hs|chr14:105398513-105398653	TGAAAGTCTTCATCGTGCCGGTGGGGAACCATTCCAACATCCCATTCAGCAGGGTGAACC	coding	ENST00000392593
CUST_H6L_16960	2.2812123	1.1898007	2.2812123	up	47.496613	93.264694	5.4773936	6.6671944	P	P	NONHSAT032614					hs|chr13:026803528-026803469	GTTGGCAACTATGTGTCTCGGACCAAAATCAACATGTAGTCCAACCCAGATACCTCCTCT	noncoding																NONHSAT032614.2
CUST_H6L_73023	-8.45443	-3.0797074	8.45443	down	21.309072	2.289256	4.271015	1.1913078	P	A	NONHSAT223554					hs|chrX:122503319-122503268	ATCTTCGACAGGAATTGAGGATCTGAGCAACTGGGAAAAAAGGGATGAATGGACATACAA	noncoding																NONHSAT223554.1
CUST_H6L_56271	3.1670735	1.6631503	3.1670735	up	56.049572	161.12744	5.7334085	7.396559	P	P	NONHSAT192878					hs|chr22:036688939-036688880	CATGGTTTTTTAGAATGTGTGACAACTGCATTTTTCTGTACTGGTTGCCCTGCTGATCCC	noncoding																NONHSAT192878.1
CUST_H6L_47919	-2.6096535	-1.3838582	2.6096535	down	453.27853	176.91899	8.905887	7.5220284	P	P	NONHSAT176068					hs|chr17:027051810-027051666	CATGATGATGAAAATCAGTAATGCCCAGGATCATCTCCTCTACCGGGTTAACAAAGGACC	noncoding																NONHSAT176068.1
A_33_P3230498	-3.0745325	-1.620367	3.0745325	down	7.667381	2.225172	2.7623153	1.1419482	P	A	AK130931				"Homo sapiens cDNA FLJ27421 fis, clone WMC07981. [AK130931]"	hs|chr12:2736534-2736593	TGTTTTCATGATATTCAGTGGGATCAACTCTGCATAGACACACAGACACGCACTGAGACT	coding
CUST_H6L_44015	2.9014795	1.5367887	2.9014795	up	2.628909	5.9567814	1.2876749	2.8244636	A	P	NONHSAT168737					hs|chr14:087173848-087173907	TATGGTATGATGCACACATGGATAACCCTAGTATGGCCTTTCTGTAACCACAGCTGTTGC	noncoding																NONHSAT168737.1
CUST_H6L_74117	2.1925015	1.1325779	2.1925015	up	176.1502	402.74524	7.472933	8.605511	P	P	NM_005082	7706	TRIM25	EFP|RNF147|Z147|ZNF147	"Homo sapiens tripartite motif containing 25 (TRIM25), mRNA [NM_005082]"	hs|chr17:54968692-54968633	CTGAAGGCTGCCCCTTTGCTCTCTGGGGTAGCCTTCAGATCTTGGTGTTTTGAATTCTTA	coding/noncoding		NR_037408.1
A_33_P3418952	16.865755	4.076025	16.865755	up	2.691738	37.13535	1.3286045	5.4046297	A	P	NM_001146257	158866	ZDHHC15	MRX91	"Homo sapiens zinc finger, DHHC-type containing 15 (ZDHHC15), transcript variant 3, mRNA [NM_001146257]"	hs|chrX:74670616-74670557	CTAGAGAGGCAGCTCAGCAAGTATCTCAGAAAGGCTAAGTCATATATGTTCTCAAACTAG	coding
CUST_H6L_32766	2.262453	1.1778879	2.262453	up	392.31522	1030.5707	8.68967	9.867558	P	P	NM_015934	51602	NOP58	HSPC120|NOP5|NOP5/NOP58	"Homo sapiens NOP58 ribonucleoprotein (NOP58), mRNA [NM_015934]"	hs|chr2:203167746-203168133	CTGAGGAAGAACCATGTACCAGCACAACAATTCCTAGTCCAGAGAAAAAGAAGAAAAAGA	coding/noncoding				lnc-RP11-105C20.2.1-6:1												NONHSAT142896.2
CUST_H6L_60968	2.0674565	1.047857	2.0674565	up	16.24847	26.078995	3.8676975	4.9155545	P	P	NONHSAT201622					hs|chr4:129483915-129483974	TAATTTTCTGAGTGCTCACCACTACTCCACAGCCATATTTTTGTGCGATGCAGTTCTCTG	noncoding			T271187													NONHSAT201622.1
CUST_H6L_68553	13.187005	3.721045	13.187005	up	2.614386	27.697872	1.2787043	4.999749	A	P	NONHSAT215145					hs|chr7:139986351-139986410	GTCAAGACCACTTGGAACAAAATTCTTTTGCTAGATGCTCTGCATCTTATCCCTACCCTG	noncoding																NONHSAT215145.1
A_22_P00000978	2.0165184	1.0118666	2.0165184	up	22.687815	36.338184	4.361474	5.3733406	P	P	ENST00000447478					hs|chr1:32399517-32399576	CTCTACCATCACCCTATTCGATAAACATAACTAAGTCCACCATGTTAAAACTATGGATCC	noncoding	ENST00000447478			lnc-AL136115.1-1:1												NONHSAT002152.2
A_23_P76386	-3.1159635	-1.6396784	3.1159635	down	11.736834	2.8678896	3.3879433	1.7482649	P	A	NM_003044	6539	SLC6A12	BGT-1|BGT1|GAT2	"Homo sapiens solute carrier family 6 (neurotransmitter transporter), member 12 (SLC6A12), transcript variant 1, mRNA [NM_003044]"	hs|chr12:299799-299740	GGAAGTGACAACTGAACACACTGTGTTGGATCGGAGGTTCCGTTAGGGGATCCTTCCTTA	coding	ENST00000424061
CUST_H6L_26168	-13.052852	-3.706293	13.052852	down	32.72667	2.31444	4.9207497	1.2144564	P	A	lnc-NDNF-1:1					hs|chr4:121955039-121954980	AGGATAGCTCTGTTGACAGCAGGGCATTTAGAGAGTCCCAAGTATAGTCATGTATCACTG	noncoding				lnc-NDNF-1:1												NONHSAT098133.2
CUST_H6L_56065	-6.5104656	-2.7027607	6.5104656	down	32.65973	3.940292	4.9179835	2.2152228	P	A	lnc-ADRBK2-6:1					hs|chr22:025885747-025885806	CTATGCAACACATATCAGAGTGGTGGTTTAGAGTGAGGGGTGCTATTTTGGATAGAGTGG	noncoding				lnc-ADRBK2-6:1												NONHSAT192162.1
CUST_H6L_64290	-10.424457	-3.3819003	10.424457	down	26.155571	2.293786	4.5774083	1.195508	P	A	NONHSAT207347					hs|chr6:048037198-048037248	GACATGTGTAGGATGATGCTGCATTTTTAACACACCACACAGCATGCAAGGGATTTCCTC	noncoding																NONHSAT207347.1
A_23_P390700	-10.71717	-3.421852	10.71717	down	26.644527	2.282995	4.6071906	1.1853386	P	A	NM_001843	1272	CNTN1	F3|GP135|MYPCN	"Homo sapiens contactin 1 (CNTN1), transcript variant 1, mRNA [NM_001843]"	hs|chr12:41414156-41414215	ACAGAAGTAGGTGTAAAAGTCTTATCATCTTCTGAGATATCTGTTCATTGGGAACATGTT	coding	ENST00000550305
CUST_H6L_24870	-5.714214	-2.514555	5.714214	down	126.44044	18.60094	6.960944	4.446389	P	P	NM_001164343	26137	ZBTB20	DPZF|HOF|ODA-8S|PRIMS|ZNF288	"Homo sapiens zinc finger and BTB domain containing 20 (ZBTB20), transcript variant 3, mRNA [NM_001164343]"	hs|chr3:114412408-114219213	ACTAACAGGATATTCCTCATGACATTGCTGTCTGATCTTTGACCATCAGTCTGTGACCTG	coding/noncoding				lnc-ZNF80-4:3
A_23_P209740	2.0078034	1.0056181	2.0078034	up	316.17172	712.2454	8.362672	9.36829	P	P	NM_002807	5707	PSMD1	P112|Rpn2|S1	"Homo sapiens proteasome (prosome, macropain) 26S subunit, non-ATPase, 1 (PSMD1), transcript variant 1, mRNA [NM_002807]"	hs|chr2:232037369-232037428	ACCCTGTCTCCAAGTCTTTGGTTGAAGAGAAGATATATGACTGTTGAGTGTGCTCTTTCA	coding/noncoding	ENST00000491229	NR_034059.1														NONHSAT183728.1
CUST_H6L_60069	6.859077	2.7780144	6.859077	up	2.703875	14.692291	1.3394568	4.117471	A	P	NONHSAT200366					hs|chr4:127694876-127694817	CAGTGGATTACAAGGGGTCACATATCTCTATTAGAGTAATGTAGAAGATCTCAAAAGACT	noncoding																NONHSAT200366.1
A_33_P7299171	8.217607	3.0387182	8.217607	up	2.3157492	14.993921	1.109912	4.14863	A	P	NM_001086	13	AADAC	CES5A1|DAC	"Homo sapiens arylacetamide deacetylase (AADAC), mRNA [NM_001086]"	hs|chr3:151545557-151545616	CCAGACAACATGTACCTGTGGAATCAAGTCATCTCTTCAAATTTGTTAATTGGAGTTCCC	coding	ENST00000232892
A_23_P214080	-4.2790103	-2.0972772	4.2790103	down	191.65672	40.01169	7.601104	5.5038266	P	P	NM_001964	1958	EGR1	AT225|G0S30|KROX-24|NGFI-A|TIS8|ZIF-268|ZNF225	"Homo sapiens early growth response 1 (EGR1), mRNA [NM_001964]"	hs|chr5:137804891-137804950	AAACAAAGTGACTGTTTGGCTTATAAACACATTGAATGCGCTTTATTGCCCATGGGATAT	coding	ENST00000239938
A_21_P0009448	-2.3334284	-1.2224512	2.3334284	down	3040.2334	1518.4194	11.624589	10.402138	P	P	lnc-AP001496					hs|chr18:5887969-5888028	CCCCTCCTTAGTTAAGCTAAGAGGTATTAGCTTTATTATTTGCTAAATGTCACTTAGCAT	noncoding			T158109	lnc-AP001496.1-10:1												NONHSAT057099.2
A_23_P36972	-4.374757	-2.1292028	4.374757	down	73.332634	13.569445	6.134221	4.005018	P	P	NM_007129	7546	ZIC2	HPE5	"Homo sapiens Zic family member 2 (ZIC2), mRNA [NM_007129]"	hs|chr13:100638017-100638076	TGATCATGTTGTTAAAATTATGAATCTGATTTTTATGATGATGAAAATTTTACCAGCAGA	coding	ENST00000376335
CUST_H6C_16348	4.1742053	2.0615015	4.1742053	up	6.7254605	21.247395	2.5729733	4.6344748	A	P	hsa_circ_0067577						GGTCTTCTTGTCCTGATGTCGTCTCGGAGTGAAGTTCTGTTGGAATTTACGTCATAGACT	circRNA					chr3	141088713	141105779	+	17066	204	"Nhek, K562, Hepg2, Ag04450, A549, Sknshra"	"ANNOTATED, coding, INTERNAL, OVEXON, UTR5"	NM_001080412	ZBTB38	Salzman2013
CUST_H6L_06138	2.3777127	1.2495744	2.3777127	up	6.0447936	10.81778	2.4247153	3.6742897	A	P	XM_006721856	3216	HOXB6	HOX2|HOX2B|HU-2|Hox-2.2	"PREDICTED: Homo sapiens homeobox B6 (HOXB6), transcript variant X4, mRNA [XM_006721856]"	hs|chr17:46681096-46675583	AGTTTTGTGGTTTTAATGCGCTAAAACCCAATCTCGGATATACTACTAATAGGCGCGGCG	coding/noncoding				lnc-HOXB7-2:1
CUST_H6L_54144	-35.13642	-5.1348953	35.13642	down	185.11758	4.512938	7.5516047	2.4167094	P	A	NONHSAT188173					hs|chr2:232500258-232500317	TTAGTGAGAAAGCCTCTTCTCTAAGTGATACTCATTTGCCAATCTGATAGGTGAAAGGAG	noncoding																NONHSAT188173.1
A_23_P65532	-5.314509	-2.4099364	5.314509	down	580.50696	107.79916	9.269498	6.8595614	P	P	NM_021255	57161	PELI2		"Homo sapiens pellino E3 ubiquitin protein ligase family member 2 (PELI2), mRNA [NM_021255]"	hs|chr14:56767466-56767525	AAATCCATCTCCATCCCTTTACTGTCAATCTTCTGTCCCAGTAGTTTAGCCTTTGTGGCT	coding	ENST00000267460
A_33_P3402570	2.1219673	1.0854025	2.1219673	up	218.8965	500.15826	7.80585	8.8912525	P	P	NM_014167	29080	CCDC59	BR22|HSPC128|TAP26	"Homo sapiens coiled-coil domain containing 59 (CCDC59), transcript variant 1, mRNA [NM_014167]"	hs|chr12:82746993-82746934	GGGCCAACCAAACTTGAATGTACAAATGGAGTACCTTCTTCAAAAAATACAAGAAAAATG	coding/noncoding	ENST00000256151	NR_033192.1
A_33_P3225273	3.1183271	1.6407723	3.1183271	up	201.78976	686.0127	7.677771	9.318543	P	P	NM_001004128	5768	QSOX1	Q6|QSCN6	"Homo sapiens quiescin Q6 sulfhydryl oxidase 1 (QSOX1), transcript variant 2, mRNA [NM_001004128]"	hs|chr1:180155199-180155258	ACATGGCTGACCTGGAATCTGCACTGCACTACATCCTGCGGATAGAAGTGGGCAGGTTCC	coding	ENST00000392029
A_23_P7397	-31.100813	-4.9588804	31.100813	down	77.769226	2.364583	6.2204275	1.2615469	P	A	NM_018930	56126	PCDHB10	PCDH-BETA10|PCHB10	"Homo sapiens protocadherin beta 10 (PCDHB10), mRNA [NM_018930]"	hs|chr5:140574844-140574903	TCACTTCTGTCTATAGTGTACTTGCTCTATTTAAGAAGGCATATCTACATTTCCAAACTC	coding	ENST00000239446
A_32_P141488	-9.552026	-3.2558067	9.552026	down	24.997948	2.357851	4.510829	1.2550223	P	A	TCONS_l2_00018805		XLOC_l2_009859		"BROAD Institute lincRNA (XLOC_l2_009859), lincRNA [TCONS_l2_00018805]"	hs|chr3:125628716-125628775	AAACGAGACTGCAAATTCTCAAGACTTCAAACCCCTTCAATCTGGGTAATACAAAGGAAG	noncoding
CUST_H6L_28625	-2.0864491	-1.0610497	2.0864491	down	19.52432	7.080202	4.139246	3.0781963	P	A	ENST00000536245	9749	PHACTR2	C6orf56	phosphatase and actin regulator 2 [Source:HGNC Symbol;Acc:20956] [ENST00000536245]	hs|chr6:144110269-144110328	TACCTGCTTTCATACCTGGATGAGGAGGGCTTTCTCACATCCAGGATTTATCCTTACTCT	coding
A_23_P58082	-5.041165	-2.3337572	5.041165	down	63.239822	10.086639	5.9116564	3.5778992	P	A	NM_199511	151887	CCDC80	DRO1|SSG1|URB|okuribin	"Homo sapiens coiled-coil domain containing 80 (CCDC80), transcript variant 1, mRNA [NM_199511]"	hs|chr3:112324535-112324476	CGGAGTACTTCTCCATGCTTCTAGTCGGAAAAGACGGAAATGTCAAATCCTGGTATCCTT	coding	ENST00000439685
A_23_P146486	3.7065995	1.8900962	3.7065995	up	4.7554317	13.392688	2.0937028	3.983799	A	P	NM_017418	50514	1-Dec		"Homo sapiens deleted in esophageal cancer 1 (DEC1), mRNA [NM_017418]"	hs|chr9:118164718-118164777	ATAAGAATATATGAAAGAGTTTCCTCGGAGCATTCAACCGGGCTTCTTTGTAGGGTATGT	coding	ENST00000374016
A_33_P3221343	-2.656921	-1.4097552	2.656921	down	26.039736	7.52442	4.5709496	3.1611943	P	A	NM_173497	143279	HECTD2		"Homo sapiens HECT domain containing E3 ubiquitin protein ligase 2 (HECTD2), transcript variant 2, mRNA [NM_173497]"	hs|chr10:93222889-93222948	CCCAGAAGCTTAACTACTAATAACCTATTGTTGACCAGAAGTCTTACTGATAACATAAAC	coding	ENST00000371681
A_23_P211401	-3.801395	-1.9265289	3.801395	down	793.0529	219.10251	9.728369	7.80184	P	P	NM_001039570	83999	KREMEN1	KREMEN|KRM1	"Homo sapiens kringle containing transmembrane protein 1 (KREMEN1), transcript variant 3, mRNA [NM_001039570]"	hs|chr22:29538001-29538060	GAGCATTTTTTACAAGCCTTCCACTTCAATTTCCATCTTTAAGAAGAAACTCAAGGGTCA	coding	ENST00000407188
CUST_H6L_13979	2.332513	1.2218852	2.332513	up	9.594125	16.792892	3.0853324	4.3072176	P	P	lnc-NCOA4-1:5					hs|chr10:51559850-51559909	AAATAAGCATGCAGTAATATGCCTTTTGCCTTACCAACTTGTATTTGCACACAGGCAGCA	noncoding				lnc-NCOA4-1:5												NONHSAT013347.2
A_33_P3225705	-2.2354443	-1.1605616	2.2354443	down	35.648212	12.550448	5.051214	3.8906527	P	P	NM_001010895	375748	ERCC6L2	BMFS2|C9orf102|RAD26L|SR278	"Homo sapiens excision repair cross-complementation group 6-like 2 (ERCC6L2), transcript variant 3, mRNA [NM_001010895]"	hs|chr9:98731043-98731102	GAGCATCTGCTAAATGTCAGGTACTGTTCATAGAGCTTTGCATACATAAAAGAACAAAAT	coding	ENST00000288985
A_23_P110957	-67.14141	-6.069131	67.14141	down	806.1846	10.87311	9.751526	3.6823947	P	P	NM_001452	2295	FOXF2	FKHL6|FREAC-2|FREAC2	"Homo sapiens forkhead box F2 (FOXF2), mRNA [NM_001452]"	hs|chr6:1395386-1395445	TGTGGGATCTTCGTTGCCTTCAGTAATCAGGGTGTGAAAAAAGCAGACAAGTTGTGTGTG	coding	ENST00000259806
CUST_H6L_43112	-2.6102571	-1.384192	2.6102571	down	141.1938	47.526684	7.1290145	5.7448225	P	P	NONHSAT167472					hs|chr13:037804382-037804441	TAAGCTAAAGAAGTGGGCTGGGCTCTGGATGATACATACTGTCCATTCTAGGGTCACTTA	noncoding																NONHSAT167472.1
A_33_P3359704	-16.400084	-4.035631	16.400084	down	2628.0837	160.2419	11.424613	7.388982	P	P	ENST00000331569	80139	ZNF703	NLZ1|ZEPPO1|ZNF503L|ZPO1	zinc finger protein 703 [Source:HGNC Symbol;Acc:HGNC:25883] [ENST00000331569]	hs|chr8:37556127-37556186	TACTATTCGCCATACGCGCTGTATGGACAGAGACTAGCTTCAGCCTCGGCGCTGGGATAC	coding	ENST00000331569
CUST_H6L_46379	2.6063495	1.3820305	2.6063495	up	7.086234	13.810469	2.647862	4.0298924	A	P	NONHSAT173107					hs|chr16:057484799-057484858	TTACCCAATATTTTTGTGTGGGACCCAACACTTGGATAAGTGGTTCTACAGGAGTCTCTG	noncoding																NONHSAT173107.1
CUST_H6L_66960	2.1576912	1.1094885	2.1576912	up	31.244171	55.362686	4.8482084	5.957697	P	P	NONHSAT212328					hs|chr7:087508949-087509008	CATTCTGTTCCTCTAGCAATCAATGGCTACAAATGGCTATCTGGCTGGTAATTCACACCT	noncoding																NONHSAT212328.1
A_23_P111995	4.7525225	2.2486935	4.7525225	up	44.00365	190.16367	5.365808	7.6145015	P	P	NM_002318	4017	LOXL2	LOR2|WS9-14	"Homo sapiens lysyl oxidase-like 2 (LOXL2), mRNA [NM_002318]"	hs|chr8:23154845-23154786	TGACTCATCTTCCTGTTGTTCCAATTCTGTGGGTTTTTGATTCAACGGTGCTATAACCAG	coding	ENST00000389131
CUST_H6L_32865	2.050991	1.0363212	2.050991	up	95.88054	185.13177	6.54391	7.580231	P	P	NM_145911	7571	ZNF23	KOX16|ZNF359|ZNF612|Zfp612	"Homo sapiens zinc finger protein 23 (ZNF23), mRNA [NM_145911]"	hs|chr16:71495763-71495704	ACAAGTCTTTTGACATGCTGAGGTCTGGCAGGAACATTAACCTATGTGCATCCCGAGTAT	coding/noncoding				lnc-ZNF19-2:1
A_32_P179676	2.189539	1.1306272	2.189539	up	63.719532	124.58817	5.9239526	7.0545797	P	P	NM_016272	10766	TOB2	TOB4|TOBL|TROB2	"Homo sapiens transducer of ERBB2, 2 (TOB2), mRNA [NM_016272]"	hs|chr22:41829804-41829745	AGAATGATGTCTTTTTCTCAATGCAGTGAGTTATAGATTCTCTAGTTTTCTCCCTAGGGA	coding/noncoding	ENST00000602145															NONHSAT068185.2
CUST_H6L_22849	22.730755	4.5065737	22.730755	up	3.577184	66.10384	1.6918869	6.1984606	A	P	ENST00000462156	93349	SP140L		SP140 nuclear body protein-like [Source:HGNC Symbol;Acc:25105] [ENST00000462156]	hs|chr2:231253318-231253377	AGAGCTCCACAGAAAAGAGTCCGATCAAGAGGTAAAAAAGAAAAGAGGAATGCACTTTCA	noncoding				lnc-SP140-5:2
A_33_P3409447	-2.088021	-1.0621362	2.088021	down	142.56953	60.69895	7.145479	6.083343	P	P	NM_016248	11215	AKAP11	AKAP-11|AKAP220|PPP1R44|PRKA11	"Homo sapiens A kinase (PRKA) anchor protein 11 (AKAP11), mRNA [NM_016248]"	hs|chr13:42877096-42877155	CAAACAAGGAACTGTTAATGTTTTCAAACAAAGAGCACCACCAAGAAGCAGACAAAAAGA	coding/noncoding	ENST00000025301			lnc-KIAA0564-2:1												NONHSAT166664.1
A_22_P00002314	-6.0014076	-2.585301	6.0014076	down	110.184555	15.209983	6.7542157	4.168915	P	P	ENST00000419440					hs|chr11:131766978-131766919	AGAGACGCAGCAACGCATGGCTATTCAGCCACGGACGTCAAATGCCTGCCAGACATTTAG	noncoding	ENST00000419440		T070653	lnc-C11orf39-3:1
CUST_H6L_03549	-2.5793571	-1.3670115	2.5793571	down	23.958467	7.0860643	4.446389	3.0793777	P	A	lnc-C8G-2:1					hs|chr9:139831270-139831329	GTTGCCTGAAATGGCACTAGACTCTACAATTTCTGCCTTGGAGAACACTCAGTTCTTACT	noncoding				lnc-C8G-2:1												NONHSAT135622.2
A_19_P00319347	-19.713652	-4.301123	19.713652	down	51.056618	2.3951063	5.5909967	1.2898735	P	A	ENST00000442316				"ta60d10.x1 Soares_total_fetus_Nb2HF8_9w Homo sapiens cDNA clone IMAGE:2048467 3', mRNA sequence [AI374662]"	hs|chr2:168346728-168346787	GAGGGATTTTGTGAAGACACAGATGCTCCCTAAAAGGAGTGCAGAAATTTTCATCATAGG	noncoding	ENST00000442316															NONHSAT075309.2
A_33_P3330209	-46.729256	-5.546254	46.729256	down	111.53779	2.324482	6.769952	1.2236975	P	A	NM_001127232	26053	AUTS2	FBRSL2|MRD26	"Homo sapiens autism susceptibility candidate 2 (AUTS2), transcript variant 3, mRNA [NM_001127232]"	hs|chr7:69755435-69755494	TCCTGGGCCAGTAATAGGGAGAGTTTCTTTTCTCTCGTCAAATTGCTTAAAGGATTCTAG	coding	ENST00000403018
CUST_H6L_57424	2.7421863	1.4553266	2.7421863	up	102.979614	276.27103	6.653645	8.108972	P	P	NM_016141	51143	DYNC1LI1	DNCLI1|LIC1	"Homo sapiens dynein, cytoplasmic 1, light intermediate chain 1 (DYNC1LI1), mRNA [NM_016141]"	hs|chr3:32567800-32567741	ACCACCACACACGGAATATGCTAAGAAAACTATCAGATAGCGTTTGATACACTAGTCATT	coding/noncoding																NONHSAT195551.1
A_21_P0010539	25.347065	4.663747	25.347065	up	6.7344837	142.99728	2.5753896	7.239136	P	P	TCONS_l2_00000436		XLOC_l2_000324		"BROAD Institute lincRNA (XLOC_l2_000324), lincRNA [TCONS_l2_00000436]"	hs|chr1:98674953-98675012	GGCTCAAGATTTGTCCTTAGCCTGAATTGTGCATGTTCTTCCTTTTAATATGCATTTTTT	noncoding
A_33_P3423570	4.275914	2.096233	4.275914	up	83.98886	353.7738	6.3373857	8.433619	P	P	NM_024042	79006	METRN	C16orf23|c380A1.2	"Homo sapiens meteorin, glial cell differentiation regulator (METRN), mRNA [NM_024042]"	hs|chr16:767419-767478	GGGAGGGTGGGCCCACTGCTTTGGAGGTGATGGGACTATCAATAAGAACTCTGTTCACGC	coding	ENST00000564661
A_21_P0011196	-4.4612265	-2.1574404	4.4612265	down	17.238873	2.965178	3.95589	1.7984495	P	A	ENST00000548416					hs|chr14:19932294-19932235	AGCCCAAGAAGCAAGGGCAGAATGAGGAACATGATGTTTCTTACAGACAGTTACTCATGA	noncoding	ENST00000548416			lnc-RP11-408E5.4.1-9:1												NONHSAT032190.2
A_23_P11984	4.159476	2.0564017	4.159476	up	93.62893	388.92026	6.5055623	8.561964	P	P	NM_201649	6536	SLC6A9	GLYT1	"Homo sapiens solute carrier family 6 (neurotransmitter transporter, glycine), member 9 (SLC6A9), transcript variant 2, mRNA [NM_201649]"	hs|chr1:44466646-44466499	GCCATCATGTACATCTACGGGCACCGGAACTACTTCCAGGACATCCAGATGATGCTGGGA	coding/noncoding	ENST00000360584	NR_048548.1
A_23_P339079	-2.528768	-1.3384347	2.528768	down	54.82268	17.459633	5.6993423	4.3609076	P	P	NM_152360	126231	ZNF573		"Homo sapiens zinc finger protein 573 (ZNF573), transcript variant 1, mRNA [NM_152360]"	hs|chr19:38229314-38229255	GGTATGGCTTTAGCAATTGAGAGAGTTCAAAATGCAGATCTTGCCACATTAGAAAGCATT	coding	ENST00000586155
A_24_P122137	16.091505	4.0082273	16.091505	up	186.66057	3437.4744	7.5647287	11.572956	P	P	NM_002309	3976	LIF	CDF|DIA|HILDA|MLPLI	"Homo sapiens leukemia inhibitory factor (LIF), transcript variant 1, mRNA [NM_002309]"	hs|chr22:30636772-30636713	CATTTCCCTGCAGATGGTACAGATGTTCCTGCCTTAGAGTCATCTCTAGTTCCCCACCTC	coding	ENST00000249075
A_32_P66222	-2.7493267	-1.4590783	2.7493267	down	71.83443	21.374151	6.102193	4.6431146	P	P	NM_001012421	441430	ANKRD20A2		"Homo sapiens ankyrin repeat domain 20 family, member A2 (ANKRD20A2), mRNA [NM_001012421]"	hs|chr9:42372006-42372227	CTGTGACAAAGAAAATAGAACACCTTTGATACAGGCTGTCCATTGCCAGGAAGAGGCTTG	coding	ENST00000359341
A_23_P384056	-2.6429274	-1.4021368	2.6429274	down	711.39185	289.8125	9.571899	8.169763	P	P	NM_022757	64770	CCDC14		"Homo sapiens coiled-coil domain containing 14 (CCDC14), mRNA [NM_022757]"	hs|chr3:123632725-123632666	TAGCTCAGTATCATCTCCCTTCATGTAAGCAGCACGTTTTAACTCTTAGGAAGCTGAATG	coding	ENST00000489746
CUST_H6L_00628	4.8912964	2.290217	4.8912964	up	3.7971659	14.164273	1.7760531	4.06627	A	P	ENST00000516049					hs|chr14:042063734-042063793	GTGTCCCACACTTTCTGTCTGTCTGATTGTGACAGCTAAGATTAAATCAGGTAGGACAGT	noncoding	ENST00000516049
CUST_H6L_01614	-3.2793283	-1.7134004	3.2793283	down	72.079346	17.84734	6.1063194	4.392919	P	P	ENST00000619673					hs|chr19:44482693-44482752	GTCTGGGTCCTCAAATTGGTCACAGGATGATATTAACAGCTGATTTGTTTTTATTGTTCA	noncoding	ENST00000619673															NONHSAT179784.1
CUST_H6L_00092	-18.823284	-4.2344465	18.823284	down	21665.895	1316.1395	14.44234	10.207893	P	P	ENST00000363564					hs|chr16:033965480-033965539	GTGAGAACTAATGTGAATTGCAGGACAGATTGATCATCGACACTTCGAACGCAATTGCAG	noncoding	ENST00000363564
CUST_H6L_61077	-10.535604	-3.397201	10.535604	down	26.54084	2.30343	4.601569	1.2043681	P	A	NONHSAT201735					hs|chr4:147129158-147129217	TTGGGGGCTAACCAGACAATTAGTTGCTTCTTGCTGCAGAGTGGATAAGAGGTTTGGATT	noncoding																NONHSAT201735.1
A_23_P212329	2.8307447	1.5011816	2.8307447	up	385.3055	1271.2708	8.663223	10.164405	P	P	NM_015466	25930	PTPN23	HD-PTP|HDPTP|PTP-TD14	"Homo sapiens protein tyrosine phosphatase, non-receptor type 23 (PTPN23), mRNA [NM_015466]"	hs|chr3:47454665-47454724	ACAAGACCTGAACAGGTTTTGCCTACCTGGTCCTTACACTACATCATCATCATCTCATGC	coding	ENST00000602307
CUST_H6L_37287	-2.0465224	-1.0331745	2.0465224	down	32.735466	12.525959	4.921335	3.8881607	P	P	ENST00000617939					hs|chr10:131635916-131635975	GCGTCGCTTTGTTTTCCTTATTCTTCAGGACTGAGAAATGTGAAAATATGAGAAAAGTTC	noncoding	ENST00000617939															NONHSAT156377.1
A_24_P49447	-3.7967553	-1.924767	3.7967553	down	70.99037	15.119038	6.084784	4.160017	P	P	NM_020829	57589	RIC1	CIP150|KIAA1432|bA207C16.1	"Homo sapiens RAB6A GEF complex partner 1 (RIC1), transcript variant 1, mRNA [NM_020829]"	hs|chr9:5775976-5776035	ATCCTAGTCCATTAAGGAGAAGAACCAGCATTGCTTTTGTGTTTGGTGTGAATATTCAGT	coding	ENST00000418622
A_33_P3318509	9.863165	3.3020506	9.863165	up	2.564924	20.027847	1.2471682	4.5492187	A	P	NM_014358	26253	CLEC4E	CLECSF9|MINCLE	"Homo sapiens C-type lectin domain family 4, member E (CLEC4E), mRNA [NM_014358]"	hs|chr12:8685991-8685932	GCATGTGTCTTTATGGTAGAAAGATTTATATTTCTCTGAGTATGTATCCAGTAATAGCCC	coding	ENST00000299663
CUST_H6L_31990	-52.620766	-5.7175603	52.620766	down	625.60254	10.75218	9.383593	3.6660323	P	A	NM_018015	55086	CXorf57		"Homo sapiens chromosome X open reading frame 57 (CXorf57), transcript variant 1, mRNA [NM_018015]"	hs|chrX:105882856-105882915	CTATAAAGTATATCCCCCATAGCAGTGCGACTGAAAGTGCCTCAGCATCAGAAACACTTC	coding/noncoding				lnc-RNF128-1:1
CUST_H6L_52457	5.412775	2.4363685	5.412775	up	17.1242	75.63245	3.9465966	6.382965	P	P	NONHSAT186127					hs|chr2:198354194-198354135	AGTAAGGCTGGTAATAATTACCACAGTTGTGAGAATTGAGAATTTGGAAATGCAGTGAAA	noncoding																NONHSAT186127.1
A_24_P146892	4.002841	2.0010242	4.002841	up	227.72858	1032.4581	7.8684826	9.869507	P	P	NM_032790	84876	ORAI1	CRACM1|IMD9|ORAT1|TAM2|TMEM142A	"Homo sapiens ORAI calcium release-activated calcium modulator 1 (ORAI1), mRNA [NM_032790]"	hs|chr12:122079698-122079757	TTTCTGCACTTTGAAACTGTCCTCTAAGAGAATAAGCATTTCCTGTTCTCCCAGCTCCAG	coding	ENST00000616379
CUST_H6C_03310	-2.2105823	-1.1444263	2.2105823	down	6174.8438	3221.1228	12.619505	11.475079	P	P	hsa_circ_0006082						TGGAACTGACTAAAACACCCATCTTTACTCTGTCCCCTCCTTCCTTAAGTCAAGATGGTT	circRNA					chr9	2191265	2192802	+	1537	242	"Hs68_RNase, Hs68_control"	"ALT_DONOR, CDS, coding, INTERNAL, OVCODE, OVEXON, UTR3"	NM_003070	SMARCA2	Jeck2013
A_32_P65706	2.0432844	1.03089	2.0432844	up	21.499758	34.804558	4.284194	5.315084	P	P	NM_001271829	100129385	C9orf92	Em:AL513424.1	"Homo sapiens chromosome 9 open reading frame 92 (C9orf92), transcript variant 1, mRNA [NM_001271829]"	hs|chr9:16204018-16203959	TAATGTACAGCCGAATCTACAGTCTCCTATTTTGTCAGCTGCTTGTGTTGATTAAAACTT	coding/noncoding	ENST00000380683	NR_073471.1
CUST_H6L_57984	-3.3102374	-1.7269347	3.3102374	down	13.52937	3.1207278	3.5998454	1.8729107	P	A	NONHSAT196966					hs|chr3:028031990-028032049	TGAACAGTACTCTAGACAGGCTGCTGATGAAGGCTATTATGTCTCCTTGTGACTCAACTG	noncoding																NONHSAT196966.1
CUST_H6L_77336	2.109304	1.076767	2.109304	up	43.447643	77.88511	5.3448133	6.4215803	P	P	T191200					hs|chr2:069692278-069692337	GTGGAAGTGGATGACCTCTGTGAAGGAGATGAAAATGCCTCCAAGTCCAGAAATCAATAT	noncoding			T191200
CUST_H6L_12245	-5.7653804	-2.5274158	5.7653804	down	14.840968	2.308841	3.736465	1.2090493	P	A	NFYC-AS1:3					hs|chr1:041154054-041153995	GTAAATTCCTTAAGGTTATAGCACTGTATAACAGAACCTGTCTAGACAGCCAGCTGGACT	noncoding				NFYC-AS1:3												NONHSAT002657.2
A_33_P3257165	-15.407622	-3.9455724	15.407622	down	248.27872	14.075009	8.002727	4.057154	P	P	NM_013313	29799	YPEL1	FKSG3	"Homo sapiens yippee-like 1 (Drosophila) (YPEL1), mRNA [NM_013313]"	hs|chr22:22065026-22064967	AAATGACAAAGTCCAAAACTTTCCAAGCGTATCTGCCGAACTGTCACCGAACGTACAGCT	coding/noncoding	ENST00000477675	NR_130910.1														NONHSAT192671.1
CUST_H6L_43154	2.1499326	1.1042914	2.1499326	up	192.93314	437.16113	7.6100583	8.71435	P	P	NONHSAT167514					hs|chr13:045333852-045333911	ATCAAGTCATTGGCTGTCTTACTGGAGTAAGATGAGATGTCTGTCTCTCCCATGCTGTAG	noncoding																NONHSAT167514.1
CUST_H6L_01184	-2.027062	-1.0193901	2.027062	down	22.26112	8.402146	4.3354263	3.3160362	P	A	ENST00000602598					hs|chr11:118287112-118287171	TTAAAATAGCTACTGTTTCCCCTAAGGACAGCCTGCATTTTTACCTGATGTCATCTGACT	noncoding	ENST00000602598			lnc-UBE4A-3:1												NONHSAT024473.2
CUST_H6L_33781	3.327588	1.7344768	3.327588	up	6.6509824	16.62272	2.5572827	4.2917595	A	P	NONHSAT149235					hs|chr1:079590992-079591051	CTGATTGATGCAGAGGCTGTTGAAGTAGACCACACGATTAAAGCAAGAGAGGGAGATAGA	noncoding																NONHSAT149235.1
A_24_P174503	-2.415329	-1.2722197	2.415329	down	85.363525	29.526096	6.3625875	5.090368	P	P	NM_000481	275	AMT	GCE|GCST|GCVT|NKH	"Homo sapiens aminomethyltransferase (AMT), transcript variant 1, mRNA [NM_000481]"	hs|chr3:49455118-49455059	TGAAGAAGAATGTGGCGATGGGTTATGTGCCCTGCGAGTACAGTCGTCCAGGGACAATGC	coding/noncoding	ENST00000399379	NR_028435.1
CUST_H6L_09487	3.126974	1.6447673	3.126974	up	11.459621	27.629955	3.350996	4.9957633	A	P	ENST00000473612	9779	TBC1D5		"TBC1 domain family, member 5 [Source:HGNC Symbol;Acc:19166] [ENST00000473612]"	hs|chr3:17665309-17665250	AGCTGTCATGTATGCCCAACACAGCAGTTGGTTTAATCAATTTTATGTTTTGGGATGGTT	noncoding				lnc-SATB1-8:10
CUST_H6L_63590	-7.7465487	-2.9535537	7.7465487	down	19.45526	2.277244	4.134075	1.1805214	P	A	NONHSAT206162					hs|chr5:101409670-101409729	GAACCAGAATCCACCAATCTCTTTGAGTCGAAACCAGATAGCAAACTTTGTGCAGGATCT	noncoding																NONHSAT206162.1
CUST_H6L_00830	2.9267209	1.5492852	2.9267209	up	10.157369	22.625217	3.1715991	4.7208843	A	P	ENST00000558427					hs|chr15:101394929-101394988	CAGGATGTCCATCCGACCGTGACCTCAGCACTCATTGATAAAAGGAGAGTAGGACCATTC	noncoding	ENST00000558427		T123654	lnc-ALDH1A3-1:8												NONHSAT051132.2
A_23_P169003	2.869328	1.5207129	2.869328	up	107.96613	306.04355	6.7231894	8.243902	P	P	NM_022071	63898	SH2D4A	PPP1R38|SH2A	"Homo sapiens SH2 domain containing 4A (SH2D4A), transcript variant 1, mRNA [NM_022071]"	hs|chr8:19252242-19252301	ACCCTGCAGCAGAGCCAATACTGATCAACTGAAAGTAAAGTATCCATGGAGTCCTCATTG	coding	ENST00000519207
A_33_P3259865	-6.32325	-2.6606662	6.32325	down	16.10497	2.292328	3.8547473	1.1940811	P	A	NR_033186	400798	C1orf220		"Homo sapiens chromosome 1 open reading frame 220 (C1orf220), long non-coding RNA [NR_033186]"	hs|chr1:178517965-178518024	TTTAATATATGGGCAAATGTACATGGTTAGGCTAGACTGGAGCACTTGTCTACACTGCTT	noncoding	ENST00000521244	NR_033186.1		lnc-C1orf220-1:1												NONHSAT150098.1
A_33_P3402171	2.6226218	1.3910098	2.6226218	up	15.467361	31.66821	3.7958226	5.1868324	P	P	NM_004094	1965	EIF2S1	EIF-2|EIF-2A|EIF-2alpha|EIF2|EIF2A	"Homo sapiens eukaryotic translation initiation factor 2, subunit 1 alpha, 35kDa (EIF2S1), mRNA [NM_004094]"	hs|chr14:67853161-67853220	CAGGAATGCTGGCAATAGCTTGTGCCAGATTACTGTATAAACTTGAAAGTAATAAAAATG	coding	ENST00000256383
A_24_P169843	6.171111	2.6255302	6.171111	up	747.1903	5557.6855	9.64452	12.27005	P	P	ENST00000453838				keratin 18 pseudogene 28 [Source:HGNC Symbol;Acc:HGNC:33397] [ENST00000453838]	hs|chr1:182929155-182929094	CTGGAGAAGAAGGGACCCGTCAGAGACTGGAGCCATTACTTCAAGACCATCAAGGATTTG	coding	ENST00000453838
A_24_P166407	-2.4784248	-1.3094234	2.4784248	down	9381.273	4330.2124	13.215049	11.905625	P	P	NM_003544	8366	HIST1H4B	H4/I|H4FI	"Homo sapiens histone cluster 1, H4b (HIST1H4B), mRNA [NM_003544]"	hs|chr6:26027208-26027149	CAAGCGTCAAGGACGCACTCTGTACGGCTTCGGCGGTTAATCTTTTCGTCAGTTTTCTTC	coding	ENST00000377745
A_23_P209625	-23.292612	-4.5418005	23.292612	down	58.967354	2.367466	5.806183	1.2643825	P	A	NM_000104	1545	CYP1B1	CP1B|CYPIB1|GLC3A|P4501B1	"Homo sapiens cytochrome P450, family 1, subfamily B, polypeptide 1 (CYP1B1), mRNA [NM_000104]"	hs|chr2:38295503-38295444	CTGTGTTTATATGGAAGAAAGTAAGGTGCTTGGAGTTTACCTGGCTTATTTAATATGCTT	coding	ENST00000610745
A_23_P215744	-8.274789	-3.0487225	8.274789	down	25.53143	2.5262163	4.5418177	1.4930952	P	A	NM_033427	83992	CTTNBP2	C7orf8|CORTBP2|Orf4	"Homo sapiens cortactin binding protein 2 (CTTNBP2), mRNA [NM_033427]"	hs|chr7:117351142-117351083	TTTATGTTCACTTGATGGGGAATGACTAGAATGGGGCAATAACAAATCATTTCTAAACAG	coding	ENST00000441556
CUST_H6L_27432	-2.141176	-1.0984035	2.141176	down	63.232944	24.187735	5.9113884	4.812985	P	P	lnc-ARHGEF37-1:1					hs|chr5:148946343-148946402	GAACCGTTATCTCACTGAGAACTACATGTCATTCTACTCCCCACTTTCAATTTTATATGT	noncoding				lnc-ARHGEF37-1:1												NONHSAT104514.2
CUST_H6L_45335	-3.97483	-1.9908931	3.97483	down	13.5291605	2.611703	3.599784	1.6088908	P	A	NONHSAT171063					hs|chr15:079171864-079171923	ACTGTCTCTTAAAAAAGAAATCCTAAAATGACTGAATTTGGATGTATGGAGATGGTCAGG	noncoding																NONHSAT171063.1
A_22_P00013890	-3.2541156	-1.7022655	3.2541156	down	8.017435	2.1948225	2.8251395	1.122874	P	A	ENST00000570314	101927060	LOC101927060			hs|chr17:45083043-45082984	TCTCAGCTCGTGCACTGTGACATTACAGCAAGAAGTACTAATATAAATGACACAAAAGAA	noncoding	ENST00000570314			lnc-RPRML-3:12												NONHSAT054240.2
A_33_P3332362	3.5417676	1.8244696	3.5417676	up	17.559961	49.56441	3.9808578	5.8053274	P	P	NM_001207026	5452	POU2F2	OCT2|OTF2|Oct-2	"Homo sapiens POU class 2 homeobox 2 (POU2F2), transcript variant 3, mRNA [NM_001207026]"	hs|chr19:42596079-42596020	GGGTTGAGCTCCGGGCTGAGTCCAGCCCTCATGAGCAACAACCCTTTGGCCACTATCCAA	coding	ENST00000529952
CUST_H6L_18501	-2.2583218	-1.175251	2.2583218	down	110.04902	42.125034	6.7520432	5.5767922	P	P	lnc-TCF12-5:1					hs|chr15:056666463-056666522	TCCCCCTGCAAATAAAAAACAGAATAGAAAACTGGGATAAGCTAGGAAAGGGGTTGGGGA	noncoding				lnc-TCF12-5:1
A_23_P164826	-2.1884978	-1.129941	2.1884978	down	2232.4463	1184.7087	11.194074	10.064133	P	P	NM_006397	10535	RNASEH2A	AGS4|JUNB|RNASEHI|RNHIA|RNHL	"Homo sapiens ribonuclease H2, subunit A (RNASEH2A), mRNA [NM_006397]"	hs|chr19:12924276-12924335	TCTAGCAGCTGCCTCTACGCGCTCTACCTGCTTCCCCAACCCAGACATTAAAATTGTTTA	coding	ENST00000221486
CUST_H6L_45617	2.0469291	1.0334611	2.0469291	up	18.592964	29.720959	4.0656366	5.0990977	P	P	NONHSAT171725					hs|chr15:069293844-069293671	ACCTTCTCGTGGAAATCAGAAAGCCCTGGAAGCCTGGAACATGTCTTCTTTCTCTTGTAT	noncoding																NONHSAT171725.1
A_33_P3343820	-5.294342	-2.4044514	5.294342	down	475.64224	86.93312	8.973942	6.5694904	P	P	NR_028344	286411	LINC00632		"Homo sapiens long intergenic non-protein coding RNA 632 (LINC00632), transcript variant 1, long non-coding RNA [NR_028344]"	hs|chrX:139795889-139795948	CATGGACACCCCAATCCCCGTATCATTAGACTCTCCCAGAGGCACGTATGTACTGCTTAA	noncoding	ENST00000370535	NR_028344.1		LINC00632:4												NONHSAT223069.1
A_33_P3351495	-7.572619	-2.9207923	7.572619	down	103.417435	11.284308	6.66001	3.7392175	P	P	ENST00000442856				interleukin 9 receptor pseudogene 3 [Source:HGNC Symbol;Acc:HGNC:6033] [ENST00000442856]	hs|chr16:84914-84855	TTGGAGTCGAGGACCACACTTCTCAGCTATGACCTATGGCCTTCCAGAGGCAGGAAGAGG	coding	ENST00000442856
CUST_H6L_26395	-4.1977067	-2.0696013	4.1977067	down	69.04996	13.28132	6.0422473	3.972646	P	P	lnc-HMGB2-5:1					hs|chr4:174245918-174245859	GTACCTAAACTATTGGCCTATTAGGTATCTGGCTTTCTGGTGAGGTACTTGTCATGTTTT	noncoding				lnc-HMGB2-5:1												NONHSAT099232.2
CUST_H6L_50647	4.0895724	2.03195	4.0895724	up	4.9607477	15.34931	2.1509027	4.1828527	A	P	NONHSAT180871					hs|chr19:048390032-048390091	TCTGTTCTCATCTTGTTACCTTAGAAACATTTGTCATATGCTCTCAGGAAAATATAGGCA	noncoding																NONHSAT180871.1
A_23_P167040	3.635002	1.8619561	3.635002	up	142.55026	543.2829	7.145327	9.007283	P	P	NM_006810	10954	PDIA5	PDIR	"Homo sapiens protein disulfide isomerase family A, member 5 (PDIA5), transcript variant 1, mRNA [NM_006810]"	hs|chr3:122880268-122880751	GGAAGTTCGCAGAAAAGTATGACAGCGACCGCACAGAATTGGGATTTACCAATTATATTC	coding/noncoding	ENST00000316218	NR_028444.1
A_23_P416178	-19.430902	-4.280281	19.430902	down	47.270557	2.288257	5.470586	1.190305	P	A	NM_022742	64753	CCDC136	NAG6	"Homo sapiens coiled-coil domain containing 136 (CCDC136), transcript variant 1, mRNA [NM_022742]"	hs|chr7:128454834-128454893	AGAAGAGGCCTTCTGTTGTCAAAGAAGCCCGGGGGAAGAATGCTAATAAGAACATGAACA	coding	ENST00000471729
CUST_H6L_37709	-7.343456	-2.8764591	7.343456	down	34.541256	3.707051	5.0021596	2.1257005	P	A	lnc-PDZD8-5:1					hs|chr10:119032174-119032115	CATCTTGCAGTGAAAGTGGCTTCCTGGAAACCTATAATTCTTACTGTTTGGCCTTTCAGG	noncoding				lnc-PDZD8-5:1												NONHSAT157554.1
CUST_H6L_26521	2.068163	1.0483499	2.068163	up	6.689954	10.370769	2.5657358	3.6140857	P	P	ENST00000564741					hs|chr5:6019637-6019578	ACTCTTCAACTACAGTGAGGAAGTGATAGAACTGCTTCTGGCACACCAAAGAACAGCACA	coding
A_33_P3416937	2.51915	1.332937	2.51915	up	17.684282	35.03391	3.9909961	5.323933	P	P	ENST00000374624	54942	FAM206A	C9orf6|CG-8|Simiate	"family with sequence similarity 206, member A [Source:HGNC Symbol;Acc:HGNC:1364] [ENST00000374624]"	hs|chr9:111712804-111712863	AAAGGTAGAAGACGTCATCAAGAGGAAAATGATGCCTCTAAGCTTGGGACTGCATCTTCC	coding	ENST00000374624
CUST_H6C_11228	2.5919237	1.3740232	2.5919237	up	6.13928	11.92589	2.4450688	3.819092	A	P	hsa_circ_0039579						CCCCGTCTTGAGGAGTGTACACGTCAGCTCTAATACAACACGAGAAATAACGGTTTTTAT	circRNA					chr16	57503076	57505921	+	2845	1460	"K562, Sknshra"	"ANNOTATED, CDS, coding, OVCODE, OVERLAPTX, OVEXON, UTR3"	NM_032940	POLR2C	Salzman2013
A_21_P0011951	2.9804575	1.5755339	2.9804575	up	493.02682	1763.151	9.0262575	10.601791	P	P	TCONS_l2_00014795		XLOC_l2_008203		"BROAD Institute lincRNA (XLOC_l2_008203), lincRNA [TCONS_l2_00014795]"	hs|chr2:111991234-111982762	AGATTCTCAAGGAAGCAACAAGATCCTAAGAATGTATCTCCCGGATGTCCAGAATACGCC	noncoding
A_24_P401601	7.343264	2.8764215	7.343264	up	156.22922	1266.4755	7.28359	10.160011	P	P	ENST00000599859				keratin 18 pseudogene 40 [Source:HGNC Symbol;Acc:HGNC:33409] [ENST00000599859]	hs|chr19:021145404-021145465	CATGTGCCAGTCTGTGGAGAGCAACATCCATGGCTTTAAAGTCATTGATGACACCAATGT	coding	ENST00000599859
A_33_P3336242	-2.177969	-1.1229835	2.177969	down	152.89362	62.6241	7.248372	6.1253886	P	P	NM_001256869	392197	USP17L7		"Homo sapiens ubiquitin specific peptidase 17-like family member 7 (USP17L7), mRNA [NM_001256869]"	hs|chr8:11990099-11990040	GGTATGAAAAACCATCATCCTGAACAGCAAAGCTCCCTGCTAAACCTCTCTTCGACGAAA	coding	ENST00000530447
CUST_H6L_38404	-20.973562	-4.3905	20.973562	down	69.069954	2.6849709	6.0429406	1.6524404	P	A	NONHSAT158432					hs|chr10:102331095-102331154	TTAAGCACCTTTCGAATACATTGGCCACAGCTCATTGAATCCTTTAACAATCCGACTCTG	noncoding																NONHSAT158432.1
A_33_P3376644	-3.8894434	-1.9595637	3.8894434	down	22.452814	4.4218082	4.347021	2.3874574	P	A	NM_015571	26054	SENP6	SSP1|SUSP1	"Homo sapiens SUMO1/sentrin specific peptidase 6 (SENP6), transcript variant 1, mRNA [NM_015571]"	hs|chr6:76426668-76426727	GGGAGTATTAACAACAACCAAAAAATATCTATTGAGACACAGTAGAGTCTCAGTAAGAGA	coding	ENST00000447266
CUST_H6L_33368	-5.264873	-2.3963988	5.264873	down	20.487083	2.999851	4.212385	1.8159864	P	A	NM_001206482	9844	ELMO1	CED-12|CED12|ELMO-1	"Homo sapiens engulfment and cell motility 1 (ELMO1), transcript variant 5, mRNA [NM_001206482]"	hs|chr7:36917717-36917658	TTTTGGTATTGTCGGCTTTCGCCAAATCACAAAGTCCTGCATTACGGAGACTTAGAAGAG	coding/noncoding		NR_038120.1		lnc-AOAH-3:2												NONHSAT147544.2
CUST_H6L_75417	9.4037895	3.2332423	9.4037895	up	12.05746	93.06817	3.4300077	6.66325	A	P	T003930					hs|chr1:016457063-016457122	ACCTTCAGAGCTGCCCAAAGGGCAAATGCCTAAGGGTCTGTGTCCAGAGTTCACTGGAAG	noncoding			T003930
CUST_H6L_44332	4.1670833	2.059038	4.1670833	up	3.818931	12.128069	1.7835946	3.8426325	A	P	NONHSAT169540					hs|chr14:080804583-080804524	ACTCTCCTGATGAACCCTTGCTAATTCCTAGTTGATTGACTGATTCATTTATTCCACAAA	noncoding																NONHSAT169540.1
A_33_P3226665	-2.2325873	-1.1587167	2.2325873	down	373.3636	168.2134	8.61512	7.4564033	P	P	NM_001291745	79744	ZNF419	ZAPHIR|ZNF419A	"Homo sapiens zinc finger protein 419 (ZNF419), transcript variant 10, mRNA [NM_001291745]"	hs|chr19:58016708-58016767	GAGTCATGGGAGGAGCCCTTCATGCCTGCTTGGGAAGTTGTGACTTCAGCCATACTGAGA	coding/noncoding	ENST00000601958	NR_130705.1		lnc-ZNF419-1:1
CUST_H6L_32968	2.6160362	1.3873825	2.6160362	up	22.392414	47.089703	4.343475	5.7308574	P	P	lnc-FOXL1-4:1					hs|chr16:086616796-086616855	TTAAAGAATTAGCCACATATAATTATTGTTACAGCTGAAAGCCAGAGCCAGCCTGCCCAG	noncoding				lnc-FOXL1-4:1												NONHSAT144227.2
A_33_P3240679	-2.9117613	-1.541892	2.9117613	down	57.677814	15.9568	5.7750006	4.2331085	P	P	ENST00000371842	8019	BRD3	ORFX|RING3L	bromodomain containing 3 [Source:HGNC Symbol;Acc:HGNC:1104] [ENST00000371842]	hs|chr9:136921094-136921035	TCTCCGGTTTGAAACAGTGGTCAGGTGGTTGGAAGTGGGTGGCTTAGAGGGCCTGATCTG	coding	ENST00000371842
A_32_P86763	320.64496	8.324833	320.64496	up	32.230274	10502.632	4.8984513	13.223285	P	P	NM_004613	7052	TGM2	G-ALPHA-h|GNAH|HEL-S-45|TG2|TGC	"Homo sapiens transglutaminase 2 (TGM2), transcript variant 1, mRNA [NM_004613]"	hs|chr20:36757912-36757853	CTCCACACCAGTGGCCTCGTGGTTATTAGCAAGGCTGGGTAATGTGAAGGCCCAAGAGCA	coding	ENST00000469269
A_21_P0012190	2.5849302	1.3701253	2.5849302	up	6.7769756	13.12413	2.58533	3.9554553	A	P	NONHSAT191297					hs|chr21:23847232-23847173	TAGTTTTCTAACAGCCTTGTCTACACATGTAACCAGTTTACTCTTAAGTCCCTGGATTAG	noncoding																NONHSAT191297.1
A_24_P54178	2.403087	1.2648888	2.403087	up	176.63159	446.93427	7.477268	8.742157	P	P	NM_016040	50999	TMED5	CGI-100|p28	"Homo sapiens transmembrane emp24 protein transport domain containing 5 (TMED5), transcript variant 1, mRNA [NM_016040]"	hs|chr1:93617749-93617690	GCTCTGATATGCATTTGGATGATTAATGTTATGCTGTTCTTTCATGTGAATGTCAAGACA	coding/noncoding	ENST00000370290	NR_030761.1
CUST_H6L_09287	-14.299627	-3.8379056	14.299627	down	51.236465	2.8867223	5.5963297	1.758424	P	A	ENST00000550541	55711	FAR2	MLSTD1|SDR10E2	fatty acyl CoA reductase 2 [Source:HGNC Symbol;Acc:25531] [ENST00000550541]	hs|chr12:29304590-29304649	ACAGTGTTTGAACAGCAATCCCACATTTACGGTGAGTTCTCCAGTACAAACCTGAAATTT	noncoding				lnc-RP11-677C1.2.1-3:3
A_32_P162250	5.3852534	2.4290142	5.3852534	up	20.737085	92.90857	4.231644	6.6606584	P	P	NM_033515	93663	ARHGAP18	MacGAP|SENEX|bA307O14.2	"Homo sapiens Rho GTPase activating protein 18 (ARHGAP18), mRNA [NM_033515]"	hs|chr6:129898731-129898672	AAGTCCTGAATAAGTCTACTGGAAGAATTATTCTTCTGGGTGAAAAAGCTTTTGTTTGTG	coding	ENST00000368149
CUST_H6L_22772	2.4415526	1.2877989	2.4415526	up	14.45308	27.46658	3.6997576	4.9875565	P	P	ENST00000475683	7277	TUBA4A	ALS22|H2-ALPHA|TUBA1	"tubulin, alpha 4a [Source:HGNC Symbol;Acc:12407] [ENST00000475683]"	hs|chr2:220116677-220116618	CTCCCTGGAGAGAGAGGGTATTTAGACCAGGCATTCCTAGCCCTGAAAATTCCTAGCCGT	coding
CUST_H6L_42936	3.5886328	1.8434343	3.5886328	up	4.5288415	12.349679	2.0237398	3.8671741	A	P	NONHSAT167227					hs|chr13:108697298-108697239	ACTGGCTGCAACCCTGTATGACTACATAAGTCTCAGAGAATGTAGAAAGTCTCACCTTAA	noncoding																NONHSAT167227.1
A_23_P28772	2.4192853	1.274581	2.4192853	up	1160.3647	3422.6028	10.290568	11.565149	P	P	NM_001048226	55861	DBNDD2	C20orf35|CK1BP|HSMNP1	"Homo sapiens dysbindin (dystrobrevin binding protein 1) domain containing 2 (DBNDD2), transcript variant 6, mRNA [NM_001048226]"	hs|chr20:44038912-44038971	GATTGTGTACCTTTCTAAGAATTAACCCTCTCCTGCTTTACTGCTAATTTTTTCCTGCTG	coding/noncoding	ENST00000372712	NR_003189.2														NONHSAT079954.2
A_22_P00015234	-2.3591309	-1.2382555	2.3591309	down	41.682064	13.939638	5.2825603	4.044305	P	P	ENST00000584688					hs|chr17:31458654-31458713	TATGTGTGAGGACAGGTGCTTCATGCTCCTGGGAGTCCTGTGAGGCTGGAGGAGGTCATT	noncoding	ENST00000584688															NONHSAT052978.2
A_23_P86943	3.3251522	1.7334204	3.3251522	up	825.7989	3323.585	9.787524	11.520945	P	P	NM_003139	6734	SRPR	DP|Sralpha	"Homo sapiens signal recognition particle receptor (docking protein) (SRPR), transcript variant 1, mRNA [NM_003139]"	hs|chr11:126133248-126133189	GCTAGGCTGGAGTGATTTGTTACAAATGAGCAAAAGATGAGTCCTTGCTTCCCTCAGAAA	coding	ENST00000332118
CUST_H6L_18254	-2.4546757	-1.2955325	2.4546757	down	13.471739	4.166167	3.592696	2.2971635	P	A	NONHSAT041150					hs|chr15:25917998-25917939	GTCTACCCTCGAAAACAACCACCAAACATATCTTACAAGAGTTTTTTCCATTGTTTTGGT	noncoding
CUST_H6L_07383	-2.2569046	-1.1743455	2.2569046	down	77.26046	28.417246	6.2108436	5.036498	P	P	ENST00000582660	11011	TLK2	HsHPK|PKU-ALPHA	tousled-like kinase 2 [Source:HGNC Symbol;Acc:11842] [ENST00000582660]	hs|chr17:60663123-60663182	TTTGAAGCTTGTAAAGTCCCAGTGTCAACTGAAGGATAAGAGACAACCTAAGGCAGACGG	noncoding				lnc-MRC2-5:1
CUST_H6L_02020	-2.3670986	-1.2431197	2.3670986	down	164.60316	62.433014	7.364971	6.1218514	P	P	lnc-ABI1-8:1					hs|chr10:026906638-026906579	CTCCTTCTCAACTCCTTTCAAATCAAGAGTATGTCTTGTAGCAGTTTCAAAAGTTAGGCA	noncoding				lnc-ABI1-8:1												NONHSAT156792.1
CUST_H6L_24358	2.9005826	1.5363426	2.9005826	up	159.28955	484.1053	7.3132725	8.849615	P	P	NM_017801	54918	CMTM6	CKLFSF6|PRO2219	"Homo sapiens CKLF-like MARVEL transmembrane domain containing 6 (CMTM6), mRNA [NM_017801]"	hs|chr3:32525334-32525275	GGGAAGGTCAAGAAGGCAGTTTTATCAATATTGTGTCAGTCACCACAAAGTAGGCCAGAT	coding/noncoding																NONHSAT195550.1
A_24_P941353	-22.2646	-4.47668	22.2646	down	175.58073	6.6650705	7.4674673	2.9907875	P	A	NM_004845	9468	PCYT1B	CCTB|CTB	"Homo sapiens phosphate cytidylyltransferase 1, choline, beta (PCYT1B), transcript variant 1, mRNA [NM_004845]"	hs|chrX:24576712-24576653	AGCACGGATTTATTTTCTCTCCGTCTTCAGTACTTATTTTAGCATCTAGTCATACCCCAG	coding	ENST00000379145
A_23_P205913	-17.997444	-4.16972	17.997444	down	46.706944	2.387909	5.452785	1.283065	P	A	NM_004727	9187	SLC24A1	CSNB1D|HsT17412|NCKX|NCKX1|RODX	"Homo sapiens solute carrier family 24 (sodium/potassium/calcium exchanger), member 1 (SLC24A1), transcript variant 1, mRNA [NM_004727]"	hs|chr15:65947615-65947674	ATGCTATTTTTGTATGCCAACCTAGATAGGATTATAAAGCAAGACTGATTTCTTCTGTGG	coding/noncoding	ENST00000261892			lnc-C15orf44-1:1												NONHSAT171697.1
CUST_H6C_13383	3.7430923	1.9042306	3.7430923	up	6.7400985	19.09408	2.5768046	4.481035	A	P	hsa_circ_0052312						CCACGGCGGAGTAGAAGGTGAGGTGTGGTTGTTGAATATTCTCCTTTGTGAAATAATGTA	circRNA					chr19	58352205	58357606	+	5401	2942	"K562, Bj"	"ANNOTATED, CDS, coding, OVCODE, OVEXON, UTR3"	NM_001204818	LOC100293516	Salzman2013
CUST_H6L_57198	-6.8958273	-2.7857237	6.8958273	down	18.116377	2.343006	4.026268	1.2405443	P	A	NONHSAT194851					hs|chr3:168294963-168295022	ATTATAACACCACTGACTATTTATGTCCCATATGTGAGCTACACCATGGGGCAATATGCT	noncoding																NONHSAT194851.1
CUST_H6L_43500	-3.4204342	-1.7741795	3.4204342	down	648.256	197.26126	9.437508	7.663328	P	P	NONHSAT167869					hs|chr13:089759087-089759146	CACAACAAATGCCTGCCTTTGCTTAGAATTCTGGTACACTGGTTTTTGCTTCTCTCTTCT	noncoding																NONHSAT167869.1
CUST_H6L_13639	-2.1342103	-1.0937023	2.1342103	down	9580.482	5162.628	13.244381	12.150679	P	P	lnc-ADSS-5:1					hs|chr1:244426870-244426811	ACCCCCCTATGGATGACATGATGTTCTATCCTTATTATATTTTATTGATGTCGATTGGTT	noncoding				lnc-ADSS-5:1												NONHSAT010635.2
A_21_P0004416	-2.1581984	-1.1098275	2.1581984	down	12.527328	4.3867188	3.485637	2.3758094	P	P	XR_425866	102724530	LOC102724530		"PREDICTED: Homo sapiens uncharacterized LOC102724530 (LOC102724530), ncRNA [XR_425866]"	hs|chr5:78623601-78623542	AATATGGCAAGACATTTACTGAGGGTGGAAAGAGATCAAACTGGCTGCGGTCACTGGAAT	noncoding																NONHSAT102354.2
CUST_H6L_20919	3.630203	1.8600502	3.630203	up	105.32466	384.23114	6.6857805	8.545831	P	P	NM_001207026	5452	POU2F2	OCT2|OTF2|Oct-2	"Homo sapiens POU class 2 homeobox 2 (POU2F2), transcript variant 3, mRNA [NM_001207026]"	hs|chr19:42600031-42599972	GACGACCATTTCCCGCTTCGAGGCCCTCAACCTGAGCTTCAAGAACATGTGCAAACTCAA	coding
A_33_P3317603	-5.4939065	-2.4578323	5.4939065	down	119.04985	18.088335	6.8674726	4.4096403	P	P	NM_178537	338707	B4GALNT4		"Homo sapiens beta-1,4-N-acetyl-galactosaminyl transferase 4 (B4GALNT4), mRNA [NM_178537]"	hs|chr11:380863-380922	TACAAGTCGGACTTTGACCGGGTTGGAGGAATGAACACGGAGGAGTTCCGAGACCAGTGG	coding	ENST00000526584
CUST_H6L_30988	3.3371222	1.7386045	3.3371222	up	14.655412	38.642197	3.7194939	5.4580984	P	P	lnc-FAM75A6-6:1					hs|chr9:043830767-043830708	CACTAACAATCTTGGACCGATGATGATTCCTTAAGCCAACTTCGCTCTTCTGAAAAGGCT	noncoding				lnc-FAM75A6-6:1
A_33_P3812038	-3.550679	-1.828095	3.550679	down	67.131004	15.245403	6.0000396	4.1719446	P	P	AK074459	340335	LOC340335		"Homo sapiens cDNA FLJ23879 fis, clone LNG13743. [AK074459]"	hs|chr7:102168451-102168392	AACAGACAGTCCCAAAGTGCCATGAGAGAAGCTCTCAGGGCCTGGGCGTGATGGTTCATG	coding
CUST_H6L_19496	3.2845404	1.7156916	3.2845404	up	23.548492	63.16489	4.420474	6.1361656	P	P	ENST00000514205	9043	SPAG9	CT89|HLC-6|HLC4|HLC6|JIP-4|JIP4|JLP|PHET|PIG6	sperm associated antigen 9 [Source:HGNC Symbol;Acc:14524] [ENST00000514205]	hs|chr17:49067811-49067752	GGTATATCCATTCTCTTTACCTGCCATCTGTATAGAGTCTAAGGCTACACTCAGATGCCT	coding
CUST_H6L_77115	57.08922	5.8351464	57.08922	up	11.710781	635.5421	3.3840384	9.219185	P	P	T168220					hs|chr19:010396477-010396418	ACAAATGAATAAATACATATCATCAAGGGTTGGGGTCAGTAGACAGCAGTGCCCAAGCTG	noncoding			T168220
A_23_P40866	-2.4732008	-1.3063793	2.4732008	down	15.785699	4.834222	3.8243792	2.518	P	A	NM_015642	26137	ZBTB20	DPZF|HOF|ODA-8S|PRIMS|ZNF288	"Homo sapiens zinc finger and BTB domain containing 20 (ZBTB20), transcript variant 2, mRNA [NM_015642]"	hs|chr3:114057749-114057690	TTTTTACTTTCTGTTTTTGTTTTTGTTTCGTTTCATTTTGTACTACATGAAGAACTGTTT	coding	ENST00000464560
A_23_P106859	3.9439962	1.9796581	3.9439962	up	399.66455	1882.0881	8.719879	10.699537	P	P	NM_006067	10328	EMC8	C16orf2|C16orf4|COX4NB|FAM158B|NOC4	"Homo sapiens ER membrane protein complex subunit 8 (EMC8), transcript variant 1, mRNA [NM_006067]"	hs|chr16:85813076-85813017	CTATAATCCTCCAAATCAAAGCTCTTTCTGCTTGTGCAAGATTGTTCCTATTAAACAGTT	coding	ENST00000597291
A_23_P336565	-2.8836117	-1.5278769	2.8836117	down	226.9118	73.01501	7.862487	6.33461	P	P	NM_001145268	222234	FAM185A		"Homo sapiens family with sequence similarity 185, member A (FAM185A), transcript variant 1, mRNA [NM_001145268]"	hs|chr7:102427831-102427890	ATCAGGGAAAGAGGTTGATGTGAACTCAGAAGTCCATGTTCAGGAAATGGCTGAAGTTCG	coding/noncoding	ENST00000413034	NR_026879.1
A_23_P33914	-93.47285	-6.5464754	93.47285	down	217.97778	2.354763	7.7983074	1.2518318	P	A	NM_017681	54830	NUP62CL		"Homo sapiens nucleoporin 62kDa C-terminal like (NUP62CL), transcript variant 1, mRNA [NM_017681]"	hs|chrX:106367003-106366944	GTGTGTTATAGAGATTCAGAGCAGGGAGGAAAAGTTAGGGTAGATTATTATTAAAGGGTT	coding/noncoding	ENST00000484614	NR_033676.1
CUST_H6L_78778	5.357232	2.4214878	5.357232	up	18.129602	79.51913	4.027381	6.4488688	P	P	T324407					hs|chr7:55088195-55088136	CAAGAAAGAAAGTCTCCGGGTTTTGAGGAGAAGTTTGCTGTGAGCCCCATTTTGAAACAC	noncoding			T324407
CUST_H6L_31837	-5.1682057	-2.3696635	5.1682057	down	66.66541	10.435321	5.99191	3.6222465	P	P	ENST00000492695	6191	RPS4X	CCG2|DXS306|RPS4|S4|SCAR|SCR10	"ribosomal protein S4, X-linked [Source:HGNC Symbol;Acc:10424] [ENST00000492695]"	hs|chrX:71475775-71475716	AAGAACGTTGGAGTTTCCAGAACCAAATTAGGAGGACTGAGCCTTCTTCAGTCCCTAATT	noncoding				lnc-ERCC6L-2:1
CUST_H6L_50144	-2.6075108	-1.3826733	2.6075108	down	530.5686	211.3502	9.13811	7.755437	P	P	NONHSAT179885					hs|chr19:050335262-050335399	AATCATGGCGAGAACCTGTAGGTGACACAGTGGCCCCAGAAGCTGATCATGCAGCTCATC	noncoding																NONHSAT179885.1
CUST_H6C_06032	2.6446848	1.4030957	2.6446848	up	8.544393	16.965609	2.9170742	4.32017	A	P	hsa_circ_0013247						AGGTTATGTTTTAATATTACCTGTTTAGTCATGTTCCATCATACGTATGTCCCTGCGTGT	circRNA					chr1	95616880	95616975	+	95	95	"K562, A549"	"ANNOTATED, CDS, coding, INTERNAL, OVCODE, OVEXON"	NM_001199679	TMEM56	Salzman2013
CUST_H6L_31623	-13.127512	-3.7145216	13.127512	down	44.420055	2.708584	5.3806243	1.6661026	P	A	lnc-CXorf38-6:1					hs|chrX:39959082-39959023	CTGGAGCATGAAGATTTAATTCTGCCGAAGTTTCGGGTTTCAAACGGTAGAGATGTTTCA	noncoding				lnc-CXorf38-6:1												NONHSAT136683.2
CUST_H6L_19736	-2.0965884	-1.0680437	2.0965884	down	17.945074	6.4578805	4.0128536	2.94481	P	A	ENST00000585205	9400	RECQL5	RECQ5	RecQ protein-like 5 [Source:HGNC Symbol;Acc:9950] [ENST00000585205]	hs|chr17:73626522-73626463	TACCAGCAGCTGCTGAGGGACAGTAAGCCACAGGGTGCTCAGAGAGCCCTAATCAGAATC	coding
A_33_P3306018	2.5927649	1.3744913	2.5927649	up	4.2464943	8.358171	1.9334728	3.307964	A	P	AK127893				"Homo sapiens cDNA FLJ45999 fis, clone SMINT2009895. [AK127893]"	hs|chr12:131514280-131514221	TGGGAATGTCACCGAACGAGGGGTCCACAACCTAATCCCAGAGCCTGGGAATGTCACCAT	coding
A_33_P3278293	3.0552046	1.611269	3.0552046	up	89.86126	265.21765	6.4431343	8.054403	P	P	NM_024086	79066	METTL16	METT10D	"Homo sapiens methyltransferase like 16 (METTL16), mRNA [NM_024086]"	hs|chr17:2319454-2319395	CCACGGTGTTTTCTTGAAATACCCAGTTGCTACCCAGATTTGTATTTTTATGTAAACAAA	coding/noncoding	ENST00000263092			lnc-AC006435.1-1:3
A_24_P148094	4.281179	2.0980082	4.281179	up	166.24852	770.6594	7.380269	9.478277	P	P	NM_017526	54741	LEPROT	LEPR|OB-RGRP|OBRGRP|VPS55	"Homo sapiens leptin receptor overlapping transcript (LEPROT), transcript variant 1, mRNA [NM_017526]"	hs|chr1:65897532-65897591	TTTTCCTTACAATTCAAGGGTTTTTCCTTATATTTGGAAGAGGAGATGATTTTAGCTGGG	coding/noncoding	ENST00000488747															NONHSAT149103.1
CUST_H6L_24282	5.771626	2.5289779	5.771626	up	47.68732	256.77063	5.48301	8.011988	P	P	ENST00000461696	23243	ANKRD28	PITK|PPP1R65	ankyrin repeat domain 28 [Source:HGNC Symbol;Acc:29024] [ENST00000461696]	hs|chr3:15837960-15836803	GCCACAGGAAAATAAATCCCTACATTCTCCACCTTCTGGAAATGTATTGCCATCACTGGT	noncoding				lnc-HACL1-9:1
CUST_H6L_33129	-2.1909108	-1.1315308	2.1909108	down	1181.25	620.7803	10.318815	9.187284	P	P	NM_003562	8402	SLC25A11	OGC|SLC20A4	"Homo sapiens solute carrier family 25 (mitochondrial carrier; oxoglutarate carrier), member 11 (SLC25A11), transcript variant 1, mRNA [NM_003562]"	hs|chr17:4841531-4841472	ATCTTGTGCCACTTCTGTGCCAGCATGATCAGCGGTCTTGTCACCACTGCTGCCTCCATG	coding
CUST_H6L_20624	-14.903982	-3.897626	14.903982	down	301.78735	17.926678	8.295801	4.3981752	P	P	NM_001145305	80726	KIAA1683		"Homo sapiens KIAA1683 (KIAA1683), transcript variant 3, mRNA [NM_001145305]"	hs|chr19:18378025-18377966	CTCATCCAAGCCAACTGGAGGGGCTATTGGCTCCGGCAGAAGCTGATTTCCCAGATGATG	coding/noncoding																NONHSAT062950.2
A_24_P84401	2.400273	1.2631986	2.400273	up	13.26469	24.521452	3.5690138	4.8322124	P	P	ENST00000527217	29104	N6AMT1	C21orf127|HEMK2|MTQ2|N6AMT|PRED28|m.HsaHemK2P	N-6 adenine-specific DNA methyltransferase 1 (putative) [Source:EntrezGene;Acc:29104] [ENST00000527217]	hs|chr11:093343294-093343235	GCACGGTGTAACAAAGTCCACATTCAACCAGTTATTACAGATGTGGTCAAATGTTTGCTA	noncoding	ENST00000527217			lnc-C11orf75-2:1												NONHSAT023652.2
CUST_H6L_10718	-23.789848	-4.572274	23.789848	down	59.002796	2.336631	5.8067813	1.2345071	P	A	NM_173464	91133	L3MBTL4	HsT1031	"Homo sapiens l(3)mbt-like 4 (Drosophila) (L3MBTL4), mRNA [NM_173464]"	hs|chr18:6312037-6311637	GTATGACTAAGACCTCTTACCAAGAATACGTGTCAGACCATAAAACCACTGCCAAGGAGT	coding/noncoding				lnc-TMEM200C-2:1
A_32_P51894	-2.2309182	-1.1576376	2.2309182	down	831.3093	413.33585	9.799093	8.641456	P	P	NM_031844	3192	HNRNPU	HNRPU|SAF-A|SAFA|U21.1|hnRNP U	"Homo sapiens heterogeneous nuclear ribonucleoprotein U (scaffold attachment factor A) (HNRNPU), transcript variant 1, mRNA [NM_031844]"	hs|chr1:245014677-245014618	GGACCATGTGAATAATGGGTTCCATTGCACAAATACAAATATTTTAATAGCTTCTTAGGC	coding	ENST00000444376
CUST_H6L_13609	-17.864838	-4.159051	17.864838	down	43.166363	2.272263	5.33555	1.1764991	P	A	ENST00000255380	1131	CHRM3	EGBRS|HM3|PBS	"cholinergic receptor, muscarinic 3 [Source:HGNC Symbol;Acc:1952] [ENST00000255380]"	hs|chr1:240078447-240078506	GAAACCGCAGTCCAAAAACAGATGGGTGTATATTTGCTTTGTAAGCAAAGGGCATGTATC	noncoding				lnc-FMN2-4:1												NONHSAT010485.2
A_24_P408767	-3.2927232	-1.7192812	3.2927232	down	14.038378	3.2717519	3.6580663	1.9387851	P	A	NM_182702	339906	PRSS42	TESSP2	"Homo sapiens protease, serine, 42 (PRSS42), mRNA [NM_182702]"	hs|chr3:46874630-46874571	CTCAGTCCAAAGAGCTTTTGTCCACCCTAAGTTCTCAACAGTTACAACCATTCGAAATGA	coding	ENST00000429665
A_33_P3231727	-3.4564645	-1.7892971	3.4564645	down	133.25742	33.131287	7.037585	5.2482877	P	P	ENST00000624675	100132249	LOC100132249		"Homo sapiens cDNA FLJ33609 fis, clone BRAMY2015890. [AK090928]"	hs|chr9:66492645-66492586	GTGCTTTTCTGTCATATTTCAAAATACACTTAAAACTCAAAGGTCATAAAGGTTTACCTT	noncoding	ENST00000624675	NR_135128.1														NONHSAT074534.2
A_32_P313405	-13.50697	-3.7556322	13.50697	down	33.81323	2.314052	4.9697986	1.2141664	P	A	NM_005559	284217	LAMA1	LAMA|PTBHS|S-LAM-alpha	"Homo sapiens laminin, alpha 1 (LAMA1), mRNA [NM_005559]"	hs|chr18:6942035-6941976	GAGGAGAAGTGTATGTGTGAATTAAGAATCTCTTCAGTTCATATTTCATTTCCAACTCAG	coding	ENST00000579014
A_24_P365515	-3.798682	-1.925499	3.798682	down	112.25698	24.924011	6.779698	4.854199	P	P	NM_021784	3170	FOXA2	HNF3B|TCF3B	"Homo sapiens forkhead box A2 (FOXA2), transcript variant 1, mRNA [NM_021784]"	hs|chr20:22562223-22562164	TCCGGTTTCCACTACTGTGTAGACTCCTGCTTCTTCAAGCACCTGCAGATTCTGATTTTT	coding	ENST00000419308
CUST_H6L_17905	-2.2130089	-1.1460092	2.2130089	down	14.710821	5.038731	3.7260466	2.5800374	P	A	ENST00000553448	51004	COQ6	CGI-10|CGI10|COQ10D6	coenzyme Q6 monooxygenase [Source:HGNC Symbol;Acc:20233] [ENST00000553448]	hs|chr14:74427333-74427392	GGAGATACTGAGAACAGTCTCCGCTTTCAGGAAGTTCATAGTCAAGTAAGGAAGACCGTA	coding
CUST_H6L_08572	-2.051924	-1.0369773	2.051924	down	316.56195	153.10727	8.364635	7.327658	P	P	lnc-PPIAL4G-23:1					hs|chr1:142790303-142790244	AGTAGCCATCACATTTCCCCATTTGAGTTAGAATTCGCCCTACTACTACCCTTACTGTGA	noncoding				lnc-PPIAL4G-23:1												NONHSAT005654.2
A_24_P314571	-2.986774	-1.578588	2.986774	down	675.99976	239.35086	9.498764	7.920176	P	P	ENST00000592540	147841	SPC24	SPBC24	"SPC24, NDC80 kinetochore complex component [Source:HGNC Symbol;Acc:HGNC:26913] [ENST00000592540]"	hs|chr19:11257053-11256994	GGCCTGCAGTTTCACATCTGTGACGGGATGGGACAAATGACACCGTGGTATTCGATGACA	coding	ENST00000592540
A_23_P72853	2.5019407	1.3230476	2.5019407	up	256.48615	715.032	8.051025	9.374073	P	P	NM_032889	84975	MFSD5	hsMOT2	"Homo sapiens major facilitator superfamily domain containing 5 (MFSD5), transcript variant 2, mRNA [NM_032889]"	hs|chr12:53647679-53647738	TGTGGATTATACTTTCCCAGCATGAGCTTCCTACGGAGAAAGGTGATCCCTGAGACAGAG	coding	ENST00000329548
A_33_P3214520	-9.553836	-3.2560802	9.553836	down	22.473225	2.1453147	4.348284	1.0922035	P	A	NM_001101338	169834	ZNF883		"Homo sapiens zinc finger protein 883 (ZNF883), mRNA [NM_001101338]"	hs|chr9:115759459-115759400	AGTACATCCTTAATTCGACATCAGAAAACTCATTTCAGAAAGGAAACCTTAGCAGAGTAA	coding	ENST00000619044
CUST_H6L_02713	2.7615476	1.465477	2.7615476	up	89.86298	237.53046	6.443342	7.908819	P	P	lnc-ARHGDIB-5:1					hs|chr12:015408412-015408353	AAGGTGTTGTAAACCTACTGTCCAAGTTACTGAAACCTGGGGGAATGCTGTTATTTTGAG	noncoding				lnc-ARHGDIB-5:1												NONHSAT027114.2
A_33_P3233005	-2.7839637	-1.4771404	2.7839637	down	210.25854	69.31092	7.7400904	6.26295	P	P	NM_017643	54799	MBTD1	SA49P01	"Homo sapiens mbt domain containing 1 (MBTD1), mRNA [NM_017643]"	hs|chr17:49270257-49270198	TTTGATGGATGGGAAGAAGAGTATGATCAGTGGGTAGACTGTGAGTCACCTGACCTCTAT	coding	ENST00000376381
A_33_P3325349	2.8882978	1.5302196	2.8882978	up	93.05805	259.76114	6.496321	8.026541	P	P	NM_005723	10098	TSPAN5	NET-4|NET4|TM4SF9|TSPAN-5	"Homo sapiens tetraspanin 5 (TSPAN5), mRNA [NM_005723]"	hs|chr4:99393471-99393412	AGTCGTTGCGCCGTGAATCTCTACTGTAGCCATGAATTTATGGACAGTTAGATGCTTACC	coding	ENST00000305798
CUST_H6L_10488	2.2326436	1.1587529	2.2326436	up	8.205955	13.68478	2.8580966	4.0168495	A	P	lnc-TDGF1-1:1					hs|chr3:046602389-046602448	CCCAGACACTTAGTGTTCCAGCTCCTGAGTGAAAATGTTAACCATCAGCACACTCTCAAA	noncoding				lnc-TDGF1-1:1												NONHSAT089448.2
CUST_H6L_41263	16.846685	4.074393	16.846685	up	2.961855	40.95413	1.4613847	5.5357776	A	P	lnc-DHX37-28:1					hs|chr12:127241734-127241676	CCCTTCCTAGGATAATCTGAAGCTCTGTTGTTTGCAATGGAAAATGTTATATGCTACATA	noncoding				lnc-DHX37-28:1												NONHSAT164195.1
A_21_P0006534	-2.7085345	-1.4375124	2.7085345	down	18.300388	5.1192093	4.041532	2.6040196	P	A	XM_005272611	50943	FOXP3	AIID|DIETER|IPEX|JM2|PIDX|XPID	"PREDICTED: Homo sapiens forkhead box P3 (FOXP3), transcript variant X2, mRNA [XM_005272611]"	hs|chrX:49121780-49121721	TAGTTCAAGCAATGGGGACCATATCAATTCCATCTATAGGGAAACTGAGGCCTGGAGTAG	coding/noncoding				lnc-FOXP3-1:1
CUST_H6L_40438	-2.7140903	-1.4404688	2.7140903	down	131.89603	42.25804	7.02153	5.5810614	P	P	NM_015319		TENC1		"Homo sapiens tensin like C1 domain containing phosphatase (tensin 2) (TENC1), transcript variant 1, mRNA [NM_015319]"	hs|chr12:53455173-53455232	CACAAGAGAGCCAAAGCAATGTCAAGTTTGTCCAGGATACATCCAAGTTCTGGTACAAGC	coding/noncoding																NONHSAT162215.1
A_33_P3382143	2.2722988	1.1841526	2.2722988	up	141.99059	324.49393	7.139184	8.323337	P	P	NM_001243466	90627	STARD13	ARHGAP37|DLC2|GT650|LINC00464	"Homo sapiens StAR-related lipid transfer (START) domain containing 13 (STARD13), transcript variant 5, mRNA [NM_001243466]"	hs|chr13:33700361-33700302	ATGAAGAGGATGAAAGTTCCCGACTACAAAGACAAGGCTGTCTTTGGCGTTCCTCTCATA	coding	ENST00000255486
CUST_H6L_11801	-31.96762	-4.9985394	31.96762	down	77.61338	2.3190439	6.2173533	1.218814	P	A	lnc-ZSWIM6-1:1					hs|chr5:060860621-060860680	CATGGGGTGTCAGGCTTAGTTCTGAGGTCTGGAATTTTCTATCTGGAAAGCCCTGCACTG	noncoding				lnc-ZSWIM6-1:1												NONHSAT101674.2
CUST_H6L_48473	2.1707766	1.1182113	2.1707766	up	13.760479	23.018852	3.6258059	4.744017	P	P	NONHSAT177036					hs|chr17:050395669-050395728	CTTTAAATCCTCTCTGGGGAATTACTTTCGGTGTCCATCAGTTTTTCCATGAGGTCCTCT	noncoding																NONHSAT177036.1
A_23_P153197	2.080301	1.0567923	2.080301	up	534.9595	1312.9766	9.147912	10.204704	P	P	NM_170695	7050	TGIF1	HPE4|TGIF	"Homo sapiens TGFB-induced factor homeobox 1 (TGIF1), transcript variant 1, mRNA [NM_170695]"	hs|chr18:3458026-3458079	TTTTCATTAATATTTGCACATGGGATTGCTAAAACAGCTTCCTGTTACTGAGATGTCTTG	coding	ENST00000345133
A_33_P3220277	3.4688075	1.7944398	3.4688075	up	158.03821	580.39685	7.3019404	9.09638	P	P	ENST00000610403	6238	RRBP1	ES/130|ES130|RRp|hES	ribosome binding protein 1 [Source:HGNC Symbol;Acc:HGNC:10448] [ENST00000610403]	hs|chr20:17640573-17640514	ACTGGCACTACTCAGGGCAAAAAGGCGGAGGGGACTCAGAATCAAAGCAAAAAGGCTGAA	coding	ENST00000610403
A_24_P323114	4.9256463	2.300313	4.9256463	up	36.39374	159.38635	5.0806985	7.3810115	P	P	NR_001446	305	ANXA2P3	ANX2L3|ANX2P3|LIP2|LPC2C	"Homo sapiens annexin A2 pseudogene 3 (ANXA2P3), non-coding RNA [NR_001446]"	hs|chr10:66585482-66585541	GGTAAGTTCACCATTGTCAACATTTTGACCAACAGCAGGAATGCTCGGAGAGAGGATGTT	noncoding	ENST00000404883	NR_001446.2
A_23_P218331	2.5953383	1.3759227	2.5953383	up	157.64757	423.10492	7.2974124	8.673335	P	P	NM_001017916	1534	CYB561	CYB561A1|FRRS2	"Homo sapiens cytochrome b561 (CYB561), transcript variant 2, mRNA [NM_001017916]"	hs|chr17:61510687-61510628	GTCACCATTTGGCTTCGGCCTGGAAATAGTGTGATTAGAACACTGATCGTGTGCGAGGCC	coding	ENST00000581573
A_23_P411723	-5.214301	-2.382474	5.214301	down	101.17466	16.068508	6.625149	4.242675	P	P	NM_002655	5324	PLAG1	PSA|SGPA|ZNF912	"Homo sapiens pleiomorphic adenoma gene 1 (PLAG1), transcript variant 1, mRNA [NM_002655]"	hs|chr8:57074013-57073954	TCCATTAGGAAACGGATTGCATCATACCTGAACATAAGCTGGACTGCTGAAATTGTATTT	coding	ENST00000316981
CUST_H6L_25642	-2.2315717	-1.1580601	2.2315717	down	284.0088	123.89563	8.204045	7.045985	P	P	NM_153365	202018	TAPT1	CMVFR	"Homo sapiens transmembrane anterior posterior transformation 1 (TAPT1), mRNA [NM_153365]"	hs|chr4:16168416-16168359	TAGTTGATATCCCTGAAAGTACTTAATAGCATCGTGCTGTTGGGGAAATCGTGCCAGTAT	coding
A_21_P0000509	-75.02393	-6.229279	75.02393	down	12012.779	156.67232	13.587592	7.358313	P	P	NR_024244	100170228	SNAR-G2		"Homo sapiens small ILF3/NF90-associated RNA G2 (SNAR-G2), small nuclear RNA [NR_024244]"	hs|chr19:49534993-49534934	AGGGGAGGGTTCGAGGGTACGAGTTCGAGGCCAACCGGGTCCACATTGGTTGAGAAAAAA	noncoding		NR_024244.1
A_23_P69179	4.5702186	2.1922631	4.5702186	up	66.08532	290.36057	5.9803023	8.172565	P	P	NM_018192	55214	P3H2	LEPREL1|MCVD|MLAT4	"Homo sapiens prolyl 3-hydroxylase 2 (P3H2), transcript variant 1, mRNA [NM_018192]"	hs|chr3:189674703-189674644	CCAGGTTGCCTAGGAGTGGGGTCCACTGATGAAAAGAGGTGTTTTGTACTTACATAAGAA	coding	ENST00000319332
A_23_P1492	-3.5981152	-1.8472414	3.5981152	down	286.18832	74.82627	8.216503	6.3692617	P	P	NM_021732	60370	AVPI1	PP5395|VIP32|VIT32	"Homo sapiens arginine vasopressin-induced 1 (AVPI1), mRNA [NM_021732]"	hs|chr10:99437351-99437292	TGGGAGCAAAGTGACAGGCACTTAGATGCAGCATTTCACCACTCATGCTACTAATCATCT	coding	ENST00000370626
CUST_H6C_17999	-55.0548	-5.7827964	55.0548	down	127.15477	2.283177	6.968281	1.1854845	P	A	hsa_circ_0074853						TGGTCATTGGTCTTGGGAGGATAATCCCTACAATTGAAGGAGTCCAGAATTCACTGACGA	circRNA					chr5	162939007	162944680	+	5673	771	"Gm12878, Bj, Ag04450"	"ANNOTATED, CDS, coding, INTERNAL, OVCODE, OVEXON"	NM_182796	MAT2B	Salzman2013
A_33_P3211818	4.848368	2.2774992	4.848368	up	76.67947	365.22964	6.200325	8.477824	P	P	NM_001001890	861	RUNX1	AML1|AML1-EVI-1|AMLCR1|CBF2alpha|CBFA2|EVI-1|PEBP2aB|PEBP2alpha	"Homo sapiens runt-related transcription factor 1 (RUNX1), transcript variant 2, mRNA [NM_001001890]"	hs|chr21:36171660-36171601	TTTCACCTGGACGTGCCAGCGGCATGACAACCCTCTCTGCAGAACTTTCCAGTCGACTCT	coding	ENST00000482318
CUST_H6L_47373	2.1607337	1.1115212	2.1607337	up	12.482362	20.653294	3.4810944	4.5926156	P	P	NONHSAT174775					hs|chr17:003626689-003626748	AGGTCTAGTGAACACAATTCCTTTCCGTGCGGAAAGTCTGAAATCTTTTTAACACTTCGG	noncoding																NONHSAT174775.1
CUST_H6L_43171	2.627184	1.3935173	2.627184	up	12.110158	24.473276	3.4361699	4.829687	P	P	NONHSAT167531					hs|chr13:048318890-048318949	ATTAAACCGGAAATAGCGGTCCATGTGACCTTCCTCTAAAGGCCCTATAATCAAAAGGAG	noncoding																NONHSAT167531.1
CUST_H6L_38709	-7.013105	-2.8100533	7.013105	down	18.97157	2.391038	4.095961	1.2859077	P	A	NONHSAT158885					hs|chr11:016580862-016580921	TGCAGTGTTCACATACTGTCAGCATCACAGTTCTAAAGACTTTCAAGTTTCAACAGACAG	noncoding																NONHSAT158885.1
A_24_P701776	9.53923	3.2538729	9.53923	up	33.066826	294.1696	4.935792	8.189665	P	P	NM_001003702	445328	ARHGEF35	ARHGEF5L	"Homo sapiens Rho guanine nucleotide exchange factor (GEF) 35 (ARHGEF35), mRNA [NM_001003702]"	hs|chr7:143884665-143884606	AACAGAAGCAAAAACAGGAACAGGTACAAGATGTGATGCTTGGGAGACAAGGAGAAAGAA	coding	ENST00000378115
CUST_H6L_15249	-5.011694	-2.3252983	5.011694	down	13.64455	2.393388	3.6134171	1.2881188	P	A	NM_000804	2352	FOLR3	FR-G|FR-gamma|gamma-hFR	"Homo sapiens folate receptor 3 (gamma) (FOLR3), mRNA [NM_000804]"	hs|chr11:71850484-71850649	ACCTGCAAAAGCAACTGGCACAAAGGCTGGAATTGGACCTCAGATTAATGAGTGTCCGGC	coding/noncoding																NONHSAT022761.2
A_33_P3389658	-13.745888	-3.7809281	13.745888	down	64.66371	3.8109486	5.946483	2.165555	P	A	NM_001165899	5144	PDE4D	ACRDYS2|DPDE3|HSPDE4D|PDE43|PDE4DN2|STRK1	"Homo sapiens phosphodiesterase 4D, cAMP-specific (PDE4D), transcript variant 3, mRNA [NM_001165899]"	hs|chr5:58270613-58270554	ACTCAAGACTCAGAGTCTACTGAAATTCCCCTTGATGAACAGGTTGAAGAGGAGGCAGTA	coding	ENST00000502484
CUST_H6L_23525	2.0180073	1.0129313	2.0180073	up	60.66546	107.95672	5.8482056	6.861137	P	P	ENST00000482663	2618	GART	AIRS|GARS|GARTF|PAIS|PGFT|PRGS	"phosphoribosylglycinamide formyltransferase, phosphoribosylglycinamide synthetase, phosphoribosylaminoimidazole synthetase [Source:HGNC Symbol;Acc:4163] [ENST00000482663]"	hs|chr21:34882502-34882443	ATACTGGCAGGCAGTCATATATATCCACCGTGCACTTCAAGATAGTGATGTGATCTGCAG	noncoding				lnc-DNAJC28-1:2
CUST_H6L_73432	-2.588799	-1.372283	2.588799	down	584.01794	237.08339	9.278813	7.9065304	P	P	NONHSAT224062					hs|chrX:094218654-094218713	TCCCCCTACCGAAAATGAAATGTTTACAATGCAAACATTATCAAGCTACTGAAAAAAGGA	noncoding																NONHSAT224062.1
CUST_H6L_63367	2.506256	1.3255339	2.506256	up	22.270746	44.773193	4.336305	5.661839	P	P	NONHSAT205926					hs|chr5:081056465-081056524	TATTTCAGATGTGCTCTTCCAAGTCCTAAATGTGGCTAATGGCAAAGCTCACAGTTCCTG	noncoding																NONHSAT205926.1
A_23_P71946	-11.43874	-3.5158563	11.43874	down	28.551535	2.2942421	4.7117267	1.1958703	P	A	NM_017688	54836	BSPRY		"Homo sapiens B-box and SPRY domain containing (BSPRY), mRNA [NM_017688]"	hs|chr9:116132548-116132607	AGCTTTAGGAGGGATGGGGATCTGTTTCAGATCTAGGCATAACCTGTAAATCACAGGTGT	coding	ENST00000374183
CUST_H6L_57501	2.620713	1.3899593	2.620713	up	29.105112	62.896732	4.7411175	6.131077	P	P	NONHSAT195783					hs|chr3:052882223-052882164	GGCTGAGGAAGGATAGCTTGTCTGCTCAGTTACCTGTTGTTTTCTATTTCCATCAATTTC	noncoding																NONHSAT195783.1
A_23_P145541	-2.2332819	-1.1591654	2.2332819	down	140.21718	55.424515	7.118629	5.9594636	P	P	NM_014845	9896	FIG4	ALS11|BTOP|CMT4J|KIAA0274|SAC3|YVS|dJ249I4.1	"Homo sapiens FIG4 phosphoinositide 5-phosphatase (FIG4), mRNA [NM_014845]"	hs|chr6:110110799-110110858	ACTTTATGCCTAAGACCGTTGGAATTGATCCAAGTCCATTTACTGTGCGTAAACCAGATG	coding	ENST00000419951
A_33_P3376116	-2.6530342	-1.4076433	2.6530342	down	264.61194	95.03053	8.099957	6.692314	P	P	NM_182513	147841	SPC24	SPBC24	"Homo sapiens SPC24, NDC80 kinetochore complex component (SPC24), mRNA [NM_182513]"	hs|chr19:11257912-11257853	TCCAGGAAATTCATCAGCGACTACCTCTGGAGTCTGGTGGACACCGAGTGGTAGCCAGGA	coding	ENST00000423327
A_24_P128233	-2.730031	-1.4489174	2.730031	down	88.312706	27.058123	6.4163036	4.9673862	P	P	NM_000335	6331	SCN5A	CDCD2|CMD1E|CMPD2|HB1|HB2|HBBD|HH1|ICCD|IVF|LQT3|Nav1.5|PFHB1|SSS1|VF1	"Homo sapiens sodium channel, voltage-gated, type V, alpha subunit (SCN5A), transcript variant 2, mRNA [NM_000335]"	hs|chr3:38663904-38662417	ACCAAGTATGTCGAGTACACCTTCACCGCCATTTACACCTTTGAGTCTCTGGTCAAGATT	coding	ENST00000612060
A_23_P142239	2.4196007	1.2747691	2.4196007	up	7.2570724	13.1463585	2.6833255	3.9580946	P	P	NM_001145463	90522	YIF1B	FinGER8	"Homo sapiens Yip1 interacting factor homolog B (S. cerevisiae) (YIF1B), transcript variant 7, mRNA [NM_001145463]"	hs|chr19:38794313-38794254	CCATGGGATTGATGTGAAAGTCAGAGGAGTTAATTTCCTAGAATGGTGTCTGGCATGAAG	coding
CUST_H6L_55529	3.6089442	1.8515768	3.6089442	up	266.8706	1108.295	8.113084	9.964661	P	P	NM_000874	3455	IFNAR2	IFN-R|IFN-alpha-REC|IFNABR|IFNARB	"Homo sapiens interferon (alpha, beta and omega) receptor 2 (IFNAR2), transcript variant 2, mRNA [NM_000874]"	hs|chr21:34619151-34621028	CAACGTTGTTCAGTTGCTCACACAATTTCTGGCTGGCCATAGACATGTCTTTTGAACCAC	coding/noncoding																NONHSAT190890.1
A_24_P231494	3.0588956	1.6130109	3.0588956	up	198.12225	659.13513	7.651935	9.264946	P	P	NM_012100	23549	DNPEP	ASPEP|DAP	"Homo sapiens aspartyl aminopeptidase (DNPEP), mRNA [NM_012100]"	hs|chr2:220250727-220250407	ATCAACGAGAACTTTGGGCCCAACACAGAGATGCATCTAGTCCCCATTCTTGCCACAGCC	coding	ENST00000373966
CUST_H6L_39626	6.3689046	2.6710453	6.3689046	up	85.79502	556.85345	6.3702517	9.041297	P	P	NONHSAT161063					hs|chr11:021916555-021916614	CTGTGCTGTGTTACAGATAGAGAATCATAGACGCAGGATGTCAGGCGTGAAAAGATGTTA	noncoding																NONHSAT161063.1
A_21_P0013763	2.2387931	1.1627212	2.2387931	up	8.697303	14.556292	2.9421015	4.1048226	P	P	TCONS_l2_00030204		XLOC_l2_015520		"BROAD Institute lincRNA (XLOC_l2_015520), lincRNA [TCONS_l2_00030204]"	hs|chrX:52654718-52654777	TTTCCTGCTTTGGCTACTTCTTAGGCTGCAGAAAGTACCCCACATTTTCCTTTTGTGCAG	noncoding
CUST_H6L_03878	-2.3629625	-1.2405968	2.3629625	down	1489.2527	727.49524	10.638424	9.397827	P	P	lnc-CDC27-3:1					hs|chr17:045135647-045135588	ACCAGTGCATTTCTTGTCTGCATCATGTTTGCCCTAATCAGATATCGGCTTATTTCCATC	noncoding				lnc-CDC27-3:1												NONHSAT054275.2
A_24_P29733	-17.13987	-4.099284	17.13987	down	81.627594	3.8888807	6.295051	2.195767	P	A	NM_012395	5218	CDK14	PFTAIRE1|PFTK1	"Homo sapiens cyclin-dependent kinase 14 (CDK14), transcript variant 2, mRNA [NM_012395]"	hs|chr7:90839264-90839323	TGTGTATATGACAGCCAGTATAATCAATACCCTAGGTTATGCGTCTATATGATACTCATC	coding	ENST00000265741
CUST_H6L_04309	-2.3113604	-1.2087421	2.3113604	down	249.85979	103.43018	8.012257	6.8035145	P	P	lnc-CRHR1-3:1					hs|chr17:043656647-043656706	TGCGTAACTAGGACATGCCTCTCCACTACTCACAAATCATGTTGCCCAACTTTTTCAAAA	noncoding				lnc-CRHR1-3:1												NONHSAT054150.2
CUST_H6L_25329	-6.1286674	-2.6155734	6.1286674	down	478.79935	74.70968	8.98282	6.367246	P	P	NM_017644	54800	KLHL24	DRE1|KRIP6	"Homo sapiens kelch-like family member 24 (KLHL24), mRNA [NM_017644]"	hs|chr3:183382752-183382811	GTTAAATATTTGGATCAGAGTTGCCTCTCTCAATAAAGGCAGATGGCGTCACAAAATGGC	coding/noncoding				lnc-YEATS2-1:3
CUST_H6L_15391	-2.422241	-1.2763424	2.422241	down	392.98047	163.60538	8.693123	7.4167805	P	P	NONHSAT023619					hs|chr11:091894908-091894967	CGCTGGTAGAAGCCATCAGGACCAATTACAATGACAGATATGTTAAGAACCATCCTCACT	noncoding																NONHSAT023619.2
CUST_H6L_55908	-2.872772	-1.5224435	2.872772	down	37.92936	10.414079	5.141091	3.6186473	P	A	NONHSAT191818					hs|chr21:038953523-038953582	TCTCTCTCAGTTTGATGGCTAGACAAGGTCATACACACCATCTATGGCTGTTTGCAAAGA	noncoding																NONHSAT191818.1
A_24_P379233	21.783499	4.4451637	21.783499	up	5.133202	91.55515	2.1960557	6.641219	P	P	NM_024009	2707	GJB3	CX31|DFNA2|DFNA2B|EKV	"Homo sapiens gap junction protein, beta 3, 31kDa (GJB3), transcript variant 1, mRNA [NM_024009]"	hs|chr1:35251266-35251325	ACCCCACTCTGAGTTCACTAAGTTATGCAACTTTCGTTTTGGCAGATATTTTTTGACACT	coding	ENST00000373366
CUST_H6L_14719	-2.244616	-1.1664686	2.244616	down	58.7346	21.252022	5.8014135	4.634945	P	P	NM_138421	113174	SAAL1	SPACIA1	"Homo sapiens serum amyloid A-like 1 (SAAL1), mRNA [NM_138421]"	hs|chr11:18101974-18101915	ACTTCCCAAGTTTGAAGGTTCAGACTTAAAACCTGAATTGGAATTACTTCTGTACAAGAA	coding/noncoding				lnc-SAAL1-2:1
A_21_P0000174	2.8272963	1.499423	2.8272963	up	92.59544	252.13918	6.4895725	7.9889956	P	P	AK309191	441108	C5orf56		"Homo sapiens cDNA, FLJ99232. [AK309191]"	hs|chr5:131822490-131822549	CCTCTTGGCCTTGCTCTTAGCATCTCGGCTGGACTTCGACTTTCTTTCTGTGGGGCAGAC	coding
CUST_H6L_15934	8.50541	3.0883808	8.50541	up	2.393548	16.063475	1.153945	4.242326	A	P	ENST00000359720	4257	MGST1	GST12|MGST|MGST-I	microsomal glutathione S-transferase 1 [Source:HGNC Symbol;Acc:7061] [ENST00000359720]	hs|chr12:16591352-16591411	GGAGCTGAATCAGATTCGAATTTAGAAAAGGGGTTTCAGACGTTGCTTAGCAGGGTGATT	noncoding				lnc-DERA-1:4
A_23_P98995	-2.1676586	-1.1161375	2.1676586	down	305.50348	138.6101	8.313405	7.1972675	P	P	NM_020898	57658	CALCOCO1	Cocoa|PP13275|calphoglin	"Homo sapiens calcium binding and coiled-coil domain 1 (CALCOCO1), transcript variant 1, mRNA [NM_020898]"	hs|chr12:54105164-54105105	TTTTCCATAACCTTAGGTATTCAGTTTGGAGGGGTTTTTTGTATTTTTGAGGATTCCTGT	coding/noncoding	ENST00000548263	NR_026554.1
A_22_P00003456	-2.690283	-1.427758	2.690283	down	16.18478	4.564445	3.8621876	2.4344296	P	A	ENST00000551856					hs|chr12:82899939-82899880	ATATCAGGAAATGCTTCCCTCAGGAATTGATGTGCATGAGGAATCCTGGAGAATAAGAAG	noncoding	ENST00000551856			lnc-CCDC59-3:1												NONHSAT029723.2
CUST_H6L_17740	2.8536522	1.5128095	2.8536522	up	3.4571466	7.5126333	1.6465924	3.159402	A	P	lnc-EXOC5-4:1					hs|chr14:057511500-057511441	CGCATTACCATATATCAAGAGAAGACAAGTCTCCCAAGGAGGGTAAGAAGGGCAAGAGAA	noncoding				lnc-EXOC5-4:1												NONHSAT037077.2
A_23_P331235	2.413328	1.271024	2.413328	up	14.84282	27.840502	3.7366164	5.0076404	P	P	NM_178569	153571	C5orf38	CEI|IRX2NB	"Homo sapiens chromosome 5 open reading frame 38 (C5orf38), transcript variant 1, mRNA [NM_178569]"	hs|chr5:2752741-2752800	TGTTGTCAAAACACTGGGGGGATGATTGTTACCTGACAAACCGCCTCTGGCAGGACCTGA	coding	ENST00000334000
CUST_H6L_16249	-2.1883721	-1.129858	2.1883721	down	92.116325	35.747986	6.481579	5.351721	P	P	ENST00000546562	8086	AAAS	AAA|AAASb|ADRACALA|ADRACALIN|ALADIN|GL003	"achalasia, adrenocortical insufficiency, alacrimia [Source:HGNC Symbol;Acc:13666] [ENST00000546562]"	hs|chr12:53709290-53709231	CTTCCTTGTCTTTCACCTAGAAGGTACCTGGTAAGAGGCCTGTGAATGGTTTAATCAGAG	coding
A_23_P80136	2.3421814	1.2278528	2.3421814	up	143.85384	340.5942	7.1587114	8.386564	P	P	NM_003683	8568	RRP1	D21S2056E|NNP-1|NOP52|RRP1A	"Homo sapiens ribosomal RNA processing 1 (RRP1), mRNA [NM_003683]"	hs|chr21:45217868-45217927	TGAATGAACTGGACACACAGGATGAGGAGGTGGCGTCGGACAGTGATGAGTCCTCTGAGG	coding	ENST00000497547
A_23_P57293	6.551771	2.711885	6.551771	up	25.515234	144.57286	4.5406938	7.2525787	P	P	NM_014825	9875	URB1	C21orf108|NPA1	"Homo sapiens URB1 ribosome biogenesis 1 homolog (S. cerevisiae) (URB1), mRNA [NM_014825]"	hs|chr21:33686835-33686776	TTTTTATGAAAACGAAGAGAGATGTTTAAAGTTTATTTTTCAGCAGGTGAGGTGGCTCAC	coding	ENST00000382751
A_33_P3331451	-2.0282993	-1.0202706	2.0282993	down	10.574236	3.9270265	3.2307205	2.21045	P	A	NM_004612	7046	TGFBR1	AAT5|ACVRLK4|ALK-5|ALK5|ESS1|LDS1|LDS1A|LDS2A|MSSE|SKR4|TGFR-1|tbetaR-I	"Homo sapiens transforming growth factor, beta receptor 1 (TGFBR1), transcript variant 1, mRNA [NM_004612]"	hs|chr9:101916322-101916381	GAATAGGATTGCTCTCACATTAAAGATAGTTACTTCAATTTGAAGGCTGGATTTAGGGAT	coding	ENST00000374994
A_23_P55961	-2.0670278	-1.0475578	2.0670278	down	21.112185	7.8012824	4.258007	3.2104492	P	P	NM_003323	7288	TULP2	CT65|TUBL2	"Homo sapiens tubby like protein 2 (TULP2), mRNA [NM_003323]"	hs|chr19:49387029-49385420	CAATGTCCAGCCACTAAATGAACAGGAGTCGCTACTGAGTCGTTACCAACGTGGGGACAA	coding	ENST00000221399
CUST_H6L_23320	-25.954103	-4.6978908	25.954103	down	62.09746	2.284559	5.8847084	1.1868176	P	A	lnc-AL354993					hs|chr20:051658394-051658453	CTAAAGCAGCCCTACTGGCATGAGCTCATTCCTTCTTCTAACTTCTTTGAAGCATTTCAG	noncoding				lnc-AL354993.1-3:1												NONHSAT188961.1
A_33_P3221438	-3.6595917	-1.8716826	3.6595917	down	554.3523	153.70085	9.203721	7.3320384	P	P	NM_152531	152002	XXYLT1	C3orf21	"Homo sapiens xyloside xylosyltransferase 1 (XXYLT1), mRNA [NM_152531]"	hs|chr3:194789120-194789061	AAGCCCCAGGGGTCCATTTGTATCAATTTTCATCTTGTTTTGTTTTGATTTCATTTACGT	coding	ENST00000310380
CUST_H6L_24878	2.3503666	1.2328858	2.3503666	up	10.37527	18.412107	3.2020612	4.434947	A	P	lnc-C3orf30-21:1					hs|chr3:117174371-117174430	GCTCTCTACGACCTTCCAAATAAAACTCTTCTGAAAATGACTTCTGTTTTAGTCTTGAGT	noncoding				lnc-C3orf30-21:1												NONHSAT091330.2
A_24_P312519	-6.8910065	-2.7847147	6.8910065	down	12349.851	2085.9602	13.632206	10.847491	P	P	NM_001033083	64081	PBLD	MAWBP|MAWDBP	"Homo sapiens phenazine biosynthesis-like protein domain containing (PBLD), transcript variant 2, mRNA [NM_001033083]"	hs|chr10:70048719-70048391	CTCCTCGTCCGCCTCAGTGACGTTTACAACAGGTCGTTTCTGGAGAACCTGAAAGTGAAC	coding	ENST00000495025
CUST_H6L_40199	2.4191918	1.2745252	2.4191918	up	8.996932	16.33367	2.9907875	4.2653127	A	P	NONHSAT161662					hs|chr11:131039920-131039979	TAGACTCTGATATTGCACTTGTATCATGAAAGAAGCCAGGGAGCTTCCCCATTCATGTAC	noncoding																NONHSAT161662.1
CUST_H6L_32304	2.061169	1.0434628	2.061169	up	86.25346	164.31589	6.3790894	7.422552	P	P	lnc-CYorf17-6:1					hs|chrY:023069291-023069232	AGATTCCTTATGTTGCAGTGTGCTGTATAGTAATGGGCTTCAACATTCTCTTCATACAGT	noncoding				lnc-CYorf17-6:1												NONHSAT139644.2
A_22_P00005413	5.798648	2.5357165	5.798648	up	3.555673	15.795221	1.6835389	4.2192554	A	P	NONHSAT095970					hs|chr4:33893592-33893651	TTCGACTGCTCTCTGATCCACTTGAAGAACTCAGCTGGAAATCAAACAAAGCCAACCTAA	noncoding																NONHSAT095970.2
A_23_P21324	-4.0157423	-2.0056667	4.0157423	down	161.36082	35.13102	7.3333626	5.327696	P	P	NM_001271893	117581	TWIST2	AMS|BBRSAY|DERMO1|FFDD3|SETLSS|bHLHa39	"Homo sapiens twist family bHLH transcription factor 2 (TWIST2), transcript variant 1, mRNA [NM_001271893]"	hs|chr2:239832044-239832103	ACTTTCACGCCGCTATTCTTTTCCTTTCTCCGTGATTGCTTGGCTAGCCATTTTAAAAAA	coding	ENST00000612363
A_23_P502336	9.469447	3.2432802	9.469447	up	2.3878658	17.870142	1.1511772	4.3944573	A	P	NM_013447	30817	EMR2		"Homo sapiens egf-like module containing, mucin-like, hormone receptor-like 2 (EMR2), transcript variant 1, mRNA [NM_013447]"	hs|chr19:14843917-14843858	CTTTGCTTGATATAGACTGCTAAGGTGAGATGGGGAATATCAGAGTCAGCTGCTGCTTGA	coding	ENST00000315576
A_21_P0000169	2.6719847	1.4179118	2.6719847	up	7.7430787	15.485162	2.7760026	4.1939144	A	P	NM_001206790	84000	TMPRSS13	MSP|MSPL|MSPS|TMPRSS11	"Homo sapiens transmembrane protease, serine 13 (TMPRSS13), transcript variant 3, mRNA [NM_001206790]"	hs|chr11:117778569-117778510	TATATGGCCAGCCCTATAGTACAGTTGCAAATAGAAATAAAATACACCAAGACGACCAGT	coding	ENST00000526090
A_23_P399255	4.532104	2.180181	4.532104	up	75.3367	332.4631	6.1745877	8.354769	P	P	NM_152737	221687	RNF182		"Homo sapiens ring finger protein 182 (RNF182), transcript variant 2, mRNA [NM_152737]"	hs|chr6:13979997-13980056	TAGAAAGCTCTGGACATGGGTACGATGTGTTTTGCTTCTCTGTATAATGTCTACAGTGAT	coding	ENST00000544682
CUST_H6L_71293	2.127299	1.0890229	2.127299	up	7.4630284	11.87891	2.7238445	3.8128674	A	P	NONHSAT220053						TTATGTGCTCTTCTAGCAATTATCCTTTAATGGTATATAGGACCCCAAATCCCAGGCTCC	noncoding																NONHSAT220053.1
CUST_H6L_24293	2.6299498	1.3950353	2.6299498	up	44.780003	102.04029	5.391641	6.7866764	P	P	ENST00000481396	9779	TBC1D5		"TBC1 domain family, member 5 [Source:HGNC Symbol;Acc:19166] [ENST00000481396]"	hs|chr3:17627886-17550080	CATGTCAACCGGATTTGTGGACCAGTAAAGTTCTCCCACAAGGTAGTTACTTTTGGTGAC	noncoding				lnc-SATB1-8:3
A_23_P46356	-5.487444	-2.4561343	5.487444	down	13.9248705	2.286308	3.6445808	1.1884465	P	A	NM_024575	79626	TNFAIP8L2	TIPE2	"Homo sapiens tumor necrosis factor, alpha-induced protein 8-like 2 (TNFAIP8L2), mRNA [NM_024575]"	hs|chr1:151131973-151132032	AAAGGTGAAGTGAAACTTGGATCTCTATTTCTCCCATAAGGGACTTCTGAAACAGGGAAG	coding	ENST00000368910
A_33_P3273230	2.568967	1.3611884	2.568967	up	48.017292	107.5124	5.494856	6.8560443	P	P	NM_032132	84072	HORMAD1	CT46|NOHMA	"Homo sapiens HORMA domain containing 1 (HORMAD1), transcript variant 1, mRNA [NM_032132]"	hs|chr1:150679278-150679219	CCCAGATTACCAGCCTCCCGGTTTTAAGGATGGTGATTGTGAAGGAGTTATATTTGAAGG	coding	ENST00000368987
CUST_H6L_08726	2.0471132	1.0335908	2.0471132	up	27.211756	45.160713	4.639162	5.672753	P	P	ENST00000513957	4734	NEDD4	NEDD4-1|RPF1	"neural precursor cell expressed, developmentally down-regulated 4, E3 ubiquitin protein ligase [Source:HGNC Symbol;Acc:7727] [ENST00000513957]"	hs|chr15:56216827-56216768	TTATATGAAATATGAAGTAAGGGTACATTTCAGTGGAGCAGCCAGGGGAAGTGGGTAAGC	noncoding				lnc-PRTG-2:1
A_23_P109636	-3.6371615	-1.862813	3.6371615	down	234.78198	59.490623	7.917636	6.054823	P	P	NM_015541	26018	LRIG1	LIG-1|LIG1	"Homo sapiens leucine-rich repeats and immunoglobulin-like domains 1 (LRIG1), mRNA [NM_015541]"	hs|chr3:66429656-66429597	AAAGGACAGCCCTTGACCTGGGTTCTGGGTATAATTTGCACTTTTGAGACTGGTAGCTAA	coding/noncoding	ENST00000496559															NONHSAT195845.1
CUST_H6L_25268	9.672702	3.2739189	9.672702	up	4.320852	32.713715	1.9571679	5.2310867	A	P	lnc-TNFSF10-5:1					hs|chr3:172413868-172413809	CTCTTCCTAAAGTTAAAGTTTTAGGGTCCGTAGATTTAGTTTGCTGATGTTCTAACTGGA	noncoding			T254728	lnc-TNFSF10-5:1												NONHSAT093258.2
CUST_H6L_24543	2.0556893	1.0396223	2.0556893	up	223.83585	496.5008	7.841342	8.880964	P	P	ENST00000477225	3913	LAMB2	LAMS|NPHS5	"laminin, beta 2 (laminin S) [Source:HGNC Symbol;Acc:6487] [ENST00000477225]"	hs|chr3:49160912-49160853	ATCTTGACTTGCTCAAACATTCAAACTTCCTGGGTGAGTTGTTAGCCAACTAGGCAGGTG	coding
A_33_P3304538	2.8133686	1.4922986	2.8133686	up	29.636168	69.264496	4.769875	6.2621737	P	P	NM_207396	388591	RNF207	C1orf188	"Homo sapiens ring finger protein 207 (RNF207), mRNA [NM_207396]"	hs|chr1:6280791-6280850	CAGCAGTTTTCCATTTCTCCACAGTATCCTTTTCATTTAGAGGAGCTTAATAAATGCTTT	coding	ENST00000496676
A_22_P00017859	-4.092446	-2.0329633	4.092446	down	60.801174	11.92575	5.852021	3.819058	P	A	lnc-ZDHHC17-1:1					hs|chr12:77261895-77261954	GATGGGCCACTATTCTTGTTACCAATTTGAGACAAACTTCAGGTAAGCATTTAGAAACTT	noncoding				lnc-ZDHHC17-1:1												NONHSAT029594.2
CUST_H6L_21021	-4.795552	-2.2616968	4.795552	down	342.90457	67.42718	8.487031	6.225334	P	P	NM_020160	56917	MEIS3	MRG2	"Homo sapiens Meis homeobox 3 (MEIS3), transcript variant 1, mRNA [NM_020160]"	hs|chr19:47909773-47906808	GATGAGTTTGAACTTGGAAGGAGAATGGCATTATCTATAGAGGCTGATGCAGGAGAGACC	coding/noncoding																NONHSAT066967.2
A_24_P410408	6.0418653	2.594994	6.0418653	up	5.599122	26.036697	2.3185802	4.913574	A	P	NM_002282	3889	KRT83	HB3|Hb-3|KRTHB3	"Homo sapiens keratin 83, type II (KRT83), mRNA [NM_002282]"	hs|chr12:52710736-52710677	GAACATGGACTGCATCGTTGCCGAGATCAAGGCACAGTATGATGACATTGCCACCCGTAG	coding	ENST00000293670
CUST_H6L_30853	-3.049305	-1.6084805	3.049305	down	101.85332	28.260862	6.6361794	5.027699	P	P	lnc-CDKN2B-3:1					hs|chr9:021969645-021969586	GGAGTAAAACTACTGAATTGGGCCACAAGCAAATGAATAAACTGAACGACTCTTAACCAA	noncoding				lnc-CDKN2B-3:1
CUST_H6L_26102	-8.196703	-3.0350437	8.196703	down	35.421314	3.423941	5.042204	2.0071602	P	A	NONHSAT097818					hs|chr4:111480327-111480853	GAATCACTGATATACACTCAATAACAGAAACCTTGGCCGAATTGTCACAATAGCAGAGCC	noncoding
A_21_P0013333	-3.1279738	-1.6452284	3.1279738	down	163.20021	46.271717	7.3521757	5.7069473	P	P	NM_001145268	222234	FAM185A		"Homo sapiens family with sequence similarity 185, member A (FAM185A), transcript variant 1, mRNA [NM_001145268]"	hs|chr7:102401771-102401830	GATGGGTTGCTGAAAGCCAAGTATCTTTATACAGAATCATCATTTCTGTCTTCTGCTGCT	coding/noncoding	ENST00000443595															NONHSAT121640.2
CUST_H6L_11998	2.395991	1.2606225	2.395991	up	9.477596	17.057697	3.0670857	4.3277082	P	P	NONHSAT001314					hs|chr1:019924630-019924689	TTGAGAGTGAGTCAATAAATGAAACAGTTTATAAGTTACCATTTCACCTCTGAATTCAGC	noncoding
A_33_P3333982	-2.6971622	-1.4314423	2.6971622	down	288.1397	102.86861	8.227772	6.7963295	P	P	NM_022359	9659	PDE4DIP	CMYA2|MMGL	"Homo sapiens phosphodiesterase 4D interacting protein (PDE4DIP), transcript variant 3, mRNA [NM_022359]"	hs|chr1:144951824-144951765	ATGGGGTGCTCTGGGGAAATATTGGAGGGTCATCCATTCCACATTAAAAGAGCAAGTTGT	coding	ENST00000612094
A_24_P56363	2.3050435	1.2047939	2.3050435	up	36.04657	69.71176	5.0673575	6.2721515	P	P	NM_030925	81617	CAB39L	MO25-BETA|MO2L|bA103J18.3	"Homo sapiens calcium binding protein 39-like (CAB39L), transcript variant 5, mRNA [NM_030925]"	hs|chr13:49883274-49883215	CCCTGACAGTTCAGAGTCCCTTCGAATTGCACTTTTCTGGTTTCGCTTATTTAATTAAAA	coding	ENST00000610540
A_21_P0013376	-2.9062395	-1.5391536	2.9062395	down	14.670598	3.8556323	3.7214518	2.1822982	P	A	ENST00000420774					hs|chr7:26438343-26438909	ATTTTTATATGCGGAGAAACCCAACACACAGCTATTCTGTCAGGCTGCCGAGAAAAGGCT	noncoding	ENST00000420774			lnc-SNX10-2:5												NONHSAT119635.2
A_23_P7342	2.02924	1.0209394	2.02924	up	92.27081	174.79037	6.4840703	7.5050097	P	P	NM_001075	7365	UGT2B10	UDPGT2B10	"Homo sapiens UDP glucuronosyltransferase 2 family, polypeptide B10 (UGT2B10), transcript variant 1, mRNA [NM_001075]"	hs|chr4:69696473-69696532	ACTCTTTGGATGTGATTGGGTTCCTGCTGGCTTGTGTGGCAACTGTGCTATTTATCATCA	coding	ENST00000505092
A_23_P23356	3.7827928	1.9194517	3.7827928	up	175.98401	724.2396	7.4710608	9.390512	P	P	NM_016052	51018	RRP15	CGI-115|KIAA0507	"Homo sapiens ribosomal RNA processing 15 homolog (S. cerevisiae) (RRP15), mRNA [NM_016052]"	hs|chr1:218504518-218504577	ACCATTTGTAAGAAAGCCAAAAGACTTTTGCCAGATTTCATATTTCCCCTTTTCATGTAC	coding	ENST00000366932
CUST_H6L_18742	-2.6078513	-1.3828616	2.6078513	down	23.7765	6.9520288	4.4337745	3.0509129	P	A	lnc-ETFA-5:1					hs|chr15:76833774-76833715	GGGGGAAGGGTAGAAGAAGCAAATCCATACAAGTCTCCAATATGTTTGAATTGGTTGCAT	noncoding				lnc-ETFA-5:1												NONHSAT047406.2
A_33_P3396692	2.4205651	1.2753439	2.4205651	up	1901.9076	5504.666	10.978434	12.2537775	P	P	NM_003144	6745	SSR1	TRAPA	"Homo sapiens signal sequence receptor, alpha (SSR1), transcript variant 1, mRNA [NM_003144]"	hs|chr6:7289857-7289798	TGTGAGCAGTTGGTCTTACCAGAATCATTGTTGAACTACCTGAAACAAGTCTTTAGAATA	coding/noncoding	ENST00000244763	NR_120448.1
CUST_H6L_30761	2.5482426	1.3495026	2.5482426	up	33.464375	71.4089	4.9543943	6.303897	P	P	lnc-C9orf68-5:1					hs|chr9:4258479-4258420	AAAGACAAATTCCCAACACTTCCTAGCAGGCCAGTTCTCTGACTAAGGTAACTGAACTTT	noncoding				lnc-C9orf68-5:1												NONHSAT130049.2
CUST_H6L_30097	-2.1098003	-1.0771065	2.1098003	down	64.44057	25.10866	5.941021	4.8639145	P	P	NM_000553	7486	WRN	RECQ3|RECQL2|RECQL3	"Homo sapiens Werner syndrome, RecQ helicase-like (WRN), mRNA [NM_000553]"	hs|chr8:30982135-30982478	AGACAAATCATCTTGTCTCATTTTGAGGACAAACAAGTACAAAAAGCCTCCTTGGGAATT	coding/noncoding				lnc-GS1-211B7.1.1-6:1
CUST_H6L_11795	2.9427085	1.5571446	2.9427085	up	4.1453705	9.2571125	1.899704	3.4568486	A	P	ENST00000588832	100101467	ZSCAN30	ZNF-WYM|ZNF397OS|ZNF917	zinc finger and SCAN domain containing 30 [Source:HGNC Symbol;Acc:33517] [ENST00000588832]	hs|chr18:32869371-32869312	TGTTGGGATATATGAAATTTAGGGATGTATGACTAAGCCCTTAATATAACCGTAAGAGGA	noncoding				lnc-ZSCAN30-1:2
A_21_P0013918	-2.692972	-1.4291992	2.692972	down	274.8406	97.85011	8.159477	6.730278	P	P	ENST00000603357				"HUMGLIA1F glial factor-1 {Homo sapiens} (exp=-1; wgp=0; cg=0), partial (5%) [THC2619931]"	hs|chr4:90033263-90033322	TCTGTTGGTCCATCGAGGATCGTCTTTCACCAGGATTATTGTAACATCATCTTCACCGAG	noncoding	ENST00000603357			lnc-TIGD2-2:1
A_24_P143171	27.27246	4.769373	27.27246	up	6.785764	156.54431	2.5875034	7.3568764	A	P	NM_031442	83604	TMEM47	BCMP1|TM4SF10	"Homo sapiens transmembrane protein 47 (TMEM47), mRNA [NM_031442]"	hs|chrX:34646240-34646181	GCAGTGTACTGTTAAACCAATATCATCACATCTCGAGTCTTATCAAGTTTTCATTCTCTG	coding	ENST00000275954
CUST_H6L_17105	-2.8980029	-1.535059	2.8980029	down	20.0609	5.2583656	4.1793556	2.6442966	P	A	NM_005767	10161	LPAR6	ARWH1|HYPT8|LAH3|P2RY5|P2Y5	"Homo sapiens lysophosphatidic acid receptor 6 (LPAR6), transcript variant 1, mRNA [NM_005767]"	hs|chr13:48986073-48986014	AATGCCTCAGAAGCCTGCTTTGAAAATTTTCCAGAAGCCACATGGAAAACATATCTCTCA	coding/noncoding				lnc-RCBTB2-5:1
A_24_P157370	-9.251739	-3.2097244	9.251739	down	23.138412	2.280013	4.3923616	1.1826371	P	A	NM_018725	55540	IL17RB	CRL4|EVI27|IL17BR|IL17RH1	"Homo sapiens interleukin 17 receptor B (IL17RB), mRNA [NM_018725]"	hs|chr3:53899592-53899651	ATAATGCAACAATAAAGCATCTTCAGCCAAACATCTAGTCTTCCATAGACCATGCATTGC	coding	ENST00000288167
A_21_P0014881	-2.0962245	-1.0677933	2.0962245	down	8.314322	2.9870453	2.8773015	1.8095082	P	A	lnc-C1orf191-1:2					hs|chr1:054753553-054753612	TAGAGAAAACAGAGCTGTTGCTACGTGAAGAGGCAGAACCAGCTGACGTTAAAAATAGGT	noncoding				lnc-C1orf191-1:2												NONHSAT003372.2
A_23_P7423	3.8030162	1.927144	3.8030162	up	798.95667	3669.6284	9.737754	11.664898	P	P	NM_017755	54888	NSUN2	MISU|MRT5|SAKI|TRM4	"Homo sapiens NOP2/Sun RNA methyltransferase family, member 2 (NSUN2), transcript variant 1, mRNA [NM_017755]"	hs|chr5:6599588-6599529	ACCTCAGTGGTGTGTCATTAACATGCAGTGGGGTTAATATCTGAGGCCTCAGATGACTTT	coding/noncoding	ENST00000513888	NR_037947.1
CUST_H6L_41744	6.088195	2.6060145	6.088195	up	2.656814	12.72768	1.3035569	3.9095714	A	P	NONHSAT164798					hs|chr12:066137474-066137533	TTTAGAAAAATTGGTGGCAGTATGGAGGATTCAGTAAAGTGCCTCCAGAGTAACCCGTGG	noncoding																NONHSAT164798.1
A_23_P408167	-5.4858184	-2.4557068	5.4858184	down	86.396126	12.861029	6.381307	3.9256003	P	P	NM_001004051	114928	GPRASP2	GASP2	"Homo sapiens G protein-coupled receptor associated sorting protein 2 (GPRASP2), transcript variant 1, mRNA [NM_001004051]"	hs|chrX:101972466-101972525	GTGGATGCCAAATGAATATCAAAACTGAAAACACATTTGTTGATATTTGTCTTGCTGTCC	coding	ENST00000543253
A_22_P00018053	-2.15613	-1.1084442	2.15613	down	20.249416	7.111027	4.1930656	3.0846214	P	P	lnc-ZNF286A-2:1					hs|chr17:015382793-015382852	TTCATGTTTGTTTACTCCACTGGGTCAATGGCTTCTTAAAAGTGGGGAGTGCGCTTTAGT	noncoding				lnc-ZNF286A-2:1												NONHSAT174928.1
CUST_H6L_25602	-2.715876	-1.4414177	2.715876	down	122.73996	38.928745	6.911595	5.470177	P	P	NONHSAT095141					hs|chr4:9679498-9679557	TAAACATGACCAGGTTCTGCCAATCGTGATGTATGCCAACTCTGGTTACAGTATCAATGG	noncoding																NONHSAT095141.2
A_33_P3423949	-5.0427504	-2.3342109	5.0427504	down	258.76627	47.076023	8.064641	5.73043	P	P	NM_005189	84733	CBX2	CDCA6|M33|SRXY5	"Homo sapiens chromobox homolog 2 (CBX2), transcript variant 1, mRNA [NM_005189]"	hs|chr17:77761302-77761361	GCACCAGATGCTCAGACTTGGTTGTCTTATGTTTACCAATAAATAAAAGTAGACTTTTTC	coding/noncoding	ENST00000310942			lnc-CBX2-5:1												NONHSAT056309.2
A_24_P308851	-4.3774705	-2.1300974	4.3774705	down	525.69946	119.40139	9.125591	6.995494	P	P	NM_032087	56108	PCDHGA7	PCDH-GAMMA-A7	"Homo sapiens protocadherin gamma subfamily A, 7 (PCDHGA7), transcript variant 2, mRNA [NM_032087]"	hs|chr5:140764098-140764157	CAACATGTCACTGAGCCTGTTCGTGCTGGACCAGAATGACAACCCGCCCGAGATCCTGTA	coding	ENST00000617050
A_24_P121846	-3.499039	-1.8069587	3.499039	down	18.151093	3.9588337	4.0291204	2.2221618	P	A	NM_003433	7691	ZNF132	pHZ-12	"Homo sapiens zinc finger protein 132 (ZNF132), mRNA [NM_003433]"	hs|chr19:58944877-58944818	ATCAGAGAGTTCACACACAAGAAAGGCCCTATGAGTGCATCCAGTGTGGAAAAGCCTTTA	coding	ENST00000599148
A_33_P3249135	2.2561827	1.1738839	2.2561827	up	85.96667	180.4436	6.373656	7.5475397	P	P	NM_001114132	65065	NBEAL1	A530083I02Rik|ALS2CR16|ALS2CR17	"Homo sapiens neurobeachin-like 1 (NBEAL1), mRNA [NM_001114132]"	hs|chr2:204082537-204082596	GTTGCACACTTGGATTTTCAAAACTCGGTGAAAGTTACAAGTTTGCATGGTAAGAATAAA	coding	ENST00000449802
CUST_H6L_17736	-2.1746006	-1.1207504	2.1746006	down	275.1429	123.462685	8.160747	7.039996	P	P	NM_017799	54916	TMEM260	C14orf101	"Homo sapiens transmembrane protein 260 (TMEM260), mRNA [NM_017799]"	hs|chr14:57070707-57072343	AAAGGTAGCTAAAATTGGTGCTTTCTGCTGTGGCCTTAGTTTATGTAACCAGCACACAAT	coding/noncoding				lnc-PELI2-9:1
A_22_P00021344	2.1074796	1.0755186	2.1074796	up	10.14603	16.089441	3.1694498	4.2449684	A	P	ENST00000563879					hs|chr16:54068019-54067960	TTCAATGGCTTTTAAATTTGGCAAGTACTGCTACACTTTCCCGAAGTGACAGTGGGCCCT	noncoding	ENST00000563879			lnc-RP11-324D17.1.1-2:1												NONHSAT142592.2
CUST_H6L_08725	-2.319664	-1.2139158	2.319664	down	39.193928	13.333931	5.1918	3.9778843	P	P	ENST00000477190	57584	ARHGAP21	ARHGAP10	Rho GTPase activating protein 21 [Source:HGNC Symbol;Acc:23725] [ENST00000477190]	hs|chr10:24878521-24878462	TTAGAAAGTCTAATAAACACGAGTGTTTCTGTTTTTGTTTAGCACAGGGCTCCTTTGCCA	noncoding				lnc-PRTFDC1-4:1
A_23_P131435	-2.4672244	-1.3028889	2.4672244	down	194.5866	72.24855	7.6235447	6.320656	P	P	NM_014880	9936	CD302	BIMLEC|CLEC13A|DCL-1|DCL1	"Homo sapiens CD302 molecule (CD302), transcript variant 1, mRNA [NM_014880]"	hs|chr2:160628550-160628491	ATATCAGCATTGGTGATTGCTAGCACGGTAATTTTGACAGTTTTGGGAGCAATCATTTGG	coding/noncoding	ENST00000505052			lnc-MARCH7-3:1												NONHSAT075123.2
A_24_P62860	3.1130672	1.6383367	3.1130672	up	35.271614	93.73557	5.036175	6.6745114	P	P	NM_005843	10254	STAM2	Hbp|STAM2A|STAM2B	"Homo sapiens signal transducing adaptor molecule (SH3 domain and ITAM motif) 2 (STAM2), mRNA [NM_005843]"	hs|chr2:152975469-152975410	GTCTATATGGTACTTGATCTACATTTAAGTGGAAAAATTAGCAGTATTTGAAAGCTCAGT	coding/noncoding	ENST00000263904															NONHSAT182935.1
CUST_H6L_00416	-3.0449722	-1.6064291	3.0449722	down	56.909325	15.004849	5.755602	4.149173	P	P	NR_030580	100126296	MIR298	MIRN298|hsa-mir-298	"Homo sapiens microRNA 298 (MIR298), microRNA [NR_030580]"	hs|chr20:57393342-57393283	TTCTCCCAGTGGTTTTCCTTGACTGTGAGGAACTAGCCTGCTGCTTTGCTCAGGAGTGAG	noncoding	ENST00000401212	NR_030580.1	T221110
A_33_P3358521	-3.9302506	-1.9746213	3.9302506	down	539.56934	137.57204	9.162143	7.1875215	P	P	NM_020829	57589	RIC1	CIP150|KIAA1432|bA207C16.1	"Homo sapiens RAB6A GEF complex partner 1 (RIC1), transcript variant 1, mRNA [NM_020829]"	hs|chr9:5774230-5774289	ACTGTTCTGTGTCCTAACAGTGAGGTTCCATCACAAAGGGGCAGTATTAATTAGCAGCAG	coding	ENST00000545243
A_33_P3240936	-18.08644	-4.1768365	18.08644	down	554.83405	28.273148	9.205217	5.028381	P	P	NM_012104	23621	BACE1	ASP2|BACE|HSPC104	"Homo sapiens beta-site APP-cleaving enzyme 1 (BACE1), transcript variant a, mRNA [NM_012104]"	hs|chr11:117161697-117161638	TTGGAACATTTTCCCAGTCATCTCACTCTACCTAATGGGTGAGGTTACCAACCAGTCCTT	coding/noncoding	ENST00000530824															NONHSAT159734.1
A_24_P236753	-5.4004183	-2.4330711	5.4004183	down	35.28851	5.119442	5.0371284	2.6040573	P	A	NM_003585	8447	DOC2B	DOC2BL	"Homo sapiens double C2-like domains, beta (DOC2B), mRNA [NM_003585]"	hs|chr17:11929-11331	ACGAGACCCTCACTTACTACGGGATCACAGATGAAGACATGATCCGCAAGACCCTGCGGA	coding	ENST00000343572
CUST_H6L_76279	-27.39472	-4.775826	27.39472	down	64.67532	2.265561	5.946689	1.1708633	P	A	T082405					hs|chr12:074860049-074859990	TGAAACCACAATATTTCCCCAATTTCTCCTGAGCATTTTATTAAGTCGTGCTTTTCTGAG	noncoding			T082405
A_23_P170857	2.0666323	1.0472817	2.0666323	up	40.04176	69.691765	5.223839	6.2711205	P	P	NM_002182	3556	IL1RAP	C3orf13|IL-1RAcP|IL1R3	"Homo sapiens interleukin 1 receptor accessory protein (IL1RAP), transcript variant 1, mRNA [NM_002182]"	hs|chr3:190368968-190369027	AATTAATGGTTTTAAATATATGCTATAGGGACGTTCCATGCCCAGGTTAACAAAGAACTG	coding	ENST00000447382
CUST_H6L_39201	-9.65347	-3.2710476	9.65347	down	23.895027	2.266629	4.442683	1.1716356	P	A	lnc-RP11-140L24					hs|chr11:014561559-014561500	CGCAGCACTACAGGCTAAATGCTGCAAATCTATAGTGATATCAGGTCTATTTTTATTCTC	noncoding				lnc-RP11-140L24.4.1-1:1												NONHSAT160100.1
A_33_P3250895	2.369331	1.2444797	2.369331	up	15.006891	27.648792	3.752727	4.9972067	P	P	NM_001099780	122706	PSMB11	BETA5T	"Homo sapiens proteasome (prosome, macropain) subunit, beta type, 11 (PSMB11), mRNA [NM_001099780]"	hs|chr14:23512135-23512194	AGCATGTGTCACGCAGTGATGCCTGTGTGCTGTACGTGGAGTTACAGAAGCTCCTGGAGC	coding	ENST00000408907
A_23_P34578	2.0541437	1.038537	2.0541437	up	288.71628	661.2618	8.231351	9.269888	P	P	NM_013285	29889	GNL2	HUMAUANTIG|NGP1|Ngp-1|Nog2|Nug2	"Homo sapiens guanine nucleotide binding protein-like 2 (nucleolar) (GNL2), mRNA [NM_013285]"	hs|chr1:38034489-38033937	CTAGACAAAGCCAAAGCCAAAAAGTTTTCAGCAGTCAGAATATCCAAGGGACTGAGTGAA	coding	ENST00000462812
A_23_P322756	-38.864388	-5.280377	38.864388	down	376.31564	8.588734	8.627853	3.3474765	P	A	NM_030625	80312	TET1	CXXC6|LCX|MLL-TET1|TET1-MLL|bA119F7.1	"Homo sapiens tet methylcytosine dioxygenase 1 (TET1), mRNA [NM_030625]"	hs|chr10:70453516-70453575	TTACTAGTATTAGACTATCAGGAATACACCCTTGCGAGATTATGTTTTAGATTTTAGGCC	coding	ENST00000373644
A_33_P3351346	4.4106097	2.140978	4.4106097	up	8.237618	27.777935	2.863149	5.004127	A	P	ENST00000523711	9639	ARHGEF10	GEF10|SNCV	Rho guanine nucleotide exchange factor (GEF) 10 [Source:HGNC Symbol;Acc:HGNC:14103] [ENST00000523711]	hs|chr8:1874645-1874704	TTGGTTTTGGTACAAGTTCACAGAGAATCAACGTTCATGGTCGGTGTGATGAGAGACTGA	coding	ENST00000523711
A_24_P299996	2.3600192	1.2387986	2.3600192	up	107.982056	247.15204	6.7238016	7.9626	P	P	NM_018130	55164	SHQ1	GRIM-1|Shq1p	"Homo sapiens SHQ1, H/ACA ribonucleoprotein assembly factor (SHQ1), mRNA [NM_018130]"	hs|chr3:72799437-72799378	TGACTCTTAGGTGGTTTTATTCATTGTTGAGAAATATGGTAGATTGGGTTTCATTTACCG	coding	ENST00000325599
A_23_P55936	-2.0879042	-1.0620556	2.0879042	down	2084.856	1164.2048	11.101181	10.039125	P	P	NM_004107	2217	FCGRT	FCRN|alpha-chain	"Homo sapiens Fc fragment of IgG, receptor, transporter, alpha (FCGRT), transcript variant 2, mRNA [NM_004107]"	hs|chr19:50029511-50029570	CTGTGGTCTGCCTCAGTTTCCCCTCCTAATACATATGGCTGTTTTCCACCTCGATAATAT	coding/noncoding	ENST00000595881															NONHSAT179878.1
A_23_P308136	-2.6310709	-1.3956501	2.6310709	down	34.314175	10.230451	4.9908867	3.5952365	P	A	NM_178125	135892	TRIM50	TRIM50A	"Homo sapiens tripartite motif containing 50 (TRIM50), transcript variant 1, mRNA [NM_178125]"	hs|chr7:72734187-72733034	GAGCTCATCGCCAAACTGGTGAACAACCGGACCCGAATCGTCAATGAGTCGGATGTCTTC	coding	ENST00000453152
A_33_P3257903	-31.21076	-4.9639716	31.21076	down	577.4627	16.697979	9.262613	4.2986417	P	P	NM_001512	2941	GSTA4	GSTA4-4|GTA4	"Homo sapiens glutathione S-transferase alpha 4 (GSTA4), mRNA [NM_001512]"	hs|chr6:52850310-52850251	ATTCTCCACTACATAGCAGACAAGCACAATCTCTTTGGCAAGAACCTCAAGGAGAGAACC	coding	ENST00000370959
CUST_H6L_06840	6.201638	2.6326494	6.201638	up	26.517832	142.4119	4.6004953	7.2331448	P	P	NM_001142397	9811	CTIF	Gm672|KIAA0427	"Homo sapiens CBP80/20-dependent translation initiation factor (CTIF), transcript variant 2, mRNA [NM_001142397]"	hs|chr18:46389308-46389367	GAAACCATTGGCTGGGCCTTTGAGGACACAGATCAGAAGAAAGAAAGACAACTTTCCTCT	coding/noncoding				lnc-LIPG-7:1
A_23_P54000	2.2839985	1.1915617	2.2839985	up	142.05302	326.66226	7.140257	8.331819	P	P	NM_021249	58533	SNX6	MSTP010|TFAF2	"Homo sapiens sorting nexin 6 (SNX6), transcript variant 1, mRNA [NM_021249]"	hs|chr14:35031706-35031647	AACAGCGATAACAGTGATAGTTTTTAACTCTATGGTCATTGTATCACTCTGGAAAATGTG	coding/noncoding	ENST00000362031															NONHSAT169203.1
A_23_P502371	-2.2273383	-1.1553206	2.2273383	down	23.743393	8.176468	4.4321833	3.2768626	P	P	NM_005392	5253	PHF2	CENP-35|GRC5|JHDM1E	"Homo sapiens PHD finger protein 2 (PHF2), mRNA [NM_005392]"	hs|chr9:96441749-96441808	TCGTGGCTATTAAAGTGTTTTATTTCCCAATTCATATTACTCTTGTATCGAGTCCATGAG	coding	ENST00000610682
CUST_H6L_49209	2.592307	1.3742366	2.592307	up	7.6932654	14.9304905	2.767332	4.1415687	A	P	NONHSAT178328					hs|chr18:029089848-029089789	TTATTTCCTCTGGTCACACATCCTGACTTTTCTATTTGTATTGGCAGAGCTGGTGGTCTG	noncoding																NONHSAT178328.1
CUST_H6L_07415	2.6068654	1.3823161	2.6068654	up	141.5424	376.2107	7.133573	8.515889	P	P	NM_032717		AGPAT9		"Homo sapiens 1-acylglycerol-3-phosphate O-acyltransferase 9 (AGPAT9), transcript variant 1, mRNA [NM_032717]"	hs|chr4:84526074-84526133	AGGTGCCCTTTTTGGCTTTTGTTGTTGTTGTAACATTAGCCCCATGGATTGTAAGGTGGT	coding/noncoding				lnc-MRPS18C-4:1												NONHSAT198781.1
A_21_P0006375	-3.757482	-1.9097662	3.757482	down	83.14102	18.129747	6.322545	4.412779	P	P	NM_199001	375791	CYSRT1	C9orf169	"Homo sapiens cysteine-rich tail protein 1 (CYSRT1), mRNA [NM_199001]"	hs|chr9:140119206-140119265	TCTCAAGCATCTTGGTCTCTGCTAAGAAGAGGCTCAGAGGCTTAGAAGCCCTGCCTCGCC	coding/noncoding	ENST00000409414															NONHSAT135707.2
A_33_P3349619	-4.726981	-2.240919	4.726981	down	210.27689	39.86188	7.740426	5.499507	P	P	ENST00000445663				"ATP-binding cassette, sub-family D (ALD), member 1, pseudogene 5 [Source:HGNC Symbol;Acc:HGNC:42662] [ENST00000445663]"	hs|chr2:092031592-092031651	ACCACACACACTTGCTACAGTTCGATGGGGAGGGTGGCTGGAAGTTCGAGAAGCTAGGCT	coding	ENST00000445663
A_33_P3737979	-8.848632	-3.1454544	8.848632	down	294.33005	30.003248	8.258197	5.1127424	P	P	DW407923	677773	SCARNA23	ACA12	"HHAGE000653 Human liver regeneration after partial hepatectomy Homo sapiens cDNA, mRNA sequence [DW407923]"	hs|chr14:91506376-91506435	TGTGTCTCTTGTTTGATTTTAGCTCAGTTTTTGTACAGGTAAATGTGCCGTCCATTTTAT	coding
A_23_P101564	-3.1262946	-1.6444538	3.1262946	down	12.415259	3.026677	3.4729314	1.8284776	P	A	NM_019113	26291	FGF21		"Homo sapiens fibroblast growth factor 21 (FGF21), mRNA [NM_019113]"	hs|chr19:49260204-49260263	TGAAGCCGGGAGTTATTCAAATCTTGGGAGTCAAGACATCCAGGTTCCTGTGCCAGCGGC	coding	ENST00000222157
CUST_H6L_22679	2.0770752	1.0545535	2.0770752	up	174.4694	375.1446	7.4571366	8.51169	P	P	NONHSAT186256							noncoding																NONHSAT186256.1
A_23_P53162	-2.091052	-1.064229	2.091052	down	817.3874	434.77777	9.77214	8.707911	P	P	NM_003156	6786	STIM1	D11S4896E|GOK|IMD10|STRMK|TAM|TAM1	"Homo sapiens stromal interaction molecule 1 (STIM1), transcript variant 2, mRNA [NM_003156]"	hs|chr11:4114005-4114064	AAAGTAATCTGAATTTCCCAAGTGCCTACGCTGCATATTCCCCTTGTTAGATCCCATTTT	coding	ENST00000300737
A_24_P37939	2.819025	1.4951963	2.819025	up	57.190674	145.30052	5.7627544	7.257951	P	P	ENST00000401695	6208	RPS14	EMTB|S14	ribosomal protein S14 [Source:HGNC Symbol;Acc:HGNC:10387] [ENST00000401695]	hs|chr5:149823390-149823331	GAGATTGTTCCACATCAGTACATAAAGTACATAAAGATTGTCACCCCACAAATACACACC	noncoding	ENST00000401695			lnc-RPS14-3:1												NONHSAT104556.2
CUST_H6L_22146	253.73888	7.9872007	253.73888	up	2.3886733	599.1551	1.151514	9.138715	A	P	ENST00000480684	7849	PAX8		paired box 8 [Source:HGNC Symbol;Acc:8622] [ENST00000480684]	hs|chr2:113977950-113977891	AAATTTTCCAGATCGATGGGTTCCAAAAGGGATGACAGAGGGACCTTCTGAGCTCCATTG	noncoding				lnc-IL36B-2:1
CUST_H6C_07766	-2.2786057	-1.1881514	2.2786057	down	23.365461	7.8467526	4.4088736	3.2207222	P	A	hsa_circ_0021569						AAGAAGTATCGAATTTGACAGACGGTCCTACCTCGGGACTTAACACCATTCTCTCATCAA	circRNA					chr11	32948702	32949669	+	967	275	"K562, H1hesc, Gm12878, Bj, Ag04450, A549, Sknshra"	"ANNOTATED, CDS, coding, INTERNAL, OVCODE, OVEXON, UTR5"	NM_001076786	QSER1	Salzman2013
A_24_P90881	-2.915387	-1.5436873	2.915387	down	96.97463	28.039331	6.5610914	5.017404	P	P	NM_024922	23491	CES3	ES31	"Homo sapiens carboxylesterase 3 (CES3), transcript variant 1, mRNA [NM_024922]"	hs|chr16:67007926-67007985	GTCACAGAGAAAAGAAGAGACCCACCCACTCGGGCTGCAAAAGGTGAAAAGCACCAAGAG	coding	ENST00000303334
CUST_H6L_21575	-2.293519	-1.1975629	2.293519	down	27.031467	9.096512	4.6295886	3.4320257	P	A	NM_152390	130733	TMEM178A	TMEM178	"Homo sapiens transmembrane protein 178A (TMEM178A), transcript variant 1, mRNA [NM_152390]"	hs|chr2:39944170-39944229	CTCTGTACTTATGCCGCCAGTATCTCGTATGATTTGAACCGGCTCCCAAAGCTAATTTAT	coding/noncoding				lnc-TMEM178-1:24
CUST_H6L_12801	-3.8727496	-1.9533582	3.8727496	down	95.22739	20.45247	6.5326543	4.579296	P	P	lnc-PPIAL4G-16:1					hs|chr1:143420592-143420533	AAAGAAGAACATTGTACAATCAAAGTCCTTGGCAACATTGTAGAACTAGCGGGTGCTGAC	noncoding				lnc-PPIAL4G-16:1												NONHSAT005725.2
CUST_H6L_28372	-2.533251	-1.3409901	2.533251	down	41.398872	12.920082	5.273491	3.9325008	P	P	ENST00000514790	253714	MMS22L	C6orf167|dJ39B17.2	"MMS22-like, DNA repair protein [Source:HGNC Symbol;Acc:21475] [ENST00000514790]"	hs|chr6:97599628-97599569	ACCTGGCAAGGAAACTATTGCCAGCCATTTGACAGCCAACATGTTTTTTAAATAACTAAT	noncoding				lnc-NDUFAF4-3:1
CUST_H6L_60104	2.6779752	1.4211426	2.6779752	up	31.839775	71.210495	4.879241	6.3003836	P	P	NONHSAT200472					hs|chr4:142682367-142682308	TAAGAATTTACAAGATTTCTAACTGCCAATAGGCCAGACATCCTCAGGCAAGCACCTTCT	noncoding																NONHSAT200472.1
A_21_P0011546	-3.149827	-1.6552726	3.149827	down	11.054176	2.6664517	3.2968812	1.6416086	P	A	TCONS_l2_00010812		XLOC_l2_005804		"BROAD Institute lincRNA (XLOC_l2_005804), lincRNA [TCONS_l2_00010812]"	hs|chr17:44324761-44324820	CAGGTTATTTTAATTCCATTGCATTTTTCAGAATTCTCAATCGCAATCCTCTGACAACTG	noncoding
A_23_P80362	2.266101	1.180212	2.266101	up	2136.823	5728.6226	11.127886	12.308098	P	P	NM_005008	4809	NHP2L1		"Homo sapiens NHP2 non-histone chromosome protein 2-like 1 (S. cerevisiae) (NHP2L1), transcript variant 1, mRNA [NM_005008]"	hs|chr22:42071130-42071071	TCATTCTGCACCTGCCGCTGCTGTGTGAAGACAAGAATGTGCCCTACGTGTTTGTGCGCT	coding	ENST00000463675
A_33_P3337144	-62.218407	-5.9592695	62.218407	down	152.91277	2.394623	7.248533	1.289263	P	A	NM_001033723	619279	ZNF704	Gig1	"Homo sapiens zinc finger protein 704 (ZNF704), mRNA [NM_001033723]"	hs|chr8:81550890-81550831	GCCACCCAGAAAGCTATGAATTCCAATATACACCACTGATCGTGCAAGTTAGGGTTTTTT	coding	ENST00000327835
CUST_H6L_23052	2.6663294	1.414855	2.6663294	up	151.62941	416.3127	7.236372	8.651227	P	P	NM_015939	51605	TRMT6	CGI-09|GCD10|Gcd10p	"Homo sapiens tRNA methyltransferase 6 homolog (S. cerevisiae) (TRMT6), transcript variant 1, mRNA [NM_015939]"	hs|chr20:5924600-5924277	AAATTAACCACATGAGATACGATACACTAGCCCAGATGTTGACGTTGGGAAATATCCGTG	coding
A_22_P00003341	-2.2823882	-1.1905441	2.2823882	down	5368.5967	2716.197	12.418319	11.227775	P	P	BX111651	100874103	SRGAP3-AS1		"BX111651 Soares_testis_NHT Homo sapiens cDNA clone IMAGp998B124492, mRNA sequence [BX111651]"	hs|chr3:9057553-9057612	CCCCCACTTCAGCAAGTTTAAAGTTCTCCCTGCAACTTATTTGAAAATGTTTAAATCTAT	noncoding	ENST00000414633			SRGAP3-AS1:1												NONHSAT087743.2
A_33_P3339103	3.1148312	1.639154	3.1148312	up	65.62371	189.18764	5.9685864	7.6077404	P	P	NM_203290	9533	POLR1C	RPA39|RPA40|RPA5|RPAC1|TCS3	"Homo sapiens polymerase (RNA) I polypeptide C, 30kDa (POLR1C), mRNA [NM_203290]"	hs|chr6:43489181-43489240	GTGCCATAAAATGAGACTTTTTACGCCTTTATAAGGCCTTAGATGTAAATAAACTCACCC	coding	ENST00000372389
CUST_H6L_11056	-4.9378085	-2.303871	4.9378085	down	12.395464	2.2614083	3.4709034	1.1670325	P	A	lnc-TWF1-1:1					hs|chr12:044402482-044402423	CGTCTTAGACACCAGAAAAGCCACAGAAGAAGGAAGGCATGTTTAATGTCGCTAAACTGA	noncoding				lnc-TWF1-1:1												NONHSAT027810.2
A_24_P19677	-3.824054	-1.9351029	3.824054	down	111.729576	24.646738	6.7731047	4.8380017	P	P	NM_173065	163702	IFNLR1	CRF2/12|IFNLR|IL-28R1|IL28RA|LICR2	"Homo sapiens interferon, lambda receptor 1 (IFNLR1), transcript variant 3, mRNA [NM_173065]"	hs|chr1:24496050-24495991	CGGGAACCAAGGAGCTGCTATGTTCTATGATGTGCCTGAAGAAACAGGACCTGTACAACA	coding	ENST00000374418
CUST_H6L_50263	-2.354166	-1.2352161	2.354166	down	68.7587	23.961239	6.035143	4.7999268	P	P	NONHSAT180162					hs|chr19:010748362-010748303	TTGAGACAGGTCATGAGGCACTTGGCAAACTTGTTCTCTGCAGCTGGAAGAGAAGGGAAG	noncoding																NONHSAT180162.1
CUST_H6L_56015	-16.985056	-4.086194	16.985056	down	282.75482	14.616757	8.197903	4.1117086	P	P	NM_001290047	27443	CECR2		"Homo sapiens cat eye syndrome chromosome region, candidate 2 (CECR2), transcript variant 1, mRNA [NM_001290047]"	hs|chr22:18035018-18035077	ACTGTATTATAACACTGTGAACAAGAACATCAGCAGCAGCAGAATTGTCAGCCTTCCTGC	coding/noncoding				lnc-CECR2-3:1												NONHSAT191956.1
CUST_H6L_20660	13.306773	3.734089	13.306773	up	2.472915	26.348942	1.1948072	4.928896	A	P	BC020837	81931	ZNF93	HPF34|HTF34|TF34|ZNF505	"Homo sapiens zinc finger protein 93, mRNA (cDNA clone IMAGE:4809649), with apparent retained intron. [BC020837]"	hs|chr19:20043387-20043446	ATTTGGTGACACAAATTTCGATTACTTTTACCTAGTGGCTTGCAGTAACAATGCTACAAT	noncoding				lnc-ZNF93-1:3												NONHSAT063615.2
A_33_P3391796	13.69844	3.7759397	13.69844	up	11.34225	129.99567	3.3368728	7.1128125	A	P	NM_005450	9241	NOG	SYM1|SYNS1	"Homo sapiens noggin (NOG), mRNA [NM_005450]"	hs|chr17:54672456-54672515	GCACTGTTTAACTGTGTAGGAATGTATATGTGTGTGTATATACGGTCCCAGTTTTAATTT	coding	ENST00000332822
CUST_H6C_11526	-2.3103611	-1.2081184	2.3103611	down	955.2973	466.458	10.008338	8.80022	P	P	hsa_circ_0041157						CCCCACCTCTGAGTTCGAAAAAGAAGTACAGGTCATAGAAGACTTTCCAAAGACACAACG	circRNA					chr17	423065	505136	-	82071	1212	"Huvec, Gm12878"	"ANNOTATED, CDS, coding, INTERNAL, OVCODE, OVERLAPTX, OVEXON"	NM_001128159	VPS53	Salzman2013
A_19_P00322182	5.3030705	2.406828	5.3030705	up	2.847306	11.936754	1.4136605	3.8204885	A	P	ENST00000635220					hs|chr1:200384604-200384663	GGTGTCTATCTGATGCTGCCACAACCAGTTGAAACGTATAACATTAACAATAAAAATTAG	noncoding	ENST00000635220			lnc-NR5A2-1:4												NONHSAT008694.2
CUST_H6L_73288	6.5206914	2.705025	6.5206914	up	2.8906872	14.879458	1.4316919	4.136717	A	P	NONHSAT223900					hs|chrX:045687462-045687521	ACAGTGTCACATTGCTTCAATAATATACAAATTCCTCTGCGACTTTCAAAATTCAAGGCA	noncoding																NONHSAT223900.1
CUST_H6L_06934	-2.0527067	-1.0375276	2.0527067	down	89.764694	37.124992	6.441898	5.4043703	P	P	lnc-LRRC63-2:1					hs|chr13:046869702-046869761	GAACAGCTTCTTTACTCTGAGGAACCAGAAAGAAGCTTGCTCTGTTCCTCTTCTCAACAG	noncoding				lnc-LRRC63-2:1												NONHSAT033640.2
CUST_H6L_28707	2.7400491	1.4542017	2.7400491	up	34.856674	80.83456	5.0162144	6.470416	P	P	lnc-DYNLT1-1:1					hs|chr6:159031091-159031032	AGAAAATGTGTGTTCTCTGACTACAAGATACACAAGCATTGCTTCACTGCAGCTACCTGG	noncoding				lnc-DYNLT1-1:1												NONHSAT115756.2
A_33_P3385706	-2.0089512	-1.0064425	2.0089512	down	58.983475	23.96276	5.8065	4.8000574	P	P	NM_001005169	390037	OR52I1	OR11-13	"Homo sapiens olfactory receptor, family 52, subfamily I, member 1 (OR52I1), mRNA [NM_001005169]"	hs|chr11:4616174-4616233	ACAATTGCTGGAGGGAATATGGAGTTATCTGATGCACTTCCTCTTTGACCACTCCAACCT	coding	ENST00000450052
CUST_H6L_44971	-2.2801158	-1.1891072	2.2801158	down	37.940353	13.099578	5.1416197	3.9525125	P	P	NONHSAT170353					hs|chr14:097419667-097419726	CAACCCAAGGAGACATCATGACTGTGTCTTTGCAGAGTTCATTGGTCAAGAATGAAAAAC	noncoding																NONHSAT170353.1
A_21_P0000121	-23.864815	-4.576813	23.864815	down	211.85739	7.6009583	7.752041	3.1752276	P	P	NM_001195076	342918	C19orf81		"Homo sapiens chromosome 19 open reading frame 81 (C19orf81), mRNA [NM_001195076]"	hs|chr19:51162508-51162567	CGGCTCGAGGGGGTGGATACTGTGAGTTTAATTATAAAGAATGACCTGGTACAAAAGCCA	coding	ENST00000425202
CUST_H6L_57923	3.6964893	1.8861557	3.6964893	up	2.3509963	6.7913485	1.1313432	3.017499	A	P	NONHSAT196903					hs|chr3:013799899-013799958	TGAATTGAGGAAGTAGGTAGGGCTATTGCCTTGCATAACTCAATCTGGATACACAATCCA	noncoding																NONHSAT196903.1
A_33_P3307840	-7.0463142	-2.8168688	7.0463142	down	17.591562	2.260603	3.9832144	1.1663456	P	A	ENST00000370958	57554	LRRC7	DENSIN	leucine rich repeat containing 7 [Source:HGNC Symbol;Acc:HGNC:18531] [ENST00000370958]	hs|chr1:70340576-70340635	CTGTGTATACTCTATGCTAATTGACTTCTGTCATTGTCACATATATTGCATATGTCTCTC	coding	ENST00000370958
CUST_H6L_01409	-18.145184	-4.1815147	18.145184	down	31860.014	2067.6904	15.017088	10.835573	P	P	ENST00000611690					hs|chrY:010037816-010037875	CTGTGAGAACTAATGTGAATTGCAGGATACATTGATCATCGACACTTCGAACGCACTTGC	noncoding	ENST00000611690
CUST_H6L_07552	-5.435942	-2.4425302	5.435942	down	17.33807	2.543146	3.9641554	1.5216254	P	A	lnc-MYLIP-8:1					hs|chr6:015355485-015355544	GTCAATGAACTTGATAACATCAAAAAATGCAAGCTGATATTTTGGATCACTAAGGCTGCA	noncoding				lnc-MYLIP-8:1												NONHSAT206879.1
CUST_H6L_27605	-33.975468	-5.0864215	33.975468	down	418.5085	11.01161	8.789403	3.7029815	P	A	NM_173664	285598	ARL10	ARL10A	"Homo sapiens ADP-ribosylation factor-like 10 (ARL10), mRNA [NM_173664]"	hs|chr5:175795821-175795880	CAGAACCTGCGCTTCTACTGGAAGGAGTTTGTGAGCGAGGTGGATGTGCTGGTGTTTGTG	coding/noncoding				lnc-HIGD2A-2:1
A_33_P3329949	2.3311543	1.2210445	2.3311543	up	636.685	1798.5437	9.40881	10.629854	P	P	NM_004034	310	ANXA7	ANX7|SNX|SYNEXIN	"Homo sapiens annexin A7 (ANXA7), transcript variant 2, mRNA [NM_004034]"	hs|chr10:75135734-75135675	CCGTATCAGGGTAATGTGCTTGGTTTGCACATGTTGTTATTGCCTTAATTCTAATTTTAT	coding/noncoding	ENST00000463788															NONHSAT157144.1
CUST_H6L_25490	-2.397142	-1.2613153	2.397142	down	103.816	37.10475	6.665032	5.4037166	P	P	ENST00000507078	170960	ZNF721		zinc finger protein 721 [Source:HGNC Symbol;Acc:29425] [ENST00000507078]	hs|chr4:429618-429559	AGGGAAGAAAATAGGTTGATACTCCTGTTGCAGGACCATTTGAAGTCTGAGAGTTTCCAG	coding
CUST_H6L_70559	-2.298659	-1.2007926	2.298659	down	9.918238	3.2635994	3.1362326	1.9354401	P	A	NM_013230	100133941	CD24	CD24A	"Homo sapiens CD24 molecule (CD24), transcript variant 1, mRNA [NM_013230]"	hs|chrY:21152556-21152522	AGTGTGTGTGAATGAACACTCTTTTGCTTTATTCCAGAATGCTGTACATCTATTTTGGAT	coding/noncoding																NONHSAT218694.1
A_22_P00012038	-4.1717696	-2.0606594	4.1717696	down	187.73962	40.26023	7.5731955	5.512536	P	P	NM_152793	222166	MTURN	C7orf41|Ells1	"Homo sapiens maturin, neural progenitor differentiation regulator homolog (Xenopus) (MTURN), mRNA [NM_152793]"	hs|chr7:30197152-30197211	CAGCCAGCAGTAAATCTGGGGGCTCCCCTGAGAAGGAGAGTGAGCCCCACAGTAACCTAG	coding/noncoding	ENST00000511893|ENST00000324489			lnc-PLEKHA8-2:1												NONHSAT119853.2
CUST_H6L_25894	5.717602	2.5154102	5.717602	up	3.6661294	16.029726	1.7243578	4.239768	A	P	ENST00000515675	174	AFP	AFPD|FETA|HPAFP	alpha-fetoprotein [Source:HGNC Symbol;Acc:317] [ENST00000515675]	hs|chr4:74300272-74302880	ATACTATCCTGGAATCCAAACGGATAGACAAGGATGGTGCTACCTCTTTCTGGAGACTTC	noncoding				lnc-ALB-2:1
A_23_P53884	-5.7127585	-2.5141876	5.7127585	down	28.350515	3.865217	4.700505	2.1863172	P	A	NM_005584	4081	MAB21L1	CAGR1|Nbla00126	"Homo sapiens mab-21-like 1 (C. elegans) (MAB21L1), mRNA [NM_005584]"	hs|chr13:36049209-36049150	TGGAAAAACTTTAGAGGATGATTTAATCAAGAGCCGAAATTATTACCCTTCTCAAAGTCC	coding	ENST00000379919
A_23_P129443	2.141629	1.0987086	2.141629	up	12.141938	19.871576	3.4397035	4.538412	A	P	ENST00000563151				"Homo sapiens cDNA FLJ20006 fis, clone ADKA02694. [AK000013]"	hs|chr16:66584184-66584243	CATAACTTGGCAACACTCGGAGGATGGATGGCAAATAATACCAGCGACTGAAGGGTTAAT	noncoding	ENST00000563151	NR_073520.1														NONHSAT143019.2
CUST_H6L_06694	-2.1537497	-1.1068506	2.1537497	down	24.47132	8.73169	4.479084	3.3722334	P	A	ENST00000529095	81544	GDPD5	GDE2|PP1665	glycerophosphodiester phosphodiesterase domain containing 5 [Source:HGNC Symbol;Acc:28804] [ENST00000529095]	hs|chr11:75201290-75196736	TTCTTCCAGTTATACAGATGCTGCAGCTGGCATTGACGTGGAAGGTGATAGAAACGTGAA	noncoding				lnc-KLHL35-4:2
CUST_H6L_34727	2.2171373	1.1486981	2.2171373	up	15.266498	26.290728	3.7768924	4.9255905	P	P	NONHSAT151832					hs|chr1:084192128-084192069	CTTTATCCTGTGTGCTTGGCTAATAATGATGGCCTCTCAGATTTTTGGACTCCCCTAGTC	noncoding																NONHSAT151832.1
A_33_P3447304	-2.1822515	-1.1258173	2.1822515	down	214.17435	91.70943	7.769205	6.643388	P	P	NM_001198533	55074	OXR1	Nbla00307|TLDC3	"Homo sapiens oxidation resistance 1 (OXR1), transcript variant 4, mRNA [NM_001198533]"	hs|chr8:107763236-107763295	GTTCAAGAAGCAATACAGTGTAACATGTCACTTGTGCTTTAAAATTAGTCTGTATCACCA	coding/noncoding	ENST00000442977															NONHSAT216218.1
A_23_P54447	-2.2297468	-1.1568799	2.2297468	down	15.737909	5.3320208	3.8203878	2.663508	P	P	NR_026813	81698	LINC00597	C15orf5	"Homo sapiens long intergenic non-protein coding RNA 597 (LINC00597), long non-coding RNA [NR_026813]"	hs|chr15:77516360-77516301	AAGAGGATTCTCTTAAAATATAACCAAAGGGACAGATTTTGACAGCAGTCTTCATTGTTG	noncoding		NR_026813.1		lnc-TSPAN3-4:1												NONHSAT047429.2
CUST_H6L_05216	3.151519	1.6560473	3.151519	up	3.7620423	9.014193	1.7627418	3.4187891	A	P	lnc-FAM176A-2:1					hs|chr2:075683389-075683330	CACCGTAGCATTGATGTTGTGGAGAGATTAGTGACCACAGTCCATGTTATTACTGCCATA	noncoding				lnc-FAM176A-2:1												NONHSAT071796.2
A_33_P3346543	2.2887843	1.1945815	2.2887843	up	28.792582	53.757816	4.724748	5.9193296	P	P	NONHSAT190059					hs|chr20:006747381-006747440	TTGTCCTGTATGCTTGGTTCACACAGTGCGTTATTTTACCTTCCTCTGAGCTGCTAATCG	noncoding																NONHSAT190059.1
A_21_P0013568	2.0270524	1.0193834	2.0270524	up	19.466791	30.9245	4.135389	5.1547723	P	P	ENST00000625012				"Homo sapiens cDNA, FLJ18615. [AK311573]"	hs|chr9:45558819-45558878	CCTCAATCATGTTCAGGAAATGATCAGGTCAAGATGTGGAGTGAGCCAGCTTTTCTCTTT	noncoding	ENST00000625012															NONHSAT219548.1
A_23_P167683	-11.321081	-3.5009398	11.321081	down	71.192535	5.067033	6.089209	2.5882692	P	A	NM_000514	2668	GDNF	ATF1|ATF2|HFB1-GDNF|HSCR3	"Homo sapiens glial cell derived neurotrophic factor (GDNF), transcript variant 1, mRNA [NM_000514]"	hs|chr5:37816024-37815965	CAATACATTTAAATGTCACTGACTTGGGTCTGGGCTATGAAACCAAGGAGGAACTGATTT	coding	ENST00000515058
CUST_H6L_32703	2.2481196	1.1687188	2.2481196	up	25.711288	46.755196	4.5524516	5.7211704	P	P	NM_001207030	643802	LOC643802		"Homo sapiens u3 small nucleolar ribonucleoprotein protein MPP10-like (LOC643802), mRNA [NM_001207030]"	hs|chr16:53405030-53404971	AACAAAGATGAAGACATCAGTCTTCTCCCAGAGAGTGAAGAACAGGAGTGTGAAGAGGAT	coding/noncoding				lnc-AKTIP-6:1												NONHSAT142570.2
A_23_P75811	2.980696	1.5756493	2.980696	up	1187.0393	4312.2793	10.323702	11.899351	P	P	NM_001012662	6520	SLC3A2	4F2|4F2HC|4T2HC|CD98|CD98HC|MDU1|NACAE	"Homo sapiens solute carrier family 3 (amino acid transporter heavy chain), member 2 (SLC3A2), transcript variant 2, mRNA [NM_001012662]"	hs|chr11:62652689-62652748	ATCCTGAGCCTACTCGAATCCAACAAAGACTTGCTGTTGACTAGCTCATACCTGTCTGAT	coding/noncoding	ENST00000537508	NR_037193.1
CUST_H6L_09922	3.8650897	1.9505019	3.8650897	up	28.263	91.907425	4.6961575	6.6466594	P	P	NM_001134368	6533	SLC6A6	TAUT	"Homo sapiens solute carrier family 6 (neurotransmitter transporter), member 6 (SLC6A6), transcript variant 3, mRNA [NM_001134368]"	hs|chr3:14444119-14444178	TCAGACAACAGACACGCGAGGTCAGGAAGAAGCCGCTTATAAATTACCGCTTCCTTCGCG	coding/noncoding		NR_103507.2		lnc-SLC6A6-1:1
CUST_H6L_48480	17.90891	4.162606	17.90891	up	2.4869673	36.107086	1.2019477	5.3645535	A	P	NONHSAT177043					hs|chr17:050838780-050838839	ACTTAATCATTCGTTTGTATTCTGGTGCATCTGGACCAGACCAACCTGACTGTGGTTGTG	noncoding																NONHSAT177043.1
CUST_H6L_22320	3.199775	1.6779704	3.199775	up	17.34513	44.179287	3.964723	5.6426935	P	P	lnc-RND3-7:1					hs|chr2:150443467-150443408	AGTGGTGTGAAATTATGTTATGCTTTGAAGATGGTAGCATTCTTTGCACTGCAAATACAC	noncoding				lnc-RND3-7:1
CUST_H6L_56839	2.0921595	1.0649929	2.0921595	up	16.65098	27.104336	3.9048057	4.9697986	P	P	lnc-C3orf49-3:3					hs|chr3:063972724-063972783	GTATGGAATGGTCAGGTTTAACTTGAGTGATTGGACTCAACTGCCAATAAGATTTGCCCA	noncoding				lnc-C3orf49-3:3												NONHSAT193974.1
CUST_H6C_03131	-4.506322	-2.1719503	4.506322	down	178.27618	34.929966	7.49172	5.31977	P	P	hsa_circ_0005803						CCCATCGGTCCCTTAAAGGAGATTTTTAACACAAACGTAGAACCTACTACTCCAGCGTTT	circRNA					chr3	141291450	141295948	+	4498	421	"Hs68_RNase, Hs68_control"	"ANNOTATED, CDS, coding, INTERNAL, OVCODE, OVEXON"	NM_006506	RASA2	Jeck2013
A_32_P415151	-2.0444949	-1.0317445	2.0444949	down	183.44275	82.75553	7.5365596	6.504815	P	P	NM_182552	253769	WDR27		"Homo sapiens WD repeat domain 27 (WDR27), transcript variant 1, mRNA [NM_182552]"	hs|chr6:170034569-170033151	GCAGTAGACATGACCAGTTTATCGGCAGTCAACGACTTTTATTCCCACATCGTACTCGCA	coding	ENST00000423258
CUST_H6L_27984	14.305832	3.8385315	14.305832	up	2.6562128	30.583475	1.303218	5.1417494	A	P	NM_000410	3077	HFE	HFE1|HH|HLA-H|MVCD7|TFQTL2	"Homo sapiens hemochromatosis (HFE), transcript variant 1, mRNA [NM_000410]"	hs|chr6:26093423-26094435	AATTTTGTTCATAATATTAAGGAAGAGGCAGGGTTCAAGAGGAGCCATGGGGCACTACGT	coding
CUST_H6L_59904	2.0851064	1.060121	2.0851064	up	50.59241	91.0827	5.5756593	6.6357803	P	P	NONHSAT199990					hs|chr4:057953370-057953311	TCATTTATCACTTAAATGTGTGAGTGTTTTCTATGTGTCAGGTGCCATCCTGGTGCTGTG	noncoding																NONHSAT199990.1
A_33_P3342481	2.4330473	1.2827644	2.4330473	up	44.431377	93.08309	5.380994	6.6637583	P	P	THC2723408					hs|chr15:020346394-020346335	TATTTGCAGTAATCACTAAATTTTAACTAATACTATCTTTGCTTCCAGTAGTGTTCTATG	coding
CUST_H6L_11535	-4.1056404	-2.0376072	4.1056404	down	179.89575	38.931538	7.5078716	5.4702644	P	P	lnc-ZNF100-4:1					hs|chr19:021902666-021902607	AATCCTAAAGGACATAAGCTTCTTCCATGCAATGTGCTGGGTCCAGAACATACTGTTAAA	noncoding				lnc-ZNF100-4:1												NONHSAT063738.2
CUST_H6L_10578	-4.145692	-2.0516129	4.145692	down	34.881996	6.554512	5.0173635	2.9657507	P	A	ENST00000533652	399687	MYO18A	MYSPDZ|SPR210	myosin XVIIIA [Source:HGNC Symbol;Acc:31104] [ENST00000533652]	hs|chr17:27424118-27424059	ATGTTAGCTTCTTGGTGCAGGGGCAATCAGGAGCAAGCTATCATTAGAGCTTCTTCAGTT	noncoding				lnc-TIAF1-1:1
A_24_P940115	8.043574	3.0078368	8.043574	up	53.21202	419.86407	5.654672	8.662509	P	P	NM_182643	10395	DLC1	ARHGAP7|HP|STARD12|p122-RhoGAP	"Homo sapiens DLC1 Rho GTPase activating protein (DLC1), transcript variant 1, mRNA [NM_182643]"	hs|chr8:12941781-12941722	TTTGGATATCAGTGTTCCTCATGAAGATATACATGGATATTCAATTTTGATGGCTTCCAG	coding	ENST00000276297
A_33_P3398922	2.7551484	1.4621301	2.7551484	up	99.24567	265.70074	6.5950665	8.057197	P	P	NM_001204142	4152	MBD1	CXXC3|PCM1|RFT	"Homo sapiens methyl-CpG binding domain protein 1 (MBD1), transcript variant 11, mRNA [NM_001204142]"	hs|chr18:47795483-47795424	GCACTGTACTTAATACTAGGATACAGAAATGCAAAAGATACGGCCCATGCAATTTTATTA	coding	ENST00000590208
CUST_H6L_36950	-2.0489347	-1.034874	2.0489347	down	20.196213	7.4824333	4.1891336	3.1542597	P	A	lnc-PHYHIPL-4:1					hs|chr10:061040898-061040957	TTTTATGGACTATGGCCATCTGTGTTCATCTTACACAACCATCCTCTCACCAGGACTAAC	noncoding				lnc-PHYHIPL-4:1												NONHSAT155536.1
A_21_P0011536	2.3196685	1.2139187	2.3196685	up	132.14737	304.78336	7.0248117	8.23873	P	P	NR_015341	147172	LRRC37BP1	LRRC37B2	"Homo sapiens leucine rich repeat containing 37B pseudogene 1 (LRRC37BP1), non-coding RNA [NR_015341]"	hs|chr17:28934620-28934679	GGAAAGAAGCAGGGGAAAAGCGTTACAAACAGCTTTTGTTCTACAGCATTTTAAAATATA	noncoding	ENST00000578386
CUST_H6L_20248	3.3202431	1.7312889	3.3202431	up	73.926895	232.51674	6.1473727	7.8786616	P	P	NM_001136180	440498	HSBP1L1		"Homo sapiens heat shock factor binding protein 1-like 1 (HSBP1L1), mRNA [NM_001136180]"	hs|chr18:77728097-77728156	ATGGGAAATCGCATTGAGGACTTACAGAAGAATGTCAAGGACTTAATGGTGCAAGCTGGC	coding
A_33_P3287710	-7.1863937	-2.845268	7.1863937	down	39.93532	4.3812675	5.2195387	2.3742707	P	A	NR_024585	100128292	DLG5-AS1		"Homo sapiens DLG5 antisense RNA 1 (DLG5-AS1), long non-coding RNA [NR_024585]"	hs|chr10:79689529-79689588	GGATTTCAGACTTCTGACCTTGAGAAGTGTGAGCCAATAAAACAACTGCAGTGGAAAAAA	noncoding		NR_024585.1
A_23_P125639	-6.626406	-2.7282267	6.626406	down	1438.6315	230.34956	10.59454	7.866313	P	P	NM_003410	7543	ZFX	ZNF926	"Homo sapiens zinc finger protein, X-linked (ZFX), transcript variant 1, mRNA [NM_003410]"	hs|chrX:24228852-24228911	ACGCATGTCAAAACTAAGCATAGTAAAGAGATGCCATTCAAGTGTGACATTTGTCTTCTG	coding	ENST00000304543
CUST_H6L_44386	2.6760802	1.4201214	2.6760802	up	6.650285	13.327001	2.5571945	3.977316	A	P	NONHSAT169656					hs|chr14:095785304-095785245	TGGCGGTGCCACACATGAAGTGTGTTTCTCTTTCAAAAGAATTTATTCAATGTGGAAACT	noncoding																NONHSAT169656.1
CUST_H6L_03259	-25.484362	-4.6715403	25.484362	down	60.325485	2.261905	5.839024	1.1674838	P	A	NM_181482	753	LDLRAD4	C18orf1	"Homo sapiens low density lipoprotein receptor class A domain containing 4 (LDLRAD4), transcript variant a2, mRNA [NM_181482]"	hs|chr18:13278147-13387358	CATTTCCGAGAACTCCCATCAGTTTCTGTATAGTGTAAAAGTTTCAGAGGCGGAGCACAG	coding/noncoding				lnc-C18orf1-1:1
A_33_P3346891	2.104821	1.0736976	2.104821	up	30.248182	52.12156	4.8005705	5.874268	P	P	NM_001294282	4603	MYBL1	A-MYB|AMYB	"Homo sapiens v-myb avian myeloblastosis viral oncogene homolog-like 1 (MYBL1), transcript variant 3, mRNA [NM_001294282]"	hs|chr8:67514728-67514669	CGATCATGATTATGAAGTACCACAACAAAAAGGACTGAAGAAACTCTGGAACAGAGTAAA	coding	ENST00000518079
A_32_P58937	-3.2410617	-1.6964664	3.2410617	down	236.22205	67.69033	7.927311	6.2308445	P	P	NM_017643	54799	MBTD1	SA49P01	"Homo sapiens mbt domain containing 1 (MBTD1), mRNA [NM_017643]"	hs|chr17:49255399-49255340	CGTGTATGAGGAAAGCTAAAGCTGTTATCAACTTCTTATTCTACGATACTAACACGGGTT	coding	ENST00000415868
A_33_P3304501	-5.610207	-2.488054	5.610207	down	14.03613	2.2642062	3.6577766	1.1697226	P	A	NM_001265	1045	CDX2	CDX-3|CDX2/AS|CDX3	"Homo sapiens caudal type homeobox 2 (CDX2), mRNA [NM_001265]"	hs|chr13:28536361-28536302	GTGATATGGTGAAGGGAAGTGGGGAGTATTTGAACACAGTTGAATTTTTTCTAAAAAGAA	coding	ENST00000381020
A_23_P152082	-2.1873903	-1.1292107	2.1873903	down	9.359857	3.2298632	3.0497189	1.9205081	P	A	NM_016642	51332	SPTBN5	BSPECV|HUBSPECV|HUSPECV	"Homo sapiens spectrin, beta, non-erythrocytic 5 (SPTBN5), mRNA [NM_016642]"	hs|chr15:42142149-42142090	CTGAGCCCAAAACTCAAAGCCAAACCTGTCAGCTCTCTGAATGAGTGCACGACCAAGGAT	coding/noncoding	ENST00000563899			lnc-EHD4-1:1
CUST_H6L_40422	-17.13518	-4.0988894	17.13518	down	41.42759	2.271026	5.274371	1.1754816	P	A	NM_014033	25840	METTL7A	AAM-B	"Homo sapiens methyltransferase like 7A (METTL7A), mRNA [NM_014033]"	hs|chr12:51325044-51325103	AGAAGCACTTAAATCACTCCAAAGAAGACTTTAAAAAGGGAGCAGTGAAAAGGTCTTAAT	coding/noncoding																NONHSAT162185.1
CUST_H6L_19045	-5.091981	-2.348227	5.091981	down	13.725508	2.378225	3.6219623	1.2737354	P	A	NR_003574	650655	ABCA17P	ABCA17	"Homo sapiens ATP-binding cassette, sub-family A (ABC1), member 17, pseudogene (ABCA17P), non-coding RNA [NR_003574]"	hs|chr16:2475593-2475652	ATGCTGGACAACTACTCAGCAGTCAGGTCACCATGGAGGACGTCTTCCTGAGCTTCGCAT	noncoding		NR_003574.1														NONHSAT052106.2
A_33_P3304533	2.9458323	1.5586753	2.9458323	up	12.940249	29.567308	3.5334034	5.0920787	A	P	ENST00000466994	388591	RNF207	C1orf188	ring finger protein 207 [Source:HGNC Symbol;Acc:HGNC:32947] [ENST00000466994]	hs|chr1:6267753-6267812	AGAACAAGGGACTTGAGCCAGTGTCCAGACAGTGGCAGAGGCTAAGGCCATTCGATCTGG	coding	ENST00000466994
CUST_H6L_51111	3.1355772	1.648731	3.1355772	up	8.062618	19.115707	2.8340094	4.4827404	A	P	NM_002371	4118	MAL		"Homo sapiens mal, T-cell differentiation protein (MAL), transcript variant a, mRNA [NM_002371]"	hs|chr2:95719263-95719322	ATAACTTTTTAGAAAACAGAAATGCCCTTGATGGTGGAAAAAAGAAAACAACCACCCCCC	coding/noncoding			T194030													NONHSAT182174.1
A_23_P431305	-7.904037	-2.9825897	7.904037	down	2592.5422	351.15567	11.406796	8.424207	P	P	NM_152421	138311	FAM69B	C9orf136|pp6977	"Homo sapiens family with sequence similarity 69, member B (FAM69B), mRNA [NM_152421]"	hs|chr9:139618279-139618338	TCCAACCCTCCCTCAAGGAATCCTGTCAGAAGATGTGAAATGCAACTGTGTTGCAAAATC	coding	ENST00000617017
CUST_H6L_32749	2.9533575	1.562356	2.9533575	up	376.394	1298.047	8.628144	10.1905	P	P	NM_024598	79650	USB1	C16orf57|HVSL1|Mpn1|PN|hUsb1	"Homo sapiens U6 snRNA biogenesis 1 (USB1), transcript variant 1, mRNA [NM_024598]"	hs|chr16:58043990-58048209	GAAAGCCCGTATGACCTCCTTCCACAGATTCTTCTTTACTGCCAACCAGGTAAAGATTTA	coding
CUST_H6L_11207	-4.0435677	-2.0156288	4.0435677	down	4281.739	1200.016	12.099506	10.083878	P	P	ENST00000493363	8653	DDX3Y	DBY	"DEAD (Asp-Glu-Ala-Asp) box helicase 3, Y-linked [Source:HGNC Symbol;Acc:2699] [ENST00000493363]"	hs|chrY:15021393-15021452	GAGGTCTATAAATGTTTTTTGTCCCCTCCTGTGCCTCTTTCAGACTGTCTTTAAGAACTA	noncoding				lnc-USP9Y-4:1
CUST_H6L_67827	-5.959438	-2.5751762	5.959438	down	15.5039215	2.325366	3.799597	1.2244207	P	A	NONHSAT214371					hs|chr7:013746139-013746198	GTGATTATGCTTTCTCATTCATCTTATGCCATTGCTTTCTCCAATACTGCAGACTGGATT	noncoding																NONHSAT214371.1
CUST_H6L_27772	2.3109798	1.2085047	2.3109798	up	9.383013	16.28827	3.0530014	4.261506	A	P	NONHSAT106722					hs|chr6:002685886-002685945	TATTTCTCCTGCTGAGTCTGGATGAGCAGCCCTCTGAGGAGTTCTTTCAGTAAACTTCTA	noncoding																NONHSAT106722.2
A_33_P3241782	-93.54708	-6.547621	93.54708	down	215.60416	2.333901	7.7796307	1.2320099	P	A	NM_001617	119	ADD2	ADDB	"Homo sapiens adducin 2 (beta) (ADD2), transcript variant 1, mRNA [NM_001617]"	hs|chr2:70901872-70901813	TCACTGACCAGGAGTTGGAGGAGTACAAGAAAGAGGTGGAGAGGAAGAAACTAGAACTTG	coding	ENST00000403045
A_24_P65060	-6.9818015	-2.8035994	6.9818015	down	189.57967	23.66622	7.5858855	4.782286	P	P	NM_032246	84206	MEX3B	MEX-3B|RKHD3|RNF195	"Homo sapiens mex-3 RNA binding family member B (MEX3B), mRNA [NM_032246]"	hs|chr15:82335037-82334978	GTGGGTTCCTATGATACTTATTATAGAACACAGTGGATCCTTTTTGAATGTTCGTGGAAG	coding	ENST00000329713
CUST_H6L_34596	2.7358031	1.4519644	2.7358031	up	12.799969	27.095112	3.5173626	4.969327	P	P	NONHSAT151470					hs|chr1:039654160-039654101	GGTTATTCATTAGGAGTATACCAGTTAACGAGTCCCACCAATCAGCATTTTAGGGCCCAG	noncoding																NONHSAT151470.1
A_33_P3420382	-2.4982028	-1.3208907	2.4982028	down	21.801952	6.6326666	4.3049574	2.9840667	P	A	AF370412	100131492	LOC100131492		"Homo sapiens PP12901 mRNA, complete cds. [AF370412]"	hs|chr2:128211224-128211165	TATTACTTTGCTGTGGTCACCGGCAAAGCAGATGGTGGATTGATTGCCACTTATCACTGT	coding
CUST_H6L_66474	-11.451954	-3.5175219	11.451954	down	27.994421	2.25947	4.6828895	1.1653676	P	A	NONHSAT211287					hs|chr6:150575123-150575182	TAGGAGGTAATTAGTTCCAGCAAGCACAGGGGGTAAAGAAGAGTGCATTCTAAACATAGG	noncoding																NONHSAT211287.1
A_33_P3327673	-2.1935787	-1.1332865	2.1935787	down	202.42422	85.704384	7.6834326	6.550146	P	P	NM_001287438	23242	COBL		"Homo sapiens cordon-bleu WH2 repeat protein (COBL), transcript variant 3, mRNA [NM_001287438]"	hs|chr7:51152998-51152939	TCTCTTGGGTCACAGATTGATTTACAGAAGAAGAAGCGGCGAGCGCCAGCTCCCCCTCCA	coding	ENST00000395540
A_23_P348159	2.4636917	1.3008218	2.4636917	up	71.96135	162.10294	6.1036444	7.404466	P	P	ENST00000439203	667	DST	BP240|BPA|BPAG1|CATX-15|CATX15|D6S1101|DMH|DT|EBSB2|HSAN6|MACF2	dystonin [Source:HGNC Symbol;Acc:HGNC:1090] [ENST00000439203]	hs|chr6:56468910-56468851	GAACATGTTGGAGACTTTAATCAAAAAGCATGTTCTACATCTGAGATGATGGAAGAAAAG	coding	ENST00000439203
CUST_H6L_13193	-8.820483	-3.1408577	8.820483	down	21.769714	2.256071	4.303255	1.1623974	P	A	NM_001200051	80896	NPL	C112|C1orf13|NAL|NPL1	"Homo sapiens N-acetylneuraminate pyruvate lyase (dihydrodipicolinate synthase) (NPL), transcript variant 4, mRNA [NM_001200051]"	hs|chr1:182772873-182775305	CTTGTGAAAGAACAGGGAGTGAAGAACATTTTTGTGAATGGCACAACAGGAGAAGGCCTG	coding/noncoding				lnc-DHX9-3:1
A_33_P3246028	-3.5083282	-1.8107837	3.5083282	down	14.857902	3.2437515	3.7377565	1.9269727	P	A	NM_001099434	149069	DCDC2B		"Homo sapiens doublecortin domain containing 2B (DCDC2B), mRNA [NM_001099434]"	hs|chr1:32681737-32681796	AGGAGTAGCTGACTAAGCCTGGGAGAGGGTTTGTCACAATAAAAGAATACTTACTAACCT	coding	ENST00000409358
A_23_P126649	-36.206215	-5.1781654	36.206215	down	84.22571	2.256851	6.3412647	1.1630993	P	A	NM_001258311	79605	PGBD5		"Homo sapiens piggyBac transposable element derived 5 (PGBD5), mRNA [NM_001258311]"	hs|chr1:230458233-230458174	ATTACTTGTCTTGAAAAATAAGTAGCATTGCTGAAACACACAACCGAATTCTCTACGATG	coding	ENST00000391860
CUST_H6L_15031	2.660935	1.4119332	2.660935	up	8.400238	16.74954	2.8913577	4.303291	A	P	ENST00000539246	9066	SYT7	IPCA-7|IPCA7|PCANAP7|SYT-VII|SYTVII	synaptotagmin VII [Source:HGNC Symbol;Acc:11514] [ENST00000539246]	hs|chr11:61314775-61314716	TAGACAGAGACTTTTGGAATAACAATGAGAGCACAGTGCAGCAGAAATGGAGCTCCTACC	noncoding				lnc-CPSF7-5:1												NONHSAT021686.2
CUST_H6L_52896	-4.7975793	-2.2623067	4.7975793	down	12.034531	2.25853	3.426765	1.1644583	P	A	NONHSAT186858					hs|chr2:042664210-042664269	CGAATGTCTGGAAACCTATCTATTACATGAAGTGGGGTGCACCTAATTATTTCTTACATG	noncoding																NONHSAT186858.1
CUST_H6L_77964	-3.3204472	-1.7313776	3.3204472	down	19.621845	4.508764	4.1467724	2.4153948	P	A	T254423					hs|chr3:169685416-169685357	CACAAATGACACGCATGTGGAATTAGGGGGAGATGTTATGTACGTTACTACGAGGATGAC	noncoding			T254423
A_33_P3389634	4.6842113	2.227806	4.6842113	up	82.7517	383.5404	6.3158827	8.543689	P	P	NM_001747	822	CAPG	AFCP|HEL-S-66|MCP	"Homo sapiens capping protein (actin filament), gelsolin-like (CAPG), transcript variant 1, mRNA [NM_001747]"	hs|chr2:85622075-85622016	ATTCTGCCTCAGGGCCATGAGAGTCCCATCTTCAAGCAATTTTTCAAGGACTGGAAATGA	coding	ENST00000409724
CUST_H6L_01157	-2.00064	-1.0004616	2.00064	down	6649.534	3824.9648	12.727924	11.727463	P	P	ENST00000600839					hs|chr3:042748160-042748219	GCCTGCCTGTCTGCAGTTTTTCTTTCCCCTCTCTCTTATATAACTCTTGTTGAAATCAGT	noncoding	ENST00000600839
CUST_H6L_66448	2.3319867	1.2215595	2.3319867	up	7.248244	12.66317	2.682097	3.9036565	A	P	NONHSAT211259					hs|chr6:145742424-145742483	ATGTGAGGGGTACTTGAATTTTCAACCTTGCTTTCTGGCTACCTTTGAATAACAGACTTT	noncoding																NONHSAT211259.1
A_24_P83615	2.4834046	1.3123193	2.4834046	up	88.971756	208.94449	6.427544	7.7398634	P	P	NM_001033053	22861	NLRP1	CARD7|CIDED|CLR17.1|DEFCAP|DEFCAP-L/S|NAC|NALP1|PP1044|SLEV1|VAMAS1	"Homo sapiens NLR family, pyrin domain containing 1 (NLRP1), transcript variant 5, mRNA [NM_001033053]"	hs|chr17:5424946-5424887	CTTCATTCCCGTCACCTCTGTGGTGTTGCTTTACCACCGCGTCCATCCTGAGGAAGTCAC	coding	ENST00000613500
CUST_H6L_03382	3.874939	1.9541736	3.874939	up	39.881504	136.01012	5.2180963	7.17227	P	P	XM_005246852	79568	C2orf47		"PREDICTED: Homo sapiens chromosome 2 open reading frame 47 (C2orf47), transcript variant X1, mRNA [XM_005246852]"	hs|chr2:200824588-200828499	TACTATGATGAGAAAGGTTTCAGAGGGAGTTCACACAAGGAGTAAAGCCTGACTGGACCA	coding/noncoding				lnc-C2orf69-6:1
CUST_H6L_66469	-2.7614691	-1.465436	2.7614691	down	103.83852	32.004642	6.665555	5.200119	P	P	NONHSAT211282					hs|chr6:149751810-149751869	AAGTGATGACTTGCATTGCTGGTGATGGTGATGGTATACAATTGCACGGCTTTCAAGAAA	noncoding																NONHSAT211282.1
A_22_P00010520	2.8132074	1.4922159	2.8132074	up	3.5278141	7.5487165	1.6732976	3.1655135	A	P	ENST00000524772					hs|chr11:112666414-112666473	ACAGTGTCATCAGAATAAACCGCATAAATAGAACCCTCTTGGAGTCGTGCACCACCTGTT	noncoding	ENST00000524772			lnc-NCAM1-1:1												NONHSAT024225.2
A_33_P3376947	-2.7836418	-1.4769735	2.7836418	down	40.76986	11.558919	5.251174	3.7742004	P	A	ENST00000537276	23457	ABCB9	EST122234|TAPL	"ATP-binding cassette, sub-family B (MDR/TAP), member 9 [Source:HGNC Symbol;Acc:HGNC:50] [ENST00000537276]"	hs|chr12:123416788-123416729	TCATCCTGGATGAAGCCACCAGCGCTTTGGATGCCGAGAGCGAGTATCTGGTGAGTCACA	coding	ENST00000537276
CUST_H6C_10746	-10.523287	-3.3955135	10.523287	down	27.775015	2.3799312	4.671131	1.2756177	P	A	hsa_circ_0036728						CACTGACAGGTACAAAGAACTTAGAGAAACGGTCGTCTTCGTCATAGACGTTCGCTTAGT	circRNA					chr15	90127519	90129173	+	1654	474	"K562, A549"	"ALT_ACCEPTOR, CDS, coding, INTERNAL, OVCODE, OVEXON"	NM_152259	C15orf42	Salzman2013
CUST_H6L_04425	6.3395095	2.6643713	6.3395095	up	2.572307	12.781908	1.2518713	3.9162426	A	P	lnc-CXorf28-3:1					hs|chrX:003770926-003770985	TATGCAAGACAGGTTATGATGTGGGCTTAAGAAAGGTGTTGAGAGCTAGGAGTAGAGATA	noncoding				lnc-CXorf28-3:1												NONHSAT222471.1
CUST_H6L_47567	-7.4324074	-2.8938296	7.4324074	down	22.660063	2.510548	4.359488	1.4656584	P	A	NONHSAT175217					hs|chr17:040351593-040351652	GAGAGAGAAGATAGAACGCAGAGAGCGAGCACACCTTTCATCAAAAATCTCCACTCTCTA	noncoding																NONHSAT175217.1
CUST_H6L_33512	4.1058235	2.0376716	4.1058235	up	8.861189	27.819124	2.968739	5.0064106	A	P	NONHSAT148437					hs|chr1:016509103-016509162	AATGAATGACAGACTGAATGACATGAAGCCTGGAGTCTCAAGGCCGAGACTGCAAAAGAA	noncoding																NONHSAT148437.1
A_24_P216456	-21.348175	-4.416041	21.348175	down	51.304234	2.279556	5.5983267	1.1822858	P	A	NM_001004343	440738	MAP1LC3C	ATG8J|LC3C	"Homo sapiens microtubule-associated protein 1 light chain 3 gamma (MAP1LC3C), mRNA [NM_001004343]"	hs|chr1:242159472-242159413	CTCTCTAGCCCATGTCGGGAAGGATGTGTGCTCTGACAGACGTGTCAGATGCTGGCAGAA	coding	ENST00000357246
A_23_P358221	-2.7752223	-1.4726033	2.7752223	down	75.88896	22.476389	6.1846976	4.7120943	P	P	NM_015562	26043	UBXN7	UBXD7	"Homo sapiens UBX domain protein 7 (UBXN7), mRNA [NM_015562]"	hs|chr3:196081140-196081081	GTGGGATGATTAAGTAGATATAAAGTGATTTAAAAGACAGCATGGTACTTTCACTCAGCT	coding	ENST00000296328
CUST_H6L_47102	2.4288023	1.2802451	2.4288023	up	11.18269	20.69932	3.3152277	4.595473	A	P	NONHSAT174457					hs|chr16:054428115-054428174	CACTCTTACCCTTCAAGGGATCAGAAGATATTTTTTGGGAGAATAGGAATGTCCCCCAAG	noncoding																NONHSAT174457.1
CUST_H6L_26114	-2.0819871	-1.0579612	2.0819871	down	17.813948	6.4529586	4.0017056	2.9437444	P	A	lnc-ALPK1-5:1					hs|chr4:113372610-113372669	CGGACCACCATCCCAAAGTGATGAAAATGTTGTCTAACTTCAAAGTTTAAGAATACTTCC	noncoding				lnc-ALPK1-5:1												NONHSAT097853.2
CUST_H6L_64705	-2.0739753	-1.0523987	2.0739753	down	12.53621	4.5639715	3.4866755	2.4342768	P	A	NONHSAT208329					hs|chr6:159369672-159369731	CTTAGCACTTGGCACACTTAAGTGTCTGGTACAGATGTGTGTGTGTATATAAAATCAGAA	noncoding																NONHSAT208329.1
CUST_H6L_38495	2.5297427	1.3389907	2.5297427	up	29.580055	61.697994	4.7667036	6.1056943	P	P	NONHSAT158527					hs|chr10:120153863-120153922	TAAAAGAAACTTCTAGAAGTCCAGAGGTTGTTTGCAGAAGTTCAGTCCTCCGCTAGACCT	noncoding																NONHSAT158527.1
A_33_P3366127	-3.057615	-1.6124067	3.057615	down	22.989891	5.7335634	4.3818426	2.769436	P	A	NM_001277397	729974	RFPL4AL1		"Homo sapiens ret finger protein-like 4A-like 1 (RFPL4AL1), mRNA [NM_001277397]"	hs|chr19:56284459-56284518	AGTCAAGATGATCAGAGCATCCTGAGTATCTGTTCTGTGATCAATCCATCCACTGCCAGT	coding	ENST00000341750
A_33_P3263625	-4.174332	-2.0615454	4.174332	down	194.79645	41.724228	7.6246924	5.563147	P	P	NM_004420	1850	DUSP8	C11orf81|HB5|HVH-5|HVH8	"Homo sapiens dual specificity phosphatase 8 (DUSP8), mRNA [NM_004420]"	hs|chr11:1576369-1576310	TTCAGATGTCCTAGGGTCTAGGAGTGGGGCCAGTCACTGTGGGAAGAGGCCAGGGGCTTG	coding	ENST00000331588
A_23_P79134	3.7441947	1.9046555	3.7441947	up	47.83775	160.61673	5.487648	7.3923035	P	P	NM_024310	79156	PLEKHF1	APPD|LAPF|PHAFIN1|ZFYVE15	"Homo sapiens pleckstrin homology domain containing, family F (with FYVE domain) member 1 (PLEKHF1), mRNA [NM_024310]"	hs|chr19:30165789-30165848	TTCAGGAAGCCCCAGAACACCCACAGGTCTTGGTAACAAACGCCACCTTACACTCTGCAG	coding	ENST00000436066
CUST_H6L_21989	29.67051	4.890958	29.67051	up	25.559782	745.1345	4.543374	9.434332	P	P	NONHSAT072393					hs|chr2:095391674-095391615	AGATAGGAGGAATGAGTACATCTATGACACCAAGCTGGGAATCGACAAGTGTGACAACTC	noncoding																NONHSAT072393.2
A_23_P203743	-5.2259784	-2.3857012	5.2259784	down	224.90402	38.79165	7.849819	5.464118	P	P	NM_012296	9846	GAB2		"Homo sapiens GRB2-associated binding protein 2 (GAB2), transcript variant 2, mRNA [NM_012296]"	hs|chr11:77926747-77926688	CCCAAGAGATCCAGGCTGTCATGTGATTTATGGTGGCATGTGTTGTGTATTTGTTGGCTA	coding	ENST00000361507
A_33_P3226835	-2.8137698	-1.4925044	2.8137698	down	16.046732	4.3271513	3.8490086	2.3565042	P	A	NM_025052	80122	MAP3K19	RCK|YSK4	"Homo sapiens mitogen-activated protein kinase kinase kinase 19 (MAP3K19), transcript variant 1, mRNA [NM_025052]"	hs|chr2:135722451-135722392	TGAAGCACTCCTTCTTGGAGAGAAGTCACTGAATATACATCAAGACTTTCTTCCCAGTTC	coding	ENST00000392917
CUST_H6L_32198	2.542577	1.3462915	2.542577	up	12.183741	23.829086	3.4451556	4.791447	A	P	ENST00000460553	3897	L1CAM	CAML1|CD171|HSAS|HSAS1|MASA|MIC5|N-CAM-L1|N-CAML1|NCAM-L1|S10|SPG1	L1 cell adhesion molecule [Source:HGNC Symbol;Acc:6470] [ENST00000460553]	hs|chrX:153141219-153138642	GAATATGAAGGACACCATGGTAAGTTGGGGAGGGGTGAGAGTGTTTCCCAGAAGGCCAAG	noncoding				lnc-L1CAM-1:4
CUST_H6L_10374	4.312926	2.108667	4.312926	up	3.8611412	12.711858	1.7995994	3.9082663	A	P	lnc-SYT1-10:2						GAAGTCAGTCTCAGATGGTAAGATGAGAAGATGAGGTTCTTAACCAAATAGGGAAGAGAT	noncoding				lnc-SYT1-10:2
A_33_P3415430	-5.645927	-2.4972105	5.645927	down	3045.32	595.1009	11.626847	9.129637	P	P	NM_005346	3304	HSPA1B	HSP70-1B|HSP70-2|HSP70.2	"Homo sapiens heat shock 70kDa protein 1B (HSPA1B), mRNA [NM_005346]"	hs|chr6:31797870-31797929	GTTTCGTTCCCTTTAAATGAATCAACACTGCCACCTTCTGTACGAGTTTGTTTGTTTTTT	coding	ENST00000545241
A_23_P411188	-5.6106677	-2.4881725	5.6106677	down	124.9716	18.69027	6.9415803	4.453408	P	P	NM_020402	57053	CHRNA10		"Homo sapiens cholinergic receptor, nicotinic, alpha 10 (neuronal) (CHRNA10), transcript variant 1, mRNA [NM_020402]"	hs|chr11:3687068-3687009	AGAATTGTTTGTGCTGGGTATTGGAGCTCTCAGTGGGGAGCACATGGGTTATAATGAGAA	coding	ENST00000250699
CUST_H6L_09238	-3.348406	-1.7434745	3.348406	down	720.55023	227.48236	9.592206	7.8487315	P	P	lnc-RP11-327F22					hs|chr16:050865463-050865522	TTACAGGTAGAATCTTAGCAACAATCACTGCCTGCCATTTACCACTGTACACTAAGCACC	noncoding				lnc-RP11-327F22.5.1-9:1												NONHSAT173016.1
CUST_H6L_25560	-3.1959941	-1.6762648	3.1959941	down	41.09486	10.164651	5.26297	3.5867052	P	A	NM_198229	6002	RGS12		"Homo sapiens regulator of G-protein signaling 12 (RGS12), transcript variant 1, mRNA [NM_198229]"	hs|chr4:3416510-3416569	ACATTTTATTCTGGCAGGCCTGTGAATATTTTAATCATGTTCCTGCACATGACAAAAAGG	coding/noncoding				lnc-HGFAC-2:3
A_21_P0009437	-2.514817	-1.3304534	2.514817	down	6.9736133	2.4006548	2.6256974	1.295244	P	A	lnc-ADCYAP1-1:1					hs|chr18:1050202-1050261	ATGACTCAGTAACTGTTGAGCTCTGTCATGAGTAAGCATTTTTGTCTGGGGAACAATCAC	noncoding				lnc-ADCYAP1-1:1												NONHSAT056878.2
A_23_P163467	4.4411807	2.1509433	4.4411807	up	31.136515	119.15311	4.8420596	6.993003	P	P	NM_207380	388115	C15orf52		"Homo sapiens chromosome 15 open reading frame 52 (C15orf52), mRNA [NM_207380]"	hs|chr15:40623743-40623684	TTGGAGTTGGACTCTGTCTTAACAGTAGCGTGGCACACAGAAGGCACTCAGTAAATACTT	coding	ENST00000382688
CUST_H6L_42981	2.8828912	1.5275164	2.8828912	up	2023.5392	6822.893	11.06279	12.590306	P	P	NONHSAT167332					hs|chr13:019506192-019506251	CTGGGCCACCTCTCCCAGAAGGGTGATTTAGTAAATTCATCCCTTGCACCAAATGTTAAA	noncoding																NONHSAT167332.1
A_23_P67529	8.669803	3.1159992	8.669803	up	32.29122	258.0446	4.901394	8.017393	P	P	NM_002250	3783	KCNN4	IK|IK1|IKCA1|KCA4|KCa3.1|SK4|hIKCa1|hKCa4|hSK4	"Homo sapiens potassium channel, calcium activated intermediate/small conductance subfamily N alpha, member 4 (KCNN4), mRNA [NM_002250]"	hs|chr19:44270995-44270936	ACTCTCACTATGCTGCTATGGACGACCTCCAGCTCTCAGTTACAAGTGCAGGCGACTGGA	coding/noncoding	ENST00000262888															NONHSAT180453.1
A_33_P3393821	-34.149666	-5.0937996	34.149666	down	150.92854	3.733231	7.2300744	2.1362746	P	A	NM_001733	715	C1R		"Homo sapiens complement component 1, r subcomponent (C1R), mRNA [NM_001733]"	hs|chr12:7187895-7187836	TACACCAAAGTGCTCAACTACGTGGACTGGATCAAGAAAGAGATGGAGGAGGAGGACTGA	coding	ENST00000602298
A_22_P00010760	-2.7970102	-1.4838855	2.7970102	down	12.574199	3.424474	3.4912252	2.0073397	P	A	ENST00000563424					hs|chr16:50683056-50683115	TTTAAAGATGGTGGCAGTGAAACTGGTACATGGGACCTGACTGGGCTTTGTTTGCAACTT	noncoding	ENST00000563424			lnc-NKD1-1:1												NONHSAT142422.2
A_21_P0006267	2.1591487	1.1104627	2.1591487	up	2.6076334	4.4153333	1.2745423	2.385005	A	P	lnc-ANKRD20A3-1:1					hs|chr9:43151785-43151726	GGTAACTTCGGTTTTATGCTTGTGTTGTGTATAAGCATAAATGTGTGCTATAAATGTAGG	noncoding				lnc-ANKRD20A3-1:1
CUST_H6L_26996	-30.356268	-4.9239225	30.356268	down	71.57473	2.267283	6.096119	1.1721961	P	A	ENST00000508912	23635	SSBP2	HSPC116|SOSS-B2	single-stranded DNA binding protein 2 [Source:HGNC Symbol;Acc:15831] [ENST00000508912]	hs|chr5:80932350-80932291	CTGGCTTGATGATGCATTTCAATAGGCCTGTACTATACCTGTTTATGATTTCATGCTTCC	coding
CUST_H6L_31043	-2.3356483	-1.2238231	2.3356483	down	290.1727	120.96665	8.238113	7.0142903	P	P	NM_015186	23230	VPS13A	CHAC|CHOREIN	"Homo sapiens vacuolar protein sorting 13 homolog A (S. cerevisiae) (VPS13A), transcript variant B, mRNA [NM_015186]"	hs|chr9:79968442-79968501	GAAAGTGAGAAAGCAGAGTTAGCAGAGCAAGAAATTGCAGTGGCATTACAAGATGTTGGA	coding/noncoding				lnc-FOXB2-8:1
A_23_P343837	-7.3071156	-2.869302	7.3071156	down	94.780495	10.675439	6.5238914	3.6545894	P	A	NM_020367	57097	PARP11	ARTD11|C12orf6|MIB006	"Homo sapiens poly (ADP-ribose) polymerase family, member 11 (PARP11), transcript variant 1, mRNA [NM_020367]"	hs|chr12:3923271-3923212	TGGAAGCAATCTGCATTCATAACTTTGATTGGAGAATAAATGGTATACATGGTGCTGTCT	coding/noncoding	ENST00000453942	NR_104461.1
CUST_H6L_75960	3.53438	1.8214571	3.53438	up	6.721015	17.85069	2.5719416	4.393399	A	P	T051451					hs|chr10:134673596-134673655	GAACACACTCCCTACAAATTTATACCGACACACCACAGACTTAGAGGAAAAGGTTTCCCA	noncoding			T051451
A_23_P319617	5.9681363	2.5772805	5.9681363	up	103.07738	641.94946	6.6549478	9.232228	P	P	NM_019886	56548	CHST7	C6ST-2|GST-5	"Homo sapiens carbohydrate (N-acetylglucosamine 6-O) sulfotransferase 7 (CHST7), mRNA [NM_019886]"	hs|chrX:46457408-46457467	GTGGATATTTATGGCTGTAAAATAGGAAGAGCTTTAGTTCCCAGGCTGAACCTGCCACTG	coding	ENST00000276055
CUST_H6C_13343	-2.1058962	-1.0744343	2.1058962	down	121.69732	50.22288	6.9003134	5.825879	P	P	hsa_circ_0051932						CGAGTCCTTCAGACAACCGAGAAGAACCCGTCCCATGAAACATTGCAAAAATTATTCTTT	circRNA					chr19	50170278	50177173	+	6895	811	"Hepg2, H1hesc"	"ANNOTATED, CDS, coding, OVCODE, OVEXON, UTR3"	NM_001040668	BCL2L12	Salzman2013
A_21_P0008245	-7.018005	-2.811061	7.018005	down	18.955135	2.388373	4.094555	1.283494	P	A	lnc-USP12-2:1					hs|chr13:27775596-27775537	GTACAGGAAATGCCACCTGAAAATATGGTACCTTGGCATTTGAGGAAACAGTAGAAGGAG	noncoding				lnc-USP12-2:1												NONHSAT032637.2
CUST_H6L_24657	-2.7978067	-1.4842963	2.7978067	down	11.427477	3.0972707	3.3471186	1.8628223	P	P	ENST00000466810	8309	ACOX2	BCOX|BRCACOX|BRCOX|THCCox	"acyl-CoA oxidase 2, branched chain [Source:HGNC Symbol;Acc:120] [ENST00000466810]"	hs|chr3:58519551-58519492	TAATTTGCACGTATTGTATGAGCTCCCAGTGGGGCAAGTCATTCCTTCTGGAAACATCAG	noncoding				lnc-FAM107A-3:1
A_33_P3786807	-4.1879525	-2.066245	4.1879525	down	1698.6592	448.77716	10.813471	8.747226	P	P	CA436475	100170220	SNAR-E		"UI-H-DF1-auh-i-18-0-UI.s1 NCI_CGAP_DF1 Homo sapiens cDNA clone UI-H-DF1-auh-i-18-0-UI 3', mRNA sequence [CA436475]"	hs|chr19:47334133-47334192	CTGCCTGCTCTATTTTTATAAACATTTTGTCCTGTATAAACCTTCCCAAAGGCCATAATA	coding
CUST_H6L_58262	2.2926154	1.1969943	2.2926154	up	36.571136	70.38335	5.0881605	6.285155	P	P	NONHSAT197252					hs|chr3:084417938-084417997	TATATTGCCTAACCCTGATCTCTCCTTGTGCTAAGGTGGATACCCAGGGAGAATGTAATG	noncoding																NONHSAT197252.1
A_33_P3420900	3.8244889	1.935267	3.8244889	up	4.8772984	14.131579	2.1276174	4.0628843	A	P	NM_212555	399967	PATE2	C11orf38|PATE-M|UNQ3112	"Homo sapiens prostate and testis expressed 2 (PATE2), mRNA [NM_212555]"	hs|chr11:125646250-125646191	TTTTCCTTGGATACACACTAACCCTGGTGTTTCTGTCCTTATAAGGCTGACTGCACCCTA	coding	ENST00000358524
A_21_P0011084	-4.6848073	-2.2279897	4.6848073	down	243.19473	47.506298	7.971755	5.7437654	P	P	TCONS_l2_00006125		XLOC_l2_003293		"BROAD Institute lincRNA (XLOC_l2_003293), lincRNA [TCONS_l2_00006125]"	hs|chr12:9552468-9552409	TCTTCAAAGCTTGAAAACAAGGGCCAAGTGATGAAGACTGAAGTCAAGAATGACCATGTT	noncoding
A_33_P3303066	-4.6233835	-2.208949	4.6233835	down	3806.1768	928.4649	11.941993	9.733044	P	P	NM_017797	55643	BTBD2		"Homo sapiens BTB (POZ) domain containing 2 (BTBD2), mRNA [NM_017797]"	hs|chr19:1986041-1985982	AGACCTTGCGTTCCTTTTGTTCCTGTCCGTTTATCAGGACACGGGCCCCACCTGTCACGT	coding/noncoding	ENST00000592895															NONHSAT180056.1
A_23_P168868	2.053857	1.0383358	2.053857	up	1800.4172	4419.1885	10.898767	11.937103	P	P	NM_014754	9791	PTDSS1	LMHD|PSS1|PSSA	"Homo sapiens phosphatidylserine synthase 1 (PTDSS1), transcript variant 1, mRNA [NM_014754]"	hs|chr8:97346598-97346657	TTTTACATCGGGTTTGTTCTCCTTCCATGGTGTGTTGCTGACATTGTCACTGAGTCCCAT	coding/noncoding	ENST00000337004															NONHSAT216122.1
CUST_H6L_23060	8.120119	3.0215008	8.120119	up	2.379296	15.205211	1.146868	4.168369	A	P	lnc-MKKS-8:1					hs|chr20:9749804-9749745	TAGATTTGCTGTGCTGTACTTTTGATTAGTCAGAAGTTCGGCCTAGTAAGTTAGAACTCT	noncoding				lnc-MKKS-8:1												NONHSAT078567.2
A_33_P3321372	6.419568	2.6824763	6.419568	up	17.241909	91.36833	3.9562757	6.638752	P	P	ENST00000276974				contactin associated protein-like 3B [Source:HGNC Symbol;Acc:HGNC:32035] [ENST00000276974]	hs|chr9:43819620-43819679	ATGGGTTGCAGGACCAAAACCTGAAAATATCTCTGACTGTGTGTCACCAGACCACACAAT	coding	ENST00000276974
A_33_P3375665	-2.1794899	-1.1239905	2.1794899	down	161.68289	66.77763	7.336506	6.2125154	P	P	NM_001455	2309	FOXO3	AF6q21|FKHRL1|FKHRL1P2|FOXO2|FOXO3A	"Homo sapiens forkhead box O3 (FOXO3), transcript variant 1, mRNA [NM_001455]"	hs|chr6:109005888-109005947	TTGCCTTGTGTATTCCACTTAAAACCGTAATCTAGTTTGTAAAAGAGATGGTGACGCATG	coding/noncoding	ENST00000406360	NR_026718.1		lnc-LACE1-8:1												NONHSAT114357.2
CUST_H6L_14542	-2.902321	-1.5372071	2.902321	down	266.95248	87.386696	8.113785	6.5765777	P	P	NONHSAT017372					hs|chr11:001016838-001016897	GATGTTGCAGTCATAGGACCTGTGGAAGAGATGGGACTGCTCCCTGTAGGTGGGGAGTGT	noncoding
CUST_H6L_32897	2.8318207	1.50173	2.8318207	up	668.3392	2289.4521	9.482505	10.984235	P	P	NM_002157	3336	HSPE1	CPN10|EPF|GROES|HSP10	"Homo sapiens heat shock 10kDa protein 1 (HSPE1), mRNA [NM_002157]"	hs|chr2:198367766-198367825	GGAGAGATTCAACCAGTTAGCATGAAAGTTGGAGATAAAGTTCTTCTCCCAGAACATGGA	coding/noncoding																NONHSAT143697.2
A_33_P3264926	4.2701025	2.0942707	4.2701025	up	101.82591	442.8535	6.6357803	8.730051	P	P	NM_015589	23034	SAMD4A	SAMD4|SMAUG|SMAUG1|SMG|SMGA	"Homo sapiens sterile alpha motif domain containing 4A (SAMD4A), transcript variant 1, mRNA [NM_015589]"	hs|chr14:55251276-55251335	AACCTGACATCAACAACAGGCTGGAGTCGTTGTGCCTCAGTATGACCGAACACGCCCTGG	coding	ENST00000554335
CUST_H6L_00015	-4.1656394	-2.058538	4.1656394	down	10.045507	2.1500418	3.1537066	1.0951685	P	A	ENST00000469127				deleted in lymphocytic leukemia 1 (non-protein coding) [Source:HGNC Symbol;Acc:13747] [ENST00000469127]	hs|chr13:50867617-50964340	CCCAAATGAGCAGGATTGCTTTTGCTTTCAAAAGAGTGATACCTGGAGCACAGGTATTCT	noncoding				DLEU1:27
A_22_P00016891	2.2579389	1.1750064	2.2579389	up	40.172836	76.915375	5.229431	6.4044375	P	P	ENST00000553760					hs|chr14:83123981-83124040	ATAGGTCCCTGCAGTGTATTTTAACAGTAGTGGAAACTAAAGTTTTGGTGTAATGTGTTT	noncoding	ENST00000553760			lnc-TSHR-5:3												NONHSAT038086.2
A_33_P3402868	-2.7955005	-1.4831066	2.7955005	down	41.878788	11.822461	5.289524	3.8064175	P	A	NM_000836	2906	GRIN2D	EB11|GluN2D|NMDAR2D|NR2D	"Homo sapiens glutamate receptor, ionotropic, N-methyl D-aspartate 2D (GRIN2D), mRNA [NM_000836]"	hs|chr19:48948128-48948187	TTCCCACTCTCTTATTCCACATTGCAGTGTTTGGAATAAACCATGTTTTTATGCCTCCTC	coding	ENST00000263269
CUST_H6C_20019	2.0407698	1.0291135	2.0407698	up	16.254353	25.725534	3.868284	4.8973975	P	P	hsa_circ_0084799						CTTAAACTGAAAAATTCACGCCCACCGAATATGGACGTACTCCCCGACGATAGGGAAATA	circRNA					chr8	79609641	79610748	+	1107	200	"H1hesc, Gm12878, Ag04450, A549, Sknshra"	"ANNOTATED, CDS, coding, INTERNAL, OVCODE, OVEXON"	NM_016010	FAM164A	Salzman2013
A_23_P204885	-12.33238	-3.6243794	12.33238	down	32.305046	2.381648	4.901761	1.2773817	P	A	NM_022843	64881	PCDH20	PCDH13	"Homo sapiens protocadherin 20 (PCDH20), mRNA [NM_022843]"	hs|chr13:61984425-61984366	ATCATATTAAAAGTGAATTCTTCTAGAGGCTTGTGTACACTACTGGTTGTTTTAGTTGGG	coding	ENST00000409186
A_22_P00016415	2.6993659	1.4326205	2.6993659	up	163.38518	461.5401	7.3531375	8.785758	P	P	NM_012091	23536	ADAT1	HADAT1	"Homo sapiens adenosine deaminase, tRNA-specific 1 (ADAT1), transcript variant 1, mRNA [NM_012091]"	hs|chr16:75637056-75636997	AAAGTGGAACTCTTCAGATCATTCCAGAAGCTGCTAAGCAGAATTGCAAGGGACAAGTGG	coding/noncoding	ENST00000307921|ENST00000564489
A_23_P23611	-8.348127	-3.0614526	8.348127	down	19.676332	2.1402137	4.150523	1.0890706	P	A	NM_001008219	278	AMY1C	AMY1	"Homo sapiens amylase, alpha 1C (salivary) (AMY1C), mRNA [NM_001008219]"	hs|chr1:104207021-104207080	AAATTAATGGCAACTGCACAGGCATTAAAATCTACGTTTCTGATGATGGCAAAGCTCATT	coding	ENST00000494409
CUST_H6L_07204	-2.0372846	-1.0266476	2.0372846	down	55.15233	22.00907	5.708651	4.6820035	P	P	lnc-MED13L-5:1					hs|chr12:116395800-116395741	TTCGTATACTGCCCTTGCAAAATCTCTCATTAAAAATGGTTAAACCCCAGGACTTGGCAG	noncoding				lnc-MED13L-5:1
A_33_P3618561	-3.5070055	-1.8102397	3.5070055	down	13.83156	3.017358	3.6342216	1.8239819	P	A	BC034282	730961	LOC730961		Homo sapiens cDNA clone IMAGE:4826905. [BC034282]	hs|chr5:133563450-133563509	GGAATGAATAAGGAAAAAATCATCACTTAGTGCCCGTGATTATAAAGCCATACCCAAAAA	coding
CUST_H6L_49794	3.0506165	1.6091008	3.0506165	up	18.32145	44.469223	4.043157	5.652258	P	P	NONHSAT179158					hs|chr18:060162897-060162956	TTCTGGGATCTAGAACAAAAGAAACAAAAATCCCTGGCTGTGGGGAGCTCATGTTGTACC	noncoding																NONHSAT179158.1
CUST_H6L_24640	4.2353587	2.0824842	4.2353587	up	1124.92	5764.9927	10.239109	12.321593	P	P	NM_001660	378	ARF4	ARF2	"Homo sapiens ADP-ribosylation factor 4 (ARF4), mRNA [NM_001660]"	hs|chr3:57557474-57557415	AAGATCCAAAACACTACTCAGCTCTCTTGCACTGAGGAAATTTTTCCCCCTACATTGACT	coding
A_21_P0014042	8.781052	3.1343937	8.781052	up	110.81745	1052.9813	6.762394	9.896788	P	P	NM_001135844	10326	SIRPB1	CD172b|SIRP-BETA-1	"Homo sapiens signal-regulatory protein beta 1 (SIRPB1), transcript variant 3, mRNA [NM_001135844]"	hs|chr20:1592152-1592093	TCACAAAGAGAAACAACATGGACTTTTCCATCCGCATCAGTAACATCACCCCAGCAGATG	coding	ENST00000381596
CUST_H6L_17930	-2.8737857	-1.5229526	2.8737857	down	28.144827	7.5603933	4.691004	3.1680512	P	A	ENST00000555537	91754	NEK9	NERCC|NERCC1|Nek8	NIMA-related kinase 9 [Source:HGNC Symbol;Acc:18591] [ENST00000555537]	hs|chr14:75563714-75563655	AAATGTCCTGAAGAAGCCATTTCTGTAAGTCTTGTAATGGTCAAGGATGCCATGCCTAGT	coding
A_23_P401774	4.3635464	2.1255012	4.3635464	up	7.53509	25.09793	2.7377982	4.8632994	P	P	NM_018712	55531	ELMOD1		"Homo sapiens ELMO/CED-12 domain containing 1 (ELMOD1), transcript variant 1, mRNA [NM_018712]"	hs|chr11:107537312-107537371	GTTTGGAATTATGATTGTAGTCTGTTGAATAGTATTTACCATGGCATTTCATACCCATGG	coding	ENST00000265840
A_23_P67312	-2.4488537	-1.2921066	2.4488537	down	149.00282	53.760834	7.211585	5.9194784	P	P	NM_003437	7695	ZNF136	pHZ-20	"Homo sapiens zinc finger protein 136 (ZNF136), mRNA [NM_003437]"	hs|chr19:12299216-12299274	CAAAAGAGAAAAGCTCTTGAATATAAGCAATGTCCACACGTTTTTAGCCAGCCCACATGC	coding	ENST00000464860
A_23_P345830	2.0375755	1.0268536	2.0375755	up	96.39632	184.92274	6.5516224	7.578476	P	P	NM_014929	22868	FASTKD2	KIAA0971	"Homo sapiens FAST kinase domains 2 (FASTKD2), transcript variant 3, mRNA [NM_014929]"	hs|chr2:207656439-207656498	GGAAGATGCAGTCACATTTTTGAAGACTAAAATCTATTCAGTAGAAGCTCTTCCTGTTGC	coding/noncoding	ENST00000403094															NONHSAT183448.1
CUST_H6L_31135	-2.9487653	-1.560111	2.9487653	down	144.72748	43.063107	7.168192	5.608081	P	P	lnc-PTPDC1-7:5					hs|chr9:096942021-096942080	TCCATTTTTGTAAACACTTGTGTGACTTTGTACAGACAATTAACTGCTCAGGATCACCCT	noncoding				lnc-PTPDC1-7:5												NONHSAT133300.2
CUST_H6L_32005	-2.323259	-1.21615	2.323259	down	29.3938	9.814615	4.7572956	3.5411456	P	A	ENST00000473662	9949	AMMECR1	AMMERC1	"Alport syndrome, mental retardation, midface hypoplasia and elliptocytosis chromosomal region gene 1 [Source:HGNC Symbol;Acc:467] [ENST00000473662]"	hs|chrX:109462816-109462757	GGCTCCATGTCATGAGAAAAGCACTGTAGCCTGATCTTCACTTATGTTTTAGGTATTTGA	coding
A_33_P3392466	2.5325775	1.3406065	2.5325775	up	8.630658	16.405325	2.9312856	4.271892	P	P	AK130729	100128077	LOC100128077		"Homo sapiens cDNA FLJ27219 fis, clone SYN04207. [AK130729]"	hs|chr9:132253830-132253889	ATGGGGCATTTTACCCCATATGCAGAGATGAGAAACAGAGGCCCAAGGAGGGAAGGGACT	noncoding																NONHSAT135079.2
CUST_H6L_12281	2.8766625	1.524396	2.8766625	up	511.16876	1770.9023	9.084471	10.608867	P	P	NM_001256399	64834	ELOVL1	CGI-88|Ssc1	"Homo sapiens ELOVL fatty acid elongase 1 (ELOVL1), transcript variant 2, mRNA [NM_001256399]"	hs|chr1:43830315-43830256	ATCTTTATTCTCCGAAAGAAAGACGGGCAGGTGACCTTCCTACATGTCTTCCATCACTCT	coding
A_33_P3391076	2.0105221	1.0075703	2.0105221	up	263.85944	583.5784	8.095405	9.102975	P	P	NM_207304	10150	MBNL2	MBLL|MBLL39|PRO2032	"Homo sapiens muscleblind-like splicing regulator 2 (MBNL2), transcript variant 3, mRNA [NM_207304]"	hs|chr13:97999137-97999196	TGATCGACACAAGTGACAACACCGTAACCGTTTGTATGGATTACATAAAGGGGCGTTGCA	coding	ENST00000469707
CUST_H6L_45470	2.302317	1.2030864	2.302317	up	12.56986	22.20486	3.4906597	4.693746	P	P	NONHSAT171365					hs|chr15:022784139-022784198	CCTTATGTGACTTGATGGAAATGAGACTAGGATGCCCTGTGGGATGTAGTAAATCACTGA	noncoding																NONHSAT171365.1
CUST_H6L_40452	3.6053007	1.8501196	3.6053007	up	42.03231	133.48665	5.2961283	7.146248	P	P	NONHSAT162263					hs|chr12:056957334-056957393	CCCAATTAGGAATGTTGGAAAAATGGCAAGAGTGCACAGATGTCCAGCTCAAAAAATAAT	noncoding																NONHSAT162263.1
CUST_H6L_19765	-4.598666	-2.2012155	4.598666	down	19.204004	3.2154655	4.114684	1.9134686	P	A	NM_134268	114757	CYGB	HGB|STAP	"Homo sapiens cytoglobin (CYGB), mRNA [NM_134268]"	hs|chr17:74524301-74524242	TCCACATCACCATCTAGAGTATCACGCACACATCTACCATATATACAGATATATTCTATA	coding/noncoding				lnc-RHBDF2-2:1
CUST_H6L_29952	8.374948	3.06608	8.374948	up	79.565	687.10284	6.2557135	9.321794	P	P	ENST00000515225	10395	DLC1	ARHGAP7|HP|STARD12|p122-RhoGAP	deleted in liver cancer 1 [Source:HGNC Symbol;Acc:2897] [ENST00000515225]	hs|chr8:12968295-12958265	AGAGCATGATTTTTTGGACAGAGATGCCATTGAGGCTCTATGCAGAGTGACGATTCAGAC	noncoding				lnc-LONRF1-8:1
CUST_H6L_39917	2.273467	1.1848941	2.273467	up	3.317848	5.7626567	1.5918002	2.7766943	A	P	NONHSAT161368					hs|chr11:087120719-087120778	GGAGTAGGTGTAGCCTTAAAAACGTGCTGTTGGCATTTTTGTTTGTTTTTCTAAGTGCAT	noncoding																NONHSAT161368.1
CUST_H6L_60451	-36.076797	-5.1729994	36.076797	down	90.31943	2.382433	6.4512095	1.2782104	P	A	NONHSAT201088					hs|chr4:032241647-032241706	CCATAGAGCAGACTTTTAACACACAATGTGCTCATTGGCTTTGCTCATCATCGTTTCCTC	noncoding																NONHSAT201088.1
A_33_P3229335	-2.4469314	-1.2909737	2.4469314	down	1201.6481	559.506	10.338156	9.047182	P	P	NM_175055	128312	HIST3H2BB	H2Bb	"Homo sapiens histone cluster 3, H2bb (HIST3H2BB), mRNA [NM_175055]"	hs|chr1:228646192-228646251	AGTACACCAGCTCCAAGTGAGGCGTTCCTCGGCGTCCTGAACCCAAAGGCTCTTTTCAGA	coding	ENST00000620438
CUST_H6L_20884	-6.603361	-2.7232006	6.603361	down	17.550718	2.359818	3.9802487	1.2570481	P	A	ENST00000600026	8425	LTBP4	ARCL1C|LTBP-4|LTBP4L|LTBP4S	latent transforming growth factor beta binding protein 4 [Source:HGNC Symbol;Acc:6717] [ENST00000600026]	hs|chr19:41099046-41105120	GGATTATCAGAGAATCTGGAACACAAATGGGAGACGTAAAAGCGTTGCTGTTTGTCGCTG	noncoding				lnc-LTBP4-1:1
A_33_P3315243	-3.1173737	-1.6403311	3.1173737	down	10.399332	2.5709465	3.2057004	1.5653692	P	A	NM_001164257	92340	PRR29	C17orf72	"Homo sapiens proline rich 29 (PRR29), transcript variant 2, mRNA [NM_001164257]"	hs|chr17:62080413-62080472	ACCCCAGTTGCAGAGATGAGTGGTGAATGGTGTCTGCATTAAAATTATTATCTGGAAAAA	coding	ENST00000582530
CUST_H6L_70139	-2.0574546	-1.0408607	2.0574546	down	17.32703	6.36696	3.963548	2.9226873	P	A	NONHSAT218264					hs|chr8:059703025-059703084	TCTTGGTTCAGATGATACATGATCTGGCTTTTGGGCTCAGGCTTCTTGACACTGAATCTG	noncoding																NONHSAT218264.1
A_21_P0009605	7.2011247	2.8482223	7.2011247	up	2.5223548	14.195695	1.2212654	4.0694876	A	P	lnc-PIK3C3-2:2					hs|chr18:37237486-37237545	TACATGTTTCTCAGTACTTAAATATGGAGTCAGAATTCTTTCACCACCGTGGGACTCCCA	noncoding				lnc-PIK3C3-2:2												NONHSAT059027.2
A_33_P3369029	-6.7555532	-2.756074	6.7555532	down	453.5495	63.802036	8.9063835	6.1503096	P	P	NR_033738	440300	LOC440300		"Homo sapiens chondroitin sulfate proteoglycan 4 pseudogene (LOC440300), non-coding RNA [NR_033738]"	hs|chr15:84860783-84860842	AATGGATGTGGGACCAGTGCACACAGATGCCACCCTACAAGTGACCATTGCCCTAGAGGG	noncoding	ENST00000456932	NR_033738.1
A_33_P3358208	10.017161	3.3244019	10.017161	up	2.394472	19.06141	1.1544123	4.478814	A	P	NM_013358	29943	PADI1	HPAD10|PAD1|PDI|PDI1	"Homo sapiens peptidyl arginine deiminase, type I (PADI1), mRNA [NM_013358]"	hs|chr1:17572442-17572501	GTTCTGGGTGACCAGTCACCTACTTTCTGATCAATAAAAATGTCGACATGCATTTCTTAC	coding	ENST00000375471
CUST_H6L_50187	-199.56734	-7.640732	199.56734	down	425.2359	2.26839	8.813938	1.1732062	P	A	NONHSAT179978					hs|chr19:057005626-057005673	CAACCAACTCATTCCCGGATAAGGAAGAAGAGAGTGTCACCTACTTCATGTACAACGTTG	noncoding																NONHSAT179978.1
A_23_P17275	-2.8933954	-1.5327635	2.8933954	down	73.91727	20.963383	6.1470485	4.614285	P	P	NM_016544	51277	DNAJC27	RBJ|RabJS	"Homo sapiens DnaJ (Hsp40) homolog, subfamily C, member 27 (DNAJC27), transcript variant 1, mRNA [NM_016544]"	hs|chr2:25180014-25179955	CTGTGTAGATGAAAGTGAAGGACGTCTTTGGGCTGAAAGCAAAGGGTTCCTGTACTTTGA	coding	ENST00000380809
CUST_H6L_44100	-3.3979983	-1.7646852	3.3979983	down	13.063309	2.936403	3.5482798	1.7835946	P	A	lnc-EML1-5:1					hs|chr14:100542472-100542531	ATTACTTGAGGAGTAGCAGAAAAGACATCTTAATTGGCCCAATGTCATGGGGATGCTTTC	noncoding				lnc-EML1-5:1												NONHSAT168927.1
CUST_H6L_66661	2.2413976	1.1643987	2.2413976	up	97.7114	208.34439	6.5720963	7.736495	P	P	NONHSAT211576					hs|chr7:002834714-002834773	CATTTTCAGAATACTGCCAAGGAATGCCAAGCTTATCTCGTGCATCAACAAGAACCCTTG	noncoding																NONHSAT211576.1
CUST_H6L_12460	2.999979	1.5849524	2.999979	up	14.325018	33.71087	3.6868424	5.271795	P	P	lnc-ITGB3BP-12:1					hs|chr1:065304988-065304929	TCTGATCCAATACTAGCCAGGGTATTTCATTTTCTAGTTGTCTAAATCAAAGTGGCAAGT	noncoding				lnc-ITGB3BP-12:1												NONHSAT151735.1
A_22_P00002556	-2.3538492	-1.2350218	2.3538492	down	21.305847	6.8864255	4.270638	3.0356162	P	P	XR_109455				"PREDICTED: Homo sapiens uncharacterized LOC100506629 (LOC100506629), misc_RNA [XR_109455]"	hs|chr17:30837246-30837187	GCAAGAGCTAGAACAGCATTTTAGGGTGGAAACTAAATGGAATGGAGGCGCAAATGCTGT	noncoding	ENST00000578408			lnc-C17orf75-3:1
A_32_P146113	-2.1969688	-1.1355144	2.1969688	down	7.148573	2.5457985	2.661159	1.5256447	P	A	NM_145028	221481	ARMC12	C6orf81	"Homo sapiens armadillo repeat containing 12 (ARMC12), transcript variant 1, mRNA [NM_145028]"	hs|chr6:35706205-35706264	GCTGGATGACAAGGACAACAGTGTCAAAACCCAAGCTCTGAATACACTTAAAGCTTTCTC	coding	ENST00000471400
CUST_H6L_37644	-19.40677	-4.278488	19.40677	down	49.425655	2.365187	5.5406847	1.2621963	P	A	NONHSAT157361					hs|chr10:097839108-097839049	CTTCTAGCCAAAGACTTGTTATTGGGGTTCTTTCGATCGCTGGAAACAACTAGGGAAAAA	noncoding																NONHSAT157361.1
CUST_H6L_63672	2.0829911	1.0586567	2.0829911	up	50.51186	90.75555	5.572237	6.6308937	P	P	NONHSAT206245					hs|chr5:114518621-114518680	AGACCAGCAATATTAAAGGGTCCCTTGCTGTGGAAAATCTGCTAATTGCCAACTTTCATC	noncoding																NONHSAT206245.1
A_23_P77590	2.1313581	1.091773	2.1313581	up	521.498	1313.9272	9.113695	10.205468	P	P	NM_018052	55697	VAC14	ArPIKfyve|TAX1BP2|TRX	"Homo sapiens Vac14 homolog (S. cerevisiae) (VAC14), mRNA [NM_018052]"	hs|chr16:70721600-70721541	CCACCCAGTGGGGGGCTATAGCCTCAGAGACCACTCATCCTCTGGAATCAACCTCTTTCT	coding	ENST00000571759
A_23_P8281	2.212066	1.1453943	2.212066	up	143.91309	319.86887	7.1592255	8.30462	P	P	NM_000416	3459	IFNGR1	CD119|IFNGR|IMD27A|IMD27B	"Homo sapiens interferon gamma receptor 1 (IFNGR1), mRNA [NM_000416]"	hs|chr6:137518937-137518878	CTTTACATCCAGATAGGTTACCAGTAACGGAACAGTATCCAGTACTCCTGGTTCCTAGGT	coding	ENST00000543628
CUST_H6L_08594	3.113349	1.6384673	3.113349	up	20.280382	50.565647	4.195585	5.834052	P	P	NM_001287505	6744	SSFA2	CS-1|CS1|KRAP|SPAG13	"Homo sapiens sperm specific antigen 2 (SSFA2), transcript variant 5, mRNA [NM_001287505]"	hs|chr2:182758482-182758541	TCTCCCAGTTTTCAGATAAGCCTTAGATATTAGATACTTCACTCAAAGTATGGATCAAGA	coding/noncoding				lnc-PPP1R1C-4:2
A_23_P371865	-2.2452228	-1.1668587	2.2452228	down	47.890797	17.002361	5.4904103	4.3235517	P	P	NM_152342	124359	CDYL2	PCCP1	"Homo sapiens chromodomain protein, Y-like 2 (CDYL2), mRNA [NM_152342]"	hs|chr16:80637874-80637815	TTAGATCGGGTGTCAGAGGACGACCAATCTTAGGGAATTTCCAGACCAATGAGCAAAATG	coding	ENST00000570137
A_33_P3396591	-2.2554543	-1.173418	2.2554543	down	368.80814	164.82758	8.600256	7.426838	P	P	NM_001271168	64773	PCED1A	C20orf81|FAM113A|bA12M19.1	"Homo sapiens PC-esterase domain containing 1A (PCED1A), transcript variant 2, mRNA [NM_001271168]"	hs|chr20:2819902-2819843	ACAAGGACCTGGTGCTCTTGCTCCAGAAAGACTCACTGCTCACAGCTGCCCAGCTGAAAG	coding	ENST00000448755
CUST_H6L_15525	-2.1440916	-1.1003666	2.1440916	down	108.4405	43.76113	6.7304087	5.630042	P	P	ENST00000441886	23705	CADM1	BL2|IGSF4|IGSF4A|NECL2|Necl-2|RA175|ST17|SYNCAM|TSLC1|sTSLC-1|sgIGSF|synCAM1	cell adhesion molecule 1 [Source:HGNC Symbol;Acc:5951] [ENST00000441886]	hs|chr11:115061396-115061337	TTTAATTAACGCAGGAGAGGACAAGTTACCTTTGGGATTGTACTAAAGCCCCTCTGTTCA	coding
CUST_H6L_26002	-29.906391	-4.902382	29.906391	down	72.96765	2.324285	6.1258974	1.2235154	P	A	NM_014883	10144	FAM13A	ARHGAP48|FAM13A1	"Homo sapiens family with sequence similarity 13, member A (FAM13A), transcript variant 1, mRNA [NM_014883]"	hs|chr4:89653335-89653276	GTCAGAAGACGATAGCAATGTGAAGCCAGACTTCATGGTCACTCTGAAAACCGATTTCAG	coding/noncoding																NONHSAT097379.2
CUST_H6L_59348	5.3482738	2.4190733	5.3482738	up	3.892338	15.91322	1.8112953	4.2303686	A	P	lnc-PRDM8-8:1					hs|chr4:080716577-080716636	TTTATGGCGGTGTTTATCTGTCAGTCAGTCAGCTACTGTTTATTGAGGGCCCACAGAATA	noncoding				lnc-PRDM8-8:1												NONHSAT198760.1
A_33_P3340639	-3.3529932	-1.7454495	3.3529932	down	14.25061	3.261844	3.6800835	1.934634	P	A	ENST00000369425	57678	GPAM	GPAT|GPAT1	"glycerol-3-phosphate acyltransferase, mitochondrial [Source:HGNC Symbol;Acc:HGNC:24865] [ENST00000369425]"	hs|chr10:113913749-113913690	GGCCTTTTGTGAGGGACTGTTTGTGACTTTATTCTAAGTCATTTTAGAGTATAGTTATGT	coding	ENST00000369425
CUST_H6L_52595	-10.995867	-3.4588895	10.995867	down	27.38584	2.287824	4.6487937	1.1899042	P	A	NONHSAT186522					hs|chr2:240817685-240817626	AGAATTGTGTATCAGTGCAGTCACACAGCATGCACGCCTTTCTTTATTTGTTAGTCTTAA	noncoding																NONHSAT186522.1
CUST_H6C_01301	3.7410743	1.9034526	3.7410743	up	5.113601	14.443362	2.1911829	4.0946355	A	P	hsa_circ_0002980						ATCTCCGGGTTCTATGGTCATGGGATATCAATATTTCAGAGGAAACGACTACCACAGTCC	circRNA					chr7	141336759	141349133	+	12374	378	"Hs68_RNase, Hs68_control, K562, Hepg2, H1hesc, Gm12878, Bj, Ag04450, A549, Sknshra"	"ANNOTATED, CDS, coding, INTERNAL, OVCODE, OVEXON"	NM_018238	AGK	"Jeck2013, Salzman2013"
A_23_P81683	3.0701568	1.6183124	3.0701568	up	3.7278907	8.705679	1.749666	3.3679783	A	P	NM_148963	222545	GPRC6A	GPCR|bA86F4.3	"Homo sapiens G protein-coupled receptor, class C, group 6, member A (GPRC6A), transcript variant 1, mRNA [NM_148963]"	hs|chr6:117113715-117113656	TACTTCATAGCTTGGATCACATTCATCCCTATCTATGCTACCACATTTGGCAAATATGTA	coding	ENST00000368549
A_23_P255653	2.011101	1.0079856	2.011101	up	129.66208	255.20654	6.9967246	8.00471	P	P	NM_003844	8797	TNFRSF10A	APO2|CD261|DR4|TRAILR-1|TRAILR1	"Homo sapiens tumor necrosis factor receptor superfamily, member 10a (TNFRSF10A), mRNA [NM_003844]"	hs|chr8:23049312-23049253	GATGGAAGAGAGACATGCAAAAGAGAAGATTCAGGACCTCTTGGTGGACTCTGGAAAGTT	coding	ENST00000613472
CUST_H6L_50047	3.835589	1.9394481	3.835589	up	6.9491115	20.189432	2.6213162	4.5607643	A	P	NONHSAT179633					hs|chr19:031278120-031278179	GCAGGGATGTGCTTCTCTTCTGTTCGCTTAAGACCTCAAACTGAAAAAATATGAGGGTGG	noncoding																NONHSAT179633.1
A_23_P1863	2.1430671	1.099677	2.1430671	up	3.1430387	5.20889	1.5300318	2.6297088	A	P	NM_001005323	390181	OR5AK2		"Homo sapiens olfactory receptor, family 5, subfamily AK, member 2 (OR5AK2), mRNA [NM_001005323]"	hs|chr11:56756469-56756528	CTTCATTGTATTCCTTCTCATCTATGTGACCTCCATAATGGGTAATAGTGGAATAATCTT	coding	ENST00000326855
CUST_H6L_11366	-7.6874943	-2.9425135	7.6874943	down	19.16205	2.263004	4.111065	1.1685516	P	A	ENST00000514858	353497	POLN	POL4P	polymerase (DNA directed) nu [Source:HGNC Symbol;Acc:18870] [ENST00000514858]	hs|chr4:2080427-2080368	TGTTTTGTGAACGTGATTTGTTCTTCCAGGAGTAATGTGAAAGGCTGTGGATGGCGTCTG	noncoding				lnc-WHSC2-4:1
A_23_P137391	2.3545117	1.2354279	2.3545117	up	10729.957	29002.387	13.423048	14.658476	P	P	NM_001428	2023	ENO1	ENO1L1|MPB1|NNE|PPH	"Homo sapiens enolase 1, (alpha) (ENO1), transcript variant 1, mRNA [NM_001428]"	hs|chr1:8924113-8924054	GGAGCTTGGCAGAAGTTCACAGCCAGTGCAGGAATCCAGGTAGTGGGGGATGATCTCACA	coding	ENST00000464920
A_23_P153086	4.5701356	2.192237	4.5701356	up	306.35162	1648.2201	8.316882	10.509119	P	P	NM_024805	79863	RBFA	C18orf22|HsT169	"Homo sapiens ribosome binding factor A (putative) (RBFA), transcript variant 1, mRNA [NM_024805]"	hs|chr18:77806254-77806313	GCTCTTCTGCTACTTCAACATTTTCTAGCTTTTCCGTGTATCTAAACACAATTTGCTACA	coding	ENST00000593019
CUST_H6L_62168	-2.135438	-1.094532	2.135438	down	530.0876	262.82507	9.136283	8.041751	P	P	NONHSAT203953						GCCCCCTTCAGAAGAGAAATTCTCTAAGGCATTAAAAACTGTATCACAGACACATGAATA	noncoding																NONHSAT203953.1
A_24_P82106	6.073456	2.6025176	6.073456	up	57.650253	337.98245	5.774628	8.377146	P	P	NM_004995	4323	MMP14	MMP-14|MMP-X1|MT-MMP|MT-MMP 1|MT1-MMP|MT1MMP|MTMMP1|WNCHRS	"Homo sapiens matrix metallopeptidase 14 (membrane-inserted) (MMP14), mRNA [NM_004995]"	hs|chr14:23315791-23315850	GGACTGCCAAGCCACCCTAAGACCTTGGGAGGAAAACTCAGAGAGGGTCTTCGTTGCTCA	coding	ENST00000311852
A_21_P0002067	2.6101205	1.3841164	2.6101205	up	6.1685376	12.06535	2.4512522	3.8353686	A	P	lnc-REG1B-4:1					hs|chr2:78826224-78825040	CAGCATCTAATTGGGCTGTTGCATTTCTTACTATAAGGCTTCCTGCAGTGTATCTAGCGT	noncoding				lnc-REG1B-4:1												NONHSAT071852.2
CUST_H6L_60871	2.8050363	1.4880195	2.8050363	up	15.326199	33.69113	3.7828293	5.2708488	P	P	NONHSAT201524					hs|chr4:113416973-113417032	CCCGGCCAATTGTTTCAACTGCTTCTCAATTCAAATTCCATCCTTCATGATTTCTAAAAC	noncoding																NONHSAT201524.1
A_33_P3283900	6.140533	2.6183639	6.140533	up	18.953112	96.39989	4.0943856	6.7127495	P	P	NM_004937	1497	CTNS	CTNS-LSB|PQLC4	"Homo sapiens cystinosin, lysosomal cystine transporter (CTNS), transcript variant 2, mRNA [NM_004937]"	hs|chr17:3566287-3566346	GATGCGAATTAGTAAAAGCTAAATTCAAAAGTAGAATGGGCATCTCCAAAGAGTACGATA	coding/noncoding		NR_037928.1		lnc-CTNS-1:1												NONHSAT145018.2
CUST_H6L_26110	-4.023372	-2.0084052	4.023372	down	10.0772295	2.238708	3.158634	1.1502286	P	A	ENST00000426472	80216	ALPK1	8430410J10Rik|LAK	alpha-kinase 1 [Source:HGNC Symbol;Acc:20917] [ENST00000426472]	hs|chr4:113237006-113273872	TGGGTGGTTGAATTCATAAATGTGAAATGCACAGATACAAAAGGCCAACTGTATATTTGT	noncoding				lnc-ALPK1-2:5
CUST_H6L_32104	-2.7465293	-1.4576097	2.7465293	down	91.74144	28.048119	6.475678	5.0180683	P	P	lnc-USP26-3:1					hs|chrX:132041392-132041333	GCCACAGCTCTTTCTGTTGCCCAAAATTTCCATATCTTGGTTTGGCTGTTAAACTCATAG	noncoding				lnc-USP26-3:1												NONHSAT138574.2
CUST_H6L_28561	-7.8984694	-2.981573	7.8984694	down	19.693613	2.264869	4.151889	1.1703159	P	A	BC030588	2070	EYA4	CMD1J|DFNA10	"Homo sapiens eyes absent homolog 4 (Drosophila), mRNA (cDNA clone IMAGE:4824107). [BC030588]"	hs|chr6:133569936-133569995	GCTTCTAGTAGGTAACTTAAGCATGCAAACCTCAATAAACCTGTCAAGAACGGCAAAAAA	coding
CUST_H6L_73404	4.3158784	2.1096542	4.3158784	up	4.646476	15.24699	2.0623806	4.1720347	A	P	NONHSAT224024					hs|chrX:088071534-088071593	GGGCAAATGGTTTACTGAGAGGAAAGAAGTTTAGGGCATGGCTCCATCTACTATTATTTT	noncoding																NONHSAT224024.1
CUST_H6L_10515	-8.083902	-3.0150518	8.083902	down	151.13222	15.767378	7.231983	4.2169313	P	P	XM_005273483	29942	PURG	PURG-A|PURG-B	"PREDICTED: Homo sapiens purine-rich element binding protein G (PURG), transcript variant X1, mRNA [XM_005273483]"	hs|chr8:30885871-30885812	TGATCCCGTGCATGCATATGTTTGTGTTGGAACTGTTGTTGTAACAGGTTTCCATTAAAT	coding/noncoding				lnc-TEX15-4:1												NONHSAT125900.2
CUST_H6L_20083	3.1507993	1.6557178	3.1507993	up	70.10391	205.93683	6.06565	7.721368	P	P	NM_020964	57724	EPG5	HEEW1|KIAA1632|VICIS	"Homo sapiens ectopic P-granules autophagy protein 5 homolog (C. elegans) (EPG5), mRNA [NM_020964]"	hs|chr18:43469801-43467852	TATTGTGGAAGCTGCTGTACATGCAGAAAACTTGATCACGGCCTTAGTGAATGCCTACAA	coding
CUST_H6L_32992	2.7380483	1.4531479	2.7380483	up	376.64093	1199.0526	8.629223	10.082371	P	P	ENST00000561972	1535	CYBA	p22-PHOX	"cytochrome b-245, alpha polypeptide [Source:HGNC Symbol;Acc:2577] [ENST00000561972]"	hs|chr16:88714496-88714437	ACAGCTGGGCGCTTCACCCAGTGGTACTTTGGTGCCTACTCCATGTATCCTTCCACCTGA	coding
CUST_H6L_64709	8.375179	3.0661201	8.375179	up	29.5436	224.54483	4.764682	7.830802	P	P	NONHSAT208348					hs|chr6:160102110-160102169	GCAGATGATGAAACAACATGGCAAATGTATGATGCTAAGCCAAATATACAAAAAGATCCC	noncoding																NONHSAT208348.1
A_23_P50418	-2.8008118	-1.4858451	2.8008118	down	185.4783	60.056656	7.554618	6.068773	P	P	NM_153358	163049	ZNF791		"Homo sapiens zinc finger protein 791 (ZNF791), mRNA [NM_153358]"	hs|chr19:12740183-12740240	AGAAAGCGAGATACAAGATGATTCATGTATAGTCAGGTACCACATAATCATGTTTCAGCA	coding	ENST00000343325
A_33_P3315190	8.045018	3.0080957	8.045018	up	341.61948	3255.4043	8.480953	11.489049	P	P	NM_001282666	9645	MICAL2	MICAL-2|MICAL2PV1|MICAL2PV2	"Homo sapiens microtubule associated monooxygenase, calponin and LIM domain containing 2 (MICAL2), transcript variant 5, mRNA [NM_001282666]"	hs|chr11:12281558-12281617	AATGCTTACAACTACTGCTACATGTACGAGCTCCTGAGCCTGGGGCTGCCACTCCTCTGG	coding	ENST00000379612
A_23_P16252	-131.68388	-7.040935	131.68388	down	282.76923	2.248904	8.1981735	1.1572386	P	A	NM_002257	3816	KLK1	KLKR|Klk6|hK1	"Homo sapiens kallikrein 1 (KLK1), mRNA [NM_002257]"	hs|chr19:51322506-51322447	GTCAGAGTGCTGTCTTATGTGAAGTGGATCGAGGACACCATAGCGGAGAACTCCTGAACG	coding	ENST00000301420
CUST_H6L_60289	-3.2237499	-1.6887398	3.2237499	down	75.91975	19.306793	6.185545	4.496805	P	P	NONHSAT200919					hs|chr4:004092393-004092452	TCACGTTTGTTTGCAGATATTGCCTAAAGTCCCTTGTGAATATTTAGGTCAGGGCTGTTT	noncoding																NONHSAT200919.1
A_24_P111996	48.730267	5.606746	48.730267	up	2.374115	99.3367	1.1442565	6.751003	A	P	NM_000410	3077	HFE	HFE1|HH|HLA-H|MVCD7|TFQTL2	"Homo sapiens hemochromatosis (HFE), transcript variant 1, mRNA [NM_000410]"	hs|chr6:26094484-26094543	GAGACAAAACTAGAGACTCAAAGAGGGAGTGCATTTATGAGCTCTTCATGTTTCAGGAGA	coding/noncoding	ENST00000397022															NONHSAT206980.1
CUST_H6L_47819	2.172973	1.1196702	2.172973	up	7.4718866	12.156378	2.725656	3.8453262	A	P	NONHSAT175787					hs|chr17:081068076-081068135	TTTTCATTCTTTCAAAACTGTCCTTATGTTTCCTGTGGAATGCCCTGGACTCAGGGTTTG	noncoding																NONHSAT175787.1
CUST_H6L_29043	2.331981	1.221556	2.331981	up	6.862036	11.96156	2.6014807	3.8230367	A	P	lnc-AMPH-8:1					hs|chr7:038335536-038335477	ATGAGCCATCTGACAAATATCACTTCAATAACAAGCCCCAGTTCGAGTTTGCTTAGGTGA	noncoding				lnc-AMPH-8:1												NONHSAT120172.2
A_23_P112061	-3.4979877	-1.8065252	3.4979877	down	78.37943	18.310244	6.233217	4.4266915	P	P	NM_152419	138050	HGSNAT	HGNAT|MPS3C|TMEM76	"Homo sapiens heparan-alpha-glucosaminide N-acetyltransferase (HGSNAT), mRNA [NM_152419]"	hs|chr8:43056897-43056956	TTCTGTATTCCTCATGGTGCCAAACACAGTGCCTTCTACATTGCAGGCGCTGAATAAACA	coding	ENST00000379644
CUST_H6L_29502	-3.0899296	-1.627574	3.0899296	down	86.38405	23.18275	6.380872	4.753298	P	P	ENST00000496191	55904	KMT2E	HDCMC04P|MLL5|NKp44L	lysine (K)-specific methyltransferase 2E [Source:HGNC Symbol;Acc:18541] [ENST00000496191]	hs|chr7:104718173-104718232	AAGGATATCAGTCAGGAATTCTGATTGATTGAGATTACAAGGAACCCTTTCCATCTGGGA	noncoding																NONHSAT122605.2
CUST_H6L_73280	3.6049247	1.8499691	3.6049247	up	6.08957	16.53883	2.4342768	4.284246	A	P	NONHSAT223892					hs|chrX:045502683-045502742	AATTATTTTCTCTGGTTTCCACAAATTCTTGGTCCATGGTCTCGGCTGAAGTGGCTTGAA	noncoding																NONHSAT223892.1
A_33_P3342628	-4.7818546	-2.2575703	4.7818546	down	1217.1123	273.62875	10.354682	8.097112	P	P	NM_021170	57801	HES4	bHLHb42	"Homo sapiens hes family bHLH transcription factor 4 (HES4), transcript variant 2, mRNA [NM_021170]"	hs|chr1:934404-934345	CCCGTTCTAGGGCCGTGGCCTTTGCCGAGACTGTAGCAGAGAAAACGTATTTATTATTCC	coding/noncoding	ENST00000304952															NONHSAT150949.1
CUST_H6L_25276	2.1419823	1.0989466	2.1419823	up	2067.1982	5282.4204	11.0875225	12.186469	P	P	NM_001282580	7335	UBE2V1	CIR1|CROC-1|CROC1|UBE2V|UEV-1|UEV1|UEV1A	"Homo sapiens ubiquitin-conjugating enzyme E2 variant 1 (UBE2V1), transcript variant 18, mRNA [NM_001282580]"	hs|chr20:48713294-48713235	GAGATGGCACAGTTAGCTGGGATCTAGAAGATGACGAAGACATGACACTTACAAGATGGA	coding/noncoding																NONHSAT093304.2
A_33_P3297244	2.3245492	1.2169509	2.3245492	up	71.02815	150.39792	6.08596	7.302911	P	P	NM_139285	246176	GAS2L2	GAR17	"Homo sapiens growth arrest-specific 2 like 2 (GAS2L2), mRNA [NM_139285]"	hs|chr17:34077326-34077267	TTCGAGACGGAGGACTTGGTGCTGCGCAAGAACGTGAAGAACGTGGTGCTGTGTTTGCTG	coding	ENST00000618498
A_33_P3209741	-3.4242144	-1.775773	3.4242144	down	98.89556	24.20761	6.5899124	4.8141394	P	P	NM_031303	83473	KATNAL2		"Homo sapiens katanin p60 subunit A-like 2 (KATNAL2), mRNA [NM_031303]"	hs|chr18:44603772-44603831	TGGATGGGCTGGCACGCTCAGAAGATCTCGTATTTGTCTTAGCAGCTTCTAACCTGCCGT	coding	ENST00000245121
CUST_H6L_08671	-7.346007	-2.8769603	7.346007	down	19.137398	2.333808	4.108903	1.2319425	P	A	lnc-PROC-3:1					hs|chr2:128148686-128148745	GAAGGGAGATGAAAGTCTAAAGGTCTAAACCACAGCTGTGGCCATGAAAATGATACGAGT	noncoding				lnc-PROC-3:1												NONHSAT074155.2
A_33_P3315223	-2.5162387	-1.3312688	2.5162387	down	83.25795	27.568062	6.324218	4.992949	P	P	NM_006805	10949	HNRNPA0	HNRPA0	"Homo sapiens heterogeneous nuclear ribonucleoprotein A0 (HNRNPA0), mRNA [NM_006805]"	hs|chr5:137087151-137087092	GACGTTGAAGGCTCAAAGCTATACTAAGAAGCTTTCTGAAAGATTGGGCTTTAAAATAAA	coding/noncoding	ENST00000314940															NONHSAT103983.2
CUST_H6L_16495	480.28702	8.907753	480.28702	up	2.407684	1189.0623	1.1611055	10.068858	A	P	NM_001024383	89795	NAV3	POMFIL1|STEERIN3|unc53H3	"Homo sapiens neuron navigator 3 (NAV3), transcript variant 1, mRNA [NM_001024383]"	hs|chr12:78593252-78593311	AGACGTGGCATCATCTCAACAGTTTTTTGGAAACACACAGTTCTTCTGACGTTACCATTG	coding/noncoding				lnc-SYT1-7:1
CUST_H6L_19378	4.0783963	2.028002	4.0783963	up	8.550027	26.655996	2.918052	4.946054	A	P	lnc-CCDC43-5:1					hs|chr17:042810875-042810816	TCTAAAATGGATCACAGAAAACTCCAGACTCAAGAATGGAGCTGGGTATGAAACCACTCA	noncoding				lnc-CCDC43-5:1												NONHSAT053970.2
CUST_H6L_11457	-4.43653	-2.1494317	4.43653	down	15.189528	2.6299853	3.769143	1.6197114	P	A	lnc-ZC3H12B-8:1					hs|chrX:064492840-064492899	TTCTGACTTTAGCAACTGAAAGTCTCTGAGGCATTCTAAAACTGGATGATATGGCAAACA	noncoding				lnc-ZC3H12B-8:1												NONHSAT137332.2
A_21_P0013613	-16.7307	-4.064426	16.7307	down	40.256557	2.262192	5.2321124	1.1676866	P	A	TCONS_l2_00029163		XLOC_l2_015090		"BROAD Institute lincRNA (XLOC_l2_015090), lincRNA [TCONS_l2_00029163]"	hs|chr9:111547-111488	TTTGGCAAGATATTCCCAGGGATAAGGTCGTTTATTCAGACTTTTGAATATTGGCAAATA	noncoding
CUST_H6L_59309	-2.495979	-1.3196058	2.495979	down	29.163881	9.05036	4.744847	3.425241	P	A	lnc-STAP1-8:1					hs|chr4:068303521-068303580	ATGCCTCCTAAAGAGAGGTGTTGTCTTAGTTCCTGATAACTTTTCAGACATGGGTTTCAG	noncoding				lnc-STAP1-8:1												NONHSAT198681.1
A_33_P3319593	2.1771917	1.1224685	2.1771917	up	97.06031	200.33739	6.562503	7.6849713	P	P	NM_024735	79791	FBXO31	FBX14|FBXO14|Fbx31|MRT45|pp2386	"Homo sapiens F-box protein 31 (FBXO31), transcript variant 1, mRNA [NM_024735]"	hs|chr16:87369000-87368941	TGGCCTCTTCAAAGGTACCTATGGCAGCCACGGCCTGGAGATTGTGATGCTCAGCTTCCA	coding	ENST00000311635
A_21_P0014114	-35.294983	-5.1413913	35.294983	down	81.89313	2.251242	6.3002324	1.1588413	P	A	NR_125398	101927167	GATA2-AS1		"Homo sapiens GATA2 antisense RNA 1 (GATA2-AS1), long non-coding RNA [NR_125398]"	hs|chr3:128221988-128222047	AAGGGTCAGTGAGCTAGTTGTGTATGTTCTGAATCACATGGAAATAAATGCATCGAACAT	noncoding		NR_125398.1	T250121	GATA2-AS1:1												NONHSAT194444.1
A_23_P137765	2.5293782	1.3387828	2.5293782	up	48.177326	106.25698	5.5016685	6.8404512	P	P	NM_000437	5051	PAFAH2	HSD-PLA2	"Homo sapiens platelet-activating factor acetylhydrolase 2, 40kDa (PAFAH2), mRNA [NM_000437]"	hs|chr1:26288337-26288278	AACTGGGTACTTTGATCTTAGATTTGATCTTAAAATCACTTTGGGACTGGGATCCCTTGC	coding/noncoding	ENST00000374284															NONHSAT151297.1
A_33_P3358745	-160.91562	-7.3301606	160.91562	down	2085.5383	11.539929	11.101523	3.7713628	P	P	NM_001093726	6414	SEPP1	SELP|SEPP|SeP	"Homo sapiens selenoprotein P, plasma, 1 (SEPP1), transcript variant 3, mRNA [NM_001093726]"	hs|chr5:42800881-42800822	GCCAGTGCCAGTTGACGCTGAAAGAATCAGGCAAAAAAGTGAGAATGACCTTCAAACTAA	coding	ENST00000506577
A_33_P3277579	2.7788074	1.4744658	2.7788074	up	26.776892	60.955727	4.614202	6.088668	P	P	NM_001172657	57732	ZFYVE28	LST2|LYST2	"Homo sapiens zinc finger, FYVE domain containing 28 (ZFYVE28), transcript variant 4, mRNA [NM_001172657]"	hs|chr4:2332050-2331991	CCAGCAGGTTGCGTGACTTACTCTGTTATTTATTTTTCCATGTTACTGAGATAAAATTCA	coding	ENST00000503000
CUST_H6L_34481	6.5201516	2.7049055	6.5201516	up	388.95035	3033.2415	8.67763	11.382536	P	P	NM_004431	1969	EPHA2	ARCC2|CTPA|CTPP1|CTRCT6|ECK	"Homo sapiens EPH receptor A2 (EPHA2), mRNA [NM_004431]"	hs|chr1:16450998-16450939	TCGGCCCCATCTCTCATCCTTTTGGATAAGTTTCTATTCTGTCAGTGTTAAAGATTTTGT	coding/noncoding																NONHSAT151176.1
A_33_P3226955	-3.0927625	-1.628896	3.0927625	down	33.536026	8.479201	4.9571548	3.3282588	P	P	THC2768644				"Q5JWQ5_HUMAN (Q5JWQ5) Neuropilin 1 (Fragment), partial (93%) [THC2768644]"	hs|chr10:033538421-033538362	CACATCATTAGAACCCAGGCCATTAAGCTCATTGAAACTGAGTTTCTTTTCCTATAAAAT	coding
A_21_P0013801	-15.740115	-3.9763741	15.740115	down	37.848972	2.255513	5.1383686	1.1619946	P	A	TCONS_l2_00030396		XLOC_l2_015641		"BROAD Institute lincRNA (XLOC_l2_015641), lincRNA [TCONS_l2_00030396]"	hs|chrX:149185039-149185098	ATGAATTGCAAAGGGCCTGTTTGGAATGGACTGTATTAAATCTACTTCAAATGAAAACCT	noncoding
A_33_P3281940	2.0947807	1.0667992	2.0947807	up	469.5526	1151.0422	8.955599	10.022398	P	P	NM_001278283	6120	RPE	RPE2-1	"Homo sapiens ribulose-5-phosphate-3-epimerase (RPE), transcript variant 4, mRNA [NM_001278283]"	hs|chr2:210884456-210884515	ATCAATCTATTAAGAAATGTTTGCTCAGAAGCTGCTCAGAAACGTTCTCTTGATCGGTGA	coding/noncoding	ENST00000436630															NONHSAT183478.1
A_33_P3376239	-2.421748	-1.2760487	2.421748	down	143.64574	52.363125	7.1565065	5.880458	P	P	NM_182931	55904	KMT2E	HDCMC04P|MLL5|NKp44L	"Homo sapiens lysine (K)-specific methyltransferase 2E (KMT2E), transcript variant 1, mRNA [NM_182931]"	hs|chr7:104754468-104754527	GTCACACTGAAGCACTGGTTGGGCATTTTAATTCATGTTAATAAATCACAATTATGTCAG	coding/noncoding	ENST00000257745			lnc-PUS7-2:1												NONHSAT122610.2
CUST_H6L_34043	-11.3139515	-3.500031	11.3139515	down	26.063313	2.1145172	4.5721426	1.0721117	P	A	lnc-LRRC52-8:1					hs|chr1:164571305-164571456	CCAGAAAAGAGGGAGTTCAAGTGTTACAACCATGTGTGAGTTGTTTACAGTACGCACAGG	noncoding				lnc-LRRC52-8:1												NONHSAT149993.1
A_21_P0001186	2.2984047	1.2006328	2.2984047	up	10.66521	18.571068	3.2433226	4.4439554	A	P	ENST00000448643					hs|chr1:166357026-166356967	ATGCCACCCAAAACTTGTCTGATTGAGAACATGACAAAAGAACACTGAAGAGATAAATAA	noncoding	ENST00000448643															NONHSAT007360.2
A_23_P15357	-4.674631	-2.2248526	4.674631	down	2831.7793	679.51495	11.530556	9.305703	P	P	NM_005567	3959	LGALS3BP	90K|BTBD17B|CyCAP|M2BP|MAC-2-BP|TANGO10B|gp90	"Homo sapiens lectin, galactoside-binding, soluble, 3 binding protein (LGALS3BP), mRNA [NM_005567]"	hs|chr17:76968107-76968048	GGGCCTTTGGTCAAATATTCTTCTGATTACTTCCAAGCCCCCTCTGACTACAGATACTAC	coding	ENST00000587251
CUST_H6L_06339	-3.7405715	-1.9032587	3.7405715	down	14.2548895	2.9237106	3.680758	1.7774993	P	A	ENST00000464291	2737	GLI3	ACLS|GCPS|GLI3-190|GLI3FL|PAP-A|PAPA|PAPA1|PAPB|PHS|PPDIV	GLI family zinc finger 3 [Source:HGNC Symbol;Acc:4319] [ENST00000464291]	hs|chr7:42017474-42017415	AATAAATGCAGAGTTTAGTGGACTTTTTGTTCCTGGGTTTTGAAAAGCTGCTGACCCTTG	noncoding				lnc-INHBA-3:1
A_23_P146830	-2.1556983	-1.1081553	2.1556983	down	165.46101	69.394585	7.372947	6.264792	P	P	NM_012140	1468	SLC25A10	DIC	"Homo sapiens solute carrier family 25 (mitochondrial carrier; dicarboxylate transporter), member 10 (SLC25A10), transcript variant 2, mRNA [NM_012140]"	hs|chr17:79687525-79687584	GCTGTTGCTCACCCAAGTGCTAGCTCTGCACTTCGTGTCTGCTGAGAGCAACCAGACCTT	coding/noncoding	ENST00000331531															NONHSAT175754.1
CUST_H6L_16021	-3.5490024	-1.8274136	3.5490024	down	419.74417	117.04351	8.794615	6.967201	P	P	lnc-RP11-677C1					hs|chr12:029302293-029302340	GATTTAGAGGACCACTAGTTGGACCCCATCCTCGTGCTGGAGGAACAGTGTCCTTGCATG	noncoding				lnc-RP11-677C1.2.1-3:1
CUST_H6L_61483	-2.4547288	-1.2955637	2.4547288	down	17.982912	5.533921	4.015971	2.7204075	P	A	NONHSAT202323					hs|chr5:017495516-017495575	TGCTGCCTTCATCTGGGTGTAACCAATGTAAGATGTAAGAAAGATGTTAAATCACGGGGA	noncoding																NONHSAT202323.1
A_33_P3807268	3.107102	1.6355696	3.107102	up	96.651955	294.4653	6.556119	8.191689	P	P	NR_033424	94236	DNAJA1P5	HEJ1	"Homo sapiens DnaJ (Hsp40) homolog, subfamily A, member 1 pseudogene 5 (DNAJA1P5), non-coding RNA [NR_033424]"	hs|chr1:102359662-102359720	GGGACTGTAATCCTAATATGCTCACTACTTGCTATTGTTTTGGTTTTACTATTCAACTAG	noncoding		NR_033424.2		lnc-S1PR1-13:1												NONHSAT004867.2
A_23_P75299	-2.182832	-1.1262012	2.182832	down	143.15315	58.134087	7.1511674	6.0249662	P	P	NM_022126	64077	LHPP	HDHD2B	"Homo sapiens phospholysine phosphohistidine inorganic pyrophosphate phosphatase (LHPP), transcript variant 1, mRNA [NM_022126]"	hs|chr10:126302618-126302677	TTTCTGGACCCACTGCTGGACAGACTTGAAGGTGTCATGCCCGGTGTGTGCAGGAGGAAA	coding	ENST00000368842
CUST_H6L_23670	-60.088722	-5.9090223	60.088722	down	2190.4558	33.268932	11.162542	5.25352	P	P	ENST00000465077	54039	PCBP3	ALPHA-CP3	poly(rC) binding protein 3 [Source:HGNC Symbol;Acc:8651] [ENST00000465077]	hs|chr21:47208590-47208649	CTCAGAGACGATGCTAACGGCCTCTCAGATGCTGACCTGCTTCATGTCTATTTCCTTTTA	noncoding				lnc-PCBP3-3:2
A_33_P3404922	-8.782863	-3.1346912	8.782863	down	139.002	13.244867	7.103844	3.969153	P	P	NM_001282770	56243	KIAA1217	SKT	"Homo sapiens KIAA1217 (KIAA1217), transcript variant 7, mRNA [NM_001282770]"	hs|chr10:24813297-24813356	CGCACAGTACATGGCTATGGAAAAGGCCACAGCCGCAGAAGTCCTGAAGAGTCAGGAGGA	coding	ENST00000430453
A_23_P17456	3.8816032	1.9566526	3.8816032	up	73.99524	275.66376	6.1492643	8.105917	P	P	NM_006065	10326	SIRPB1	CD172b|SIRP-BETA-1	"Homo sapiens signal-regulatory protein beta 1 (SIRPB1), transcript variant 1, mRNA [NM_006065]"	hs|chr20:1546848-1546134	GTGGTTGGTGTCTCTGCCATCTACATCTGCTGGAAACAGAAGGCCTGACTGACCCTCAGT	coding	ENST00000262929
CUST_H6L_32097	-6.98014	-2.803256	6.98014	down	66.84187	7.68838	5.9948616	3.1916056	P	A	lnc-FRMD7-2:1					hs|chrX:130944665-130944606	AACAGGTGGACTAATAATTGGAAGGTCAACTGAGTCGGACTTATTTTTGCCAGTTGTTCC	noncoding				lnc-FRMD7-2:1												NONHSAT138554.2
A_24_P65616	3.1210473	1.6420302	3.1210473	up	196.66664	667.74695	7.640578	9.282608	P	P	NM_006505	5817	PVR	CD155|HVED|NECL5|Necl-5|PVS|TAGE4	"Homo sapiens poliovirus receptor (PVR), transcript variant 1, mRNA [NM_006505]"	hs|chr19:45166078-45166137	GCCTTGAGCTTCTAAATCTCTGTATCCGTCAGATCTCTGTGGTTACAAGAAACAGCCACT	coding	ENST00000425690
CUST_H6L_63963	-2.5562518	-1.3540299	2.5562518	down	15.416929	4.573706	3.791163	2.437133	P	A	NONHSAT206545					hs|chr5:179657037-179657096	TAAAAGAATGCACTCTGAGAGCCAGGGAGGGTGCCAAACTCATTTCTTTTTCTTGAAATG	noncoding																NONHSAT206545.1
CUST_H6C_09859	2.53012	1.3392057	2.53012	up	48.288475	106.59072	5.5057197	6.8449254	P	P	hsa_circ_0032017						ACCGTCCGTACAAAAGGAAATGGATAGACTAGACTTTAAACGGTGTGAGACTGTCTAGGT	circRNA					chr14	55475033	55493521	-	18488	520	"Nhek, K562, Hepg2, Helas3, H1hesc, Gm12878"	"ANNOTATED, CDS, coding, INTERNAL, OVCODE, OVEXON, UTR5"	NM_007086	WDHD1	Salzman2013
CUST_H6L_33280	2.252382	1.1714516	2.252382	up	761.1881	2074.101	9.669127	10.840579	P	P	NM_003653	8533	COPS3	CSN3|SGN3	"Homo sapiens COP9 signalosome subunit 3 (COPS3), transcript variant 1, mRNA [NM_003653]"	hs|chr17:17152322-17152263	ACCAGAAGGACGGTATGGTCAGTTTCCATGATAACCCTGAAAAATATAATAACCCAGCCA	coding/noncoding				lnc-FLCN-3:2
A_23_P31921	-30.809725	-4.945314	30.809725	down	1016.3385	30.886	10.09847	5.153156	P	P	NM_000050	445	ASS1	ASS|CTLN1	"Homo sapiens argininosuccinate synthase 1 (ASS1), transcript variant 1, mRNA [NM_000050]"	hs|chr9:133342120-133342179	TCCCTGGAGGATGCCTGAATTCTACAACCGGTTCAAGGGCCGCAATGACCTGATGGAGTA	coding	ENST00000422569
CUST_H6L_13916	-15.909678	-3.9918327	15.909678	down	977.7921	59.169983	10.039736	6.047903	P	P	NONHSAT012781					hs|chr10:037889909-037889850	ATCCATGCATTATGAGCTATGGCCCAGACAATTTCATATGAGGTCACCCTAGCCATTATC	noncoding																NONHSAT012781.2
A_33_P3286571	2.0819693	1.0579488	2.0819693	up	5.9008007	9.187037	2.3887832	3.446732	A	P	DB080651				"DB080651 TESTI4 Homo sapiens cDNA clone TESTI4026318 5', mRNA sequence [DB080651]"	hs|chr6:39747159-39747100	TCTCCCATCTCTGACAGTCTAAGACTGTACGTTGACTCCAAACAGCCATTTGATGTGTGT	coding
CUST_H6L_15447	-2.436341	-1.2847161	2.436341	down	270.85593	107.181725	8.136331	6.8516145	P	P	NM_001377	79659	DYNC2H1	ATD3|DHC1b|DHC2|DNCH2|DYH1B|SRPS2B|SRTD3|hdhc11	"Homo sapiens dynein, cytoplasmic 2, heavy chain 1 (DYNC2H1), transcript variant 1, mRNA [NM_001377]"	hs|chr11:103082565-103082624	AAAGCATATGGTGCTACACCAAGCCGATACATGACCTTTTTACATGTGTATTCTGCCATT	coding
A_33_P3336700	-18.088442	-4.176996	18.088442	down	44.096962	2.289836	5.368715	1.1917188	P	A	NM_020859	57619	SHROOM3	APXL3|MSTP013|SHRM|ShrmL	"Homo sapiens shroom family member 3 (SHROOM3), mRNA [NM_020859]"	hs|chr4:77704264-77704323	CCACTACCAATCATCTGTACAGTTCCTACTGTTATGATCACAATAAGACTAACATGAATT	coding	ENST00000296043
A_23_P21776	-2.0010552	-1.000761	2.0010552	down	220.63278	104.44539	7.8190117	6.8182507	P	P	ENST00000316634	10302	SNAPC5	SNAP19	"small nuclear RNA activating complex, polypeptide 5, 19kDa [Source:HGNC Symbol;Acc:HGNC:15484] [ENST00000316634]"	hs|chr15:66786526-66786467	TCTGGTCAGATTCAGTTAACTGTTCAGAACAAAATTTCCTCTGAAATACTGTTGAGAAAG	coding	ENST00000316634
CUST_H6L_14264	-2.1493158	-1.1038775	2.1493158	down	72.217964	27.802046	6.1093674	5.00549	P	P	ENST00000481956	118813	ZFYVE27	PROTRUDIN|SPG33	"zinc finger, FYVE domain containing 27 [Source:HGNC Symbol;Acc:26559] [ENST00000481956]"	hs|chr10:99509921-99509980	TTTTGTTTAAGAGGCTTAAGTTAGGTGACTCGCTCAGAGTTAGGAGGGTGACTCTTTCCT	coding
CUST_H6L_21325	-14.369553	-3.8449433	14.369553	down	65.53413	3.696273	5.966502	2.121559	P	A	ENST00000467276	9781	RNF144A	RNF144|UBCE7IP4	ring finger protein 144A [Source:HGNC Symbol;Acc:20457] [ENST00000467276]	hs|chr2:7160880-7164539	CCTAAAAGTGCTGTTACAGTTGCTGCTTTCAAAATGGAAGAAGATGACGCGCCCATCAAG	coding
A_33_P3242623	12.568362	3.6517248	12.568362	up	32.513874	389.33054	4.9113474	8.563072	P	P	NM_014331	23657	SLC7A11	CCBR1|xCT	"Homo sapiens solute carrier family 7 (anionic amino acid transporter light chain, xc- system), member 11 (SLC7A11), mRNA [NM_014331]"	hs|chr4:139085492-139085433	GAAGTAAGTGTGTTTGTTTTCATCTTATGGAAACTCTTGATGCATGTGCTTTTGTATGGA	coding	ENST00000280612
CUST_H6C_03913	4.480329	2.1636047	4.480329	up	3.415541	11.704989	1.6287495	3.792354	A	P	hsa_circ_0007020						TGTAATGTGTCCATGTGACTCATTCTTCATGTTTGACTCGTTTGACGGTTCCTTCGTACT	circRNA					chr7	32674863	32678977	-	4114	192	"Hs68_RNase, Hs68_control"	"ANNOTATED, INTERNAL, ncRNA, OVEXON"	NR_036680	DPY19L1P1	Jeck2013
A_23_P137856	2.1947818	1.1340775	2.1947818	up	41.69433	77.68396	5.283318	6.4173956	P	P	NM_002456	4582	MUC1	ADMCKD|ADMCKD1|CA 15-3|CD227|EMA|H23AG|KL-6|MAM6|MCD|MCKD|MCKD1|MUC-1|MUC-1/SEC|MUC-1/X|MUC1/ZD|PEM|PEMT|PUM	"Homo sapiens mucin 1, cell surface associated (MUC1), transcript variant 1, mRNA [NM_002456]"	hs|chr1:155159726-155158652	GTACCGATCGTAGCCCCTATGAGAAGGTTTCTGCAGGTAATGGTGGCAGCAGCCTCTCTT	coding	ENST00000337604
CUST_H6L_38322	5.453368	2.4471476	5.453368	up	3.5227883	14.70024	1.6709621	4.1181097	A	P	NONHSAT158348					hs|chr10:084948861-084948920	TTCATTAGAGTCCAGCAGTTAGTGGATAAAGATGATGACTGAGTGATCCAGGCTTGAGTG	noncoding																NONHSAT158348.1
A_32_P489130	-2.0551515	-1.0392447	2.0551515	down	453.0826	230.31584	8.905302	7.8660574	P	P	NM_153252	254065	BRWD3	BRODL|MRX93	"Homo sapiens bromodomain and WD repeat domain containing 3 (BRWD3), mRNA [NM_153252]"	hs|chrX:79931980-79931921	TGCCAGTATACATTTGTTTCAAGACTTTTGATCTCCACACTTCATTTGTTCAAATAAGCC	coding	ENST00000373275
A_23_P416434	5.2349205	2.3881676	5.2349205	up	3.33209	13.401909	1.5965433	3.984711	A	P	NM_015288	23338	JADE2	JADE-2|PHF15	"Homo sapiens jade family PHD finger 2 (JADE2), transcript variant 3, mRNA [NM_015288]"	hs|chr5:133918544-133918603	ATATATTGAAAAGAGCAATTTTAAATTATTTTTGGCTTATGTTGCAATATTTATTTTCTT	coding	ENST00000395003
A_23_P86386	3.259047	1.7044501	3.259047	up	25.689152	68.90002	4.5512633	6.2557135	P	P	NM_024804	79862	ZNF669		"Homo sapiens zinc finger protein 669 (ZNF669), transcript variant 1, mRNA [NM_024804]"	hs|chr1:247264316-247264257	GTACGATATGTGGGAAAGCTTTTTATTTTCTCAATTCAGTTGAAAGACATCAGAGAACTC	coding	ENST00000343381
CUST_H6L_15346	2.0231142	1.0165777	2.0231142	up	173.90848	362.95834	7.452159	8.468737	P	P	lnc-PCF11-3:1					hs|chr11:082845271-082845330	TAACGGGCAGAGAAAGAACATGCAACTCGCTGGATCTAAATTGAGAGAAATGGAGTCAAA	noncoding				lnc-PCF11-3:1												NONHSAT023385.2
A_33_P3333542	2.6978326	1.4318008	2.6978326	up	9.452263	19.287308	3.0629482	4.494749	A	P	AF289601				Homo sapiens clone pp8142 unknown mRNA. [AF289601]	hs|chr1:201699700-201699759	ACCTAGCAATGTAGGTTCTCAGGCCATGCTGTCGACTGACCAATGAATCATTGTTAGAGA	coding
A_23_P21436	3.7566588	1.90945	3.7566588	up	203.23782	841.7333	7.6889243	9.598374	P	P	NM_015651	26147	PHF19	MTF2L1|PCL3|TDRD19B	"Homo sapiens PHD finger protein 19 (PHF19), transcript variant 1, mRNA [NM_015651]"	hs|chr9:123618304-123618245	GCTTCAGAGAGCCCAGCAACCTTCTAGGCCTGCTTTCCAGACTTCTGAGATAGCCTGGGA	coding/noncoding	ENST00000373896	NR_104601.1
A_23_P166159	2.230066	1.1570864	2.230066	up	481.01907	1255.847	8.99008	10.147166	P	P	NM_030815	81572	PDRG1	C20orf126|PDRG	"Homo sapiens p53 and DNA-damage regulated 1 (PDRG1), mRNA [NM_030815]"	hs|chr20:30533055-30532996	GCACTTTTTCCCTGCTTGATTCCAAGAGTAGGTGCTGCCTAGCAGCCCTTCGTGGCCACT	coding	ENST00000202017
A_33_P3403075	2.3354669	1.223711	2.3354669	up	395.73642	1077.1388	8.703909	9.92762	P	P	NM_018304	55771	PRR11		"Homo sapiens proline rich 11 (PRR11), mRNA [NM_018304]"	hs|chr17:57278961-57279020	TTTCTACAAGCAGCTTTGATGAACAAAACTGATGCCAACTCTGCCTCACTCCATGAGATG	coding	ENST00000614081
CUST_H6L_33056	2.1820018	1.1256523	2.1820018	up	15.635469	26.490955	3.8114414	4.9370937	P	P	ENST00000577098	64359	NXN	NRX|TRG-4	nucleoredoxin [Source:HGNC Symbol;Acc:18008] [ENST00000577098]	hs|chr17:811007-810948	GACATGCCTGTGTCAACTTGAGAATCCTACAGATCCGACATCTGAAAAAAGGACCAATCT	noncoding				lnc-ABR-6:4
CUST_H6L_07109	-16.246435	-4.0220513	16.246435	down	40.748478	2.329804	5.2505836	1.2285322	P	A	lnc-MARC2-2:1					hs|chr1:220975018-220975077	GGAAGAATTTTTGGCCAGGGAGTGACTGAATCCGATTTGCATGATACACATTTGCCTCTG	noncoding				lnc-MARC2-2:1												NONHSAT150563.1
A_23_P99226	-4.5445333	-2.184132	4.5445333	down	20.11696	3.4055579	4.1829853	1.9988531	P	A	NM_012240	23409	SIRT4	SIR2L4	"Homo sapiens sirtuin 4 (SIRT4), mRNA [NM_012240]"	hs|chr12:120750879-120750938	ACTTGAATCTTGCTGCTAAATGTAAATGCCTTCTCAAATGACAGATTCCAGTTCCCATTC	coding/noncoding	ENST00000537892			lnc-COX6A1-2:1
CUST_H6C_05529	-2.354252	-1.2352688	2.354252	down	16.467228	5.289349	3.8877041	2.6524353	P	A	hsa_circ_0010842						TAACTGTGAACCTAGGGTCTTGTGGGCTAGTTTTGTGTTGTGGTGCGGTTAAAATATACT	circRNA					chr1	23406045	23410184	+	4139	903	"Nhek, K562, H1hesc, Ag04450"	"ANNOTATED, CDS, coding, OVCODE, OVERLAPTX, OVEXON, UTR3"	NM_001009999	KDM1A	Salzman2013
CUST_H6L_27459	8.449302	3.0788321	8.449302	up	13.831539	96.412506	3.634163	6.712995	P	P	ENST00000522926	10318	TNIP1	ABIN-1|NAF1|VAN|nip40-1	TNFAIP3 interacting protein 1 [Source:HGNC Symbol;Acc:16903] [ENST00000522926]	hs|chr5:150459685-150457997	CATTGTACATTCATTGTGCGTACAGGAGCAGATGGGAATTTTGTGCGACTGGAATAGAAG	noncoding				lnc-ANXA6-3:3
A_32_P213330	5.019774	2.3276224	5.019774	up	81.35195	406.0732	6.289852	8.617475	P	P	NM_001177693	64283	ARHGEF28	RGNEF|RIP2|p190RHOGEF	"Homo sapiens Rho guanine nucleotide exchange factor (GEF) 28 (ARHGEF28), transcript variant 2, mRNA [NM_001177693]"	hs|chr5:73200191-73205256	AGCCATACAGAATTTAACCCGTCTCTTATACAGCCTTCAGGCCGCCTTGACCATTCAGGA	coding	ENST00000296794
CUST_H6L_15347	-5.639049	-2.495452	5.639049	down	14.047201	2.257592	3.6591356	1.1636838	P	A	AL137429	338699	ANKRD42	PPP1R79|SARP	Homo sapiens mRNA; cDNA DKFZp761C0524 (from clone DKFZp761C0524). [AL137429]	hs|chr11:82959653-82959594	GCCTCAAACAGAATTAATTCATCCATGATGATTGATGAAGAAACTTCCCTATGGAAAGAA	noncoding				lnc-CCDC90B-4:1												NONHSAT023403.2
CUST_H6L_55243	-24.360294	-4.6064596	24.360294	down	139.29381	4.7750025	7.107895	2.501435	P	A	NONHSAT190358					hs|chr20:042099334-042099393	GCTCACTAGTGTTTTCAGGAAGTTTTTCAGGAAGCCCTCGAAAAGTATAGCACCATGAGT	noncoding																NONHSAT190358.1
A_22_P00024476	-3.136642	-1.6492208	3.136642	down	8.556538	2.3739903	2.9191928	1.269972	P	A	ENST00000573568					hs|chr17:003481917-003481858	GTCTGTAGGTTTACCACACTGATTTACCTGCCTAAGAGAAGCAGTTTTCTACATAGCATT	noncoding	ENST00000573568			lnc-TRPV3-1:1												NONHSAT145008.2
CUST_H6L_11099	-2.0264924	-1.0189848	2.0264924	down	79.0336	32.6486	6.2464633	5.2274785	P	P	lnc-UBQLN2-7:1					hs|chrX:056772644-056772703	GCAGCTTCATGTGCAGTCTCCTTAAGTACTTTTTCCTATGACTTGGTCACTTTTCTCCCT	noncoding				lnc-UBQLN2-7:1												NONHSAT222738.1
CUST_H6L_59811	-66.60029	-6.0574565	66.60029	down	149.00227	2.244668	7.21154	1.1540836	P	A	NONHSAT199796					hs|chr4:020393310-020393251	CAGGTCGCCAATCATTTACTCAACTATTCCACCATCCAGTATTGTATGGTTGAATCAGAA	noncoding																NONHSAT199796.1
CUST_H6L_02740	-2.2210226	-1.1512241	2.2210226	down	109.08093	42.477657	6.738881	5.587657	P	P	ENST00000573286				KAT8 regulatory NSL complex subunit 1 [Source:HGNC Symbol;Acc:24565] [ENST00000573286]	hs|chr17:44115681-44115622	TTTATGCTGAGCCATCCATAGAAAGCTTGATGCAGGGACAAACTCTTAAGGTGATCTGTG	noncoding				lnc-ARL17B-2:1
CUST_H6L_46567	3.3128462	1.7280712	3.3128462	up	93.84661	304.35693	6.5088253	8.2368965	P	P	ENST00000563749				ribosomal protein L13 [Source:HGNC Symbol;Acc:10303] [ENST00000563749]	hs|chr16:89628449-89628508	AAAGAGTCCATTGTATACGTTTCCGGGTAGTTAAATTAGGGAACAGTTTTCTCTGCCCCG	noncoding																NONHSAT173471.1
CUST_H6L_12810	-2.5410414	-1.3454199	2.5410414	down	118.2339	40.260445	6.858002	5.5125823	P	P	NM_022359	9659	PDE4DIP	CMYA2|MMGL	"Homo sapiens phosphodiesterase 4D interacting protein (PDE4DIP), transcript variant 3, mRNA [NM_022359]"	hs|chr1:144994656-144994597	ATCTACTTCCTGGAGGAGCGCATGCAACAGAAGTATGAGGCCAGCCGGGAGGACATCTAC	coding
CUST_H6L_56709	6.5224333	2.7054102	6.5224333	up	2.621675	13.442561	1.2835803	3.9889905	A	P	NONHSAT193659					hs|chr3:027412078-027412137	CAGGATTAATGTTACCAATAAAACAAAACAAGGTGACGGGGCAGGAAGACCGATGCTGAG	noncoding																NONHSAT193659.1
CUST_H6L_54972	-2.7645667	-1.4670534	2.7645667	down	2187.3594	902.394	11.159861	9.692807	P	P	NONHSAT190068					hs|chr20:007048761-007048820	CCCCTCACCTCACAATGCTGTATTTAGGGGATTTTTGAGACAAGTTTGTATTAGATCTTT	noncoding																NONHSAT190068.1
A_24_P58331	-2.2618594	-1.1775093	2.2618594	down	1103.781	553.36597	10.211494	9.033985	P	P	NM_024819	79877	DCAKD		"Homo sapiens dephospho-CoA kinase domain containing (DCAKD), transcript variant 1, mRNA [NM_024819]"	hs|chr17:43111629-43111570	AGCTGCTCAACGCCATCACCCACCCCGAGATTCGCAAGGAGATGATGAAGGAGACGTTCA	coding	ENST00000592902
CUST_H6L_07153	-2.4865503	-1.3141456	2.4865503	down	104.58678	36.021847	6.675419	5.3612733	P	P	lnc-MBP-15:1						ATTCTCAGCACCATACAGATTTGGCTTCAAAGCCAGAACGTTTTGTTCACTGAGCAAAAA	noncoding				lnc-MBP-15:1
CUST_H6C_04913	2.6848836	1.4248595	2.6848836	up	42.92629	99.38074	5.3267426	6.751602	P	P	hsa_circ_0008571						CCGTCCGGTAAGGGTACGTCTCAGAAAAAGTCTTGTAAACGGTCTAAAAATGGTAGAACG	circRNA					chr9	5021962	5055788	+	33826	1081	"Hs68_RNase, Hs68_control"	"ANNOTATED, CDS, coding, INTERNAL, OVCODE, OVEXON, UTR5"	NM_004972	JAK2	Jeck2013
CUST_H6L_06761	-2.8053308	-1.4881709	2.8053308	down	39.33892	11.064619	5.1979823	3.7098114	P	A	lnc-LARP4-5:1					hs|chr12:050681637-050681696	CATGTACTTTACCAACCGCTAATGCTGCATGGCACACATATCCTACATTATAAATGCATT	noncoding				lnc-LARP4-5:1												NONHSAT028192.2
CUST_H6L_25110	-4.8645396	-2.2823033	4.8645396	down	13.158481	2.3803492	3.5583694	1.2760661	P	A	NONHSAT092532						TGGAAAGATGGCCGTAGGAAACAAGTAGCTTACTATGTAGGAGAGTTTTCCGTCTGATGA	noncoding
A_33_P3416366	-2.2640488	-1.178905	2.2640488	down	446.96884	203.76434	8.886804	7.7078986	P	P	NM_005483	10036	CHAF1A	CAF-1|CAF1|CAF1B|CAF1P150|P150	"Homo sapiens chromatin assembly factor 1, subunit A (p150) (CHAF1A), mRNA [NM_005483]"	hs|chr19:4431965-4432024	AGAACCATAAGGTCCGCCAGAAACTGAAGGCCAAGGAGTGGGACGAGTTCCTGGCTAAGG	coding	ENST00000587368
CUST_H6L_22460	73.37547	6.197226	73.37547	up	4.371973	290.3573	1.9752823	8.172508	A	P	NONHSAT075554					hs|chr2:175164111-175164052	AAGGAAAGAGAATCTGTCCCAAGCTATACCACCAAAGGGTCTTTTAGCCTTCAACTTTGA	noncoding																NONHSAT075554.2
A_33_P3422728	5.0535493	2.337297	5.0535493	up	86.50087	439.09085	6.3828235	8.72012	P	P	NM_033655	79937	CNTNAP3	CASPR3|CNTNAP3A	"Homo sapiens contactin associated protein-like 3 (CNTNAP3), mRNA [NM_033655]"	hs|chr9:39086775-39086716	ATGGCTGATGGGCAACTTCACCAAGTGAAGATTAACAGAGAAGAAGCTGTGGTCATGGTA	coding	ENST00000493965
CUST_H6L_30134	2.191696	1.1320477	2.191696	up	67.1962	132.1226	6.0014277	7.1334753	P	P	lnc-PLEKHA2-2:1						ACTACTTAATAGGAATGGAGTGGCTGTAAGGTGAAGAAGCATGAAACTCAGTCTCTCGCC	noncoding				lnc-PLEKHA2-2:1
CUST_H6L_26496	-2.0146425	-1.0105238	2.0146425	down	883.96747	496.28424	9.891003	8.880479	P	P	XR_431838		LOC101929893		"PREDICTED: Homo sapiens uncharacterized LOC101929893 (LOC101929893), transcript variant X1, ncRNA [XR_431838]"	hs|chr5:651631-651690	CTTCCCCCTTCACTGCAGTGCGTGTTCAGTTGGAAACACGGAGATTTCACCTTTACTCCC	noncoding				lnc-EXOC3-12:1												NONHSAT099901.2
CUST_H6L_75204	2.1506832	1.104795	2.1506832	up	13.719109	22.707237	3.62144	4.726235	P	P	ENST00000611191					hs|chr14:070084263-070084322	CTTTAACCATTGGTGAGAGTTGACAGACGCGATAGTGCCTAAATTCAATGCACATGTACT	noncoding	ENST00000611191															NONHSAT168603.1
A_23_P45099	-6.578583	-2.7177768	6.578583	down	107.44142	13.514432	6.715865	3.9980884	P	P	NM_002125	3127	HLA-DRB5	HLA-DRB	"Homo sapiens major histocompatibility complex, class II, DR beta 5 (HLA-DRB5), mRNA [NM_002125]"	hs|chr6:32485465-32485406	ATGAAAAGCTTTCCTGCTTGGCTCTTATTCTTCCACAAGAGAGGACTTTCTCAGGCCCTG	coding	ENST00000374975
A_23_P60227	-2.8490443	-1.510478	2.8490443	down	1676.7595	667.6666	10.792581	9.282103	P	P	NM_005893	881	CCIN	BTBD20|KBTBD14	"Homo sapiens calicin (CCIN), mRNA [NM_005893]"	hs|chr9:36171208-36171267	TGGACTGTCCTGCCTGCTGTCTAGCCAAGCTACCTTGCAAGATTCTTCAAAGGATTTAAA	coding	ENST00000335119
A_23_P422732	-2.5647607	-1.3588243	2.5647607	down	16.431688	4.8558373	3.8840265	2.5252023	P	A	NM_145172	126820	WDR63	DIC3|NYD-SP29	"Homo sapiens WD repeat domain 63 (WDR63), transcript variant 1, mRNA [NM_145172]"	hs|chr1:85598661-85598720	TCATACATGGAGGTGATGTAAAAAAGCTTCCTGAAGGGGTGTTTTGGGGACTTCTTCCCT	coding	ENST00000294664
CUST_H6C_07175	-2.1016645	-1.0715325	2.1016645	down	31.375483	11.63293	4.8549414	3.7834089	P	P	hsa_circ_0018635						ATAATTACGAATGATGTAATTCGAGTTGAAACCTAAGGTGCTCCGCTCTTACTAGACGTG	circRNA					chr10	71917519	71921687	-	4168	364	"Bj, Ag04450, A549"	"ANNOTATED, CDS, coding, INTERNAL, OVCODE, OVEXON, UTR5"	NM_001142648	SAR1A	Salzman2013
CUST_H6L_04287	-2.4025364	-1.2645583	2.4025364	down	13.408538	4.2284837	3.585359	2.3208008	P	A	lnc-CPSF7-2:2						TTAAATGAGGGAGCCAAGCGGCCCTGAGAGCAGCGATGAAGGAAGAAGAGCAAATCCAAT	noncoding				lnc-CPSF7-2:2												NONHSAT021677.2
CUST_H6L_06783	-2.398376	-1.2620578	2.398376	down	19.209114	6.0742397	4.115317	2.853259	P	P	lnc-LDHAL6A-1:1					hs|chr11:018549768-018549827	TTAACCAGGAGTCCCTTTAATTAGAGCAACTGTACCTTTGTGAGTTGGAGGAATGCCAGG	noncoding				lnc-LDHAL6A-1:1												NONHSAT018294.2
A_33_P3214404	-8.006865	-3.0012374	8.006865	down	19.78397	2.250063	4.1592054	1.157968	P	A	ENST00000456611				mediator complex subunit 28 pseudogene 7 [Source:HGNC Symbol;Acc:HGNC:45084] [ENST00000456611]	hs|chr20:025650788-025650729	TCTAGGAGTTTCTGGATATTGCAACACAGGCAGAATGTTTTCCTACAAAAAACGATTGCA	noncoding	ENST00000456611															NONHSAT079175.2
CUST_H6L_77121	4.3849244	2.132552	4.3849244	up	3.758948	12.584599	1.7613955	3.8939474	A	P	T169064					hs|chr19:012952364-012952305	AATTCATTTAAGGACACCCCAGAAACCCTAAGAGACCCTTGGAAAGAAACCTGAGATTCC	noncoding			T169064
A_21_P0001276	-7.242611	-2.85651	7.242611	down	34.18218	3.7144344	4.9857016	2.1291916	P	A	lnc-EPB41-1:2					hs|chr1:29462416-29462475	AGTGCTTGTTCAACATGCTTCTGCAACATCACTTGGTCCTCGAAAATTTCTGGTTTGGGA	noncoding			T006703	lnc-EPB41-1:2												NONHSAT002008.2
A_24_P355493	-13.527009	-3.757771	13.527009	down	189.29834	11.98751	7.584309	3.826538	P	P	NM_022126	64077	LHPP	HDHD2B	"Homo sapiens phospholysine phosphohistidine inorganic pyrophosphate phosphatase (LHPP), transcript variant 1, mRNA [NM_022126]"	hs|chr10:126177105-126185549	TGGAGCTGGAAAAACCTGTGCTCATATCACTGGGAAAAGGGCGTTACTACAAGGAGACCT	coding	ENST00000481452
A_23_P74290	2.25128	1.1707456	2.25128	up	10.26248	17.42563	3.1869156	4.3576612	A	P	NM_052942	115362	GBP5	GBP-5	"Homo sapiens guanylate binding protein 5 (GBP5), transcript variant 1, mRNA [NM_052942]"	hs|chr1:89726446-89726387	AGTGAGCTCCAGCACGCCCAGAGGACTGTTAATAACGATGATCCATGTGTTTTACTCTAA	coding/noncoding	ENST00000490568			lnc-GBP4-1:1
A_33_P3299776	-10.758657	-3.427426	10.758657	down	47.49881	3.5301647	5.477502	2.0500758	P	A	NM_018055	4838	NODAL	HTX5	"Homo sapiens nodal growth differentiation factor (NODAL), mRNA [NM_018055]"	hs|chr10:72192130-72192071	AGGCTCACTGGAGTGGTTCTCTGCTAATGAGCTGTACAACAATAAAGCCATTGTCTAGTT	coding	ENST00000287139
A_21_P0003289	40.324368	5.33358	40.324368	up	46.614933	1993.3976	5.4494047	10.782985	P	P	ENST00000600213	100463486	MTRNR2L8	HN8	MT-RNR2-like 12 (pseudogene) [Source:HGNC Symbol;Acc:37169] [ENST00000600213]	hs|chr3:96336058-96335999	GAAGAGGCGGGCATAACATAGCAAGACTATGTTACTACATACAACTAACATGTTACTGAG	noncoding				lnc-MINA-3:1												NONHSAT090755.2
CUST_H6L_29767	3.1158166	1.6396103	3.1158166	up	30.917326	80.922714	4.8323116	6.471922	P	P	ENST00000546806	27010	TPK1	HTPK1|PP20|THMD5	thiamin pyrophosphokinase 1 [Source:HGNC Symbol;Acc:17358] [ENST00000546806]	hs|chr7:144378946-144378887	AGTATCCTCCAAGACCTGACATGGACAATGTGTGAAAAAGCGCTCAAGTATGTGTTGTAA	noncoding				lnc-NOBOX-1:2
CUST_H6C_01965	-4.925858	-2.300375	4.925858	down	12.320971	2.255521	3.4623733	1.1619983	P	A	hsa_circ_0004008						CAGAGTATGTCGCATCTTCTCTTGAATGGATAGTTTGTCCCGGTTTTCACACTCAGACAG	circRNA					chr14	71476350	71479919	+	3569	367	"Hs68_RNase, Hs68_control, H1hesc, Gm12878"	"ANNOTATED, CDS, coding, INTERNAL, OVCODE, OVEXON"	NM_014982	PCNX	"Jeck2013, Salzman2013"
CUST_H6L_18945	-13.504558	-3.7553744	13.504558	down	34.779846	2.36039	5.0130053	1.2576308	P	A	NONHSAT050848					hs|chr15:99675579-99675520	CCATCCAACCACGAAGTTGATTTCTCTTGTGTGCAGAGTGACTGATTTTAAAGGACATGG	noncoding																NONHSAT050848.2
CUST_H6L_76812	2.4994736	1.3216243	2.4994736	up	9.281639	17.447674	3.0381818	4.359806	A	P	T135871					hs|chr16:072058917-072058858	TAGAGAAAGGGACAGAGAGAAACGGGAAAATTTGTTTGTTTGTTTTGTGTGTGACAGAGT	noncoding			T135871
CUST_H6L_66476	-2.134718	-1.0940454	2.134718	down	12.734501	4.5099597	3.5098562	2.4158108	P	A	NONHSAT211289					hs|chr6:150638976-150639035	GTCTCTGGCTACTGAATTCAAGTCTTCTCGCTACAGAATGCAGGAGTTTACAAATCTTCC	noncoding																NONHSAT211289.1
CUST_H6L_05287	-4.4075823	-2.1399875	4.4075823	down	577.1929	130.9586	9.261541	7.121554	P	P	ENST00000391394					hs|chr12:31264686-31264627	CATGAACCATCTGACATCGTGAACAGTCTGCAGTGGGCTATGGTTTCTTGACAAGTCTTA	noncoding				lnc-FAM60A-7:1												NONHSAT027538.2
A_21_P0006533	-2.8738713	-1.5229955	2.8738713	down	34.61408	9.426877	5.006021	3.4830256	P	A	lnc-PRICKLE3-1:1					hs|chrX:49012447-49012388	TATCGCAGTAGGTGAGGGCCAGATTAGTTGAGTGTGCGTAGCTGGATCCCCGTTCTGGTC	noncoding				lnc-PRICKLE3-1:1												NONHSAT136996.2
CUST_H6L_45238	-7.938543	-2.9888742	7.938543	down	19.734917	2.260542	4.1551466	1.1662724	P	A	NONHSAT170848					hs|chr15:057808955-057809014	CATTTGCTTTGTGTTTTTAACAGAATGTCGAGGTCTTGGCGAGCAGGAGCAACACTTCAG	noncoding																NONHSAT170848.1
A_23_P33196	-3.5973506	-1.8469348	3.5973506	down	106.78166	25.016603	6.7055283	4.8585935	P	P	NM_000393	1290	COL5A2	EDSC	"Homo sapiens collagen, type V, alpha 2 (COL5A2), mRNA [NM_000393]"	hs|chr2:189897488-189897429	TTGTTCACTGTTCCTCTGTCATACTGTATCTGGAATGCTTTGTAATACTTGCATGCTTCT	coding	ENST00000618828
A_33_P3320062	-2.8368328	-1.504281	2.8368328	down	122.14381	37.06249	6.905629	5.401348	P	P	NM_002662	5337	PLD1		"Homo sapiens phospholipase D1, phosphatidylcholine-specific (PLD1), transcript variant 1, mRNA [NM_002662]"	hs|chr3:171330156-171330097	AAGATACAGAGACTGTTCCTTCAGTAATGGATGGAAAAGAGTACCAAGCTGGCCGGTTTG	coding	ENST00000467432
CUST_H6L_56820	3.2942362	1.719944	3.2942362	up	61.59817	186.90195	5.8727136	7.5926576	P	P	ENST00000481470	2317	FLNB	ABP-278|ABP-280|AOI|FH1|FLN-B|FLN1L|LRS1|SCT|TABP|TAP	"filamin B, beta [Source:HGNC Symbol;Acc:3755] [ENST00000481470]"	hs|chr3:58118412-58118471	TTGTTACTCATCAGTGGAAACCAATAGCTCTTGGGGATGGATGTGGTCCTATTTCAGACT	noncoding				lnc-ABHD6-4:1												NONHSAT193938.1
CUST_H6L_21750	2.1236837	1.0865688	2.1236837	up	19.173397	31.982616	4.112214	5.198783	P	P	lnc-RAB1A-11:1					hs|chr2:65569698-65569639	GATACATGTGCAAGGAGCTGCTACCAGTATTAGAATTTCCTTTAACACATTGAGGGATAT	noncoding				lnc-RAB1A-11:1												NONHSAT071171.2
A_33_P3258988	2.6357145	1.3981941	2.6357145	up	8.440589	16.68641	2.8992379	4.297432	A	P	ENST00000380132	2665	GDI2	HEL-S-46e|RABGDIB	GDP dissociation inhibitor 2 [Source:HGNC Symbol;Acc:4227] [ENST00000380132]	hs|chr10:5853911-5853852	CCAAAATAACACTTTTAGATGTCTCTAGGCAAGAGAAAACCTTCGAACTTTTATTTGGCT	coding
A_23_P348257	-29.40063	-4.877775	29.40063	down	217.346	6.341507	7.794056	2.9162805	P	A	NM_014840	9891	NUAK1	ARK5	"Homo sapiens NUAK family, SNF1-like kinase, 1 (NUAK1), mRNA [NM_014840]"	hs|chr12:106457605-106457546	GCCTGCTGTCTTGAGTACAAATGTGAATGATCGACTGACTGCTTGTTGCCAAACTGGAAA	coding	ENST00000261402
A_24_P252996	-4.8812246	-2.2872431	4.8812246	down	20.85906	3.3005714	4.238512	1.9512689	P	P	NM_000804	2352	FOLR3	FR-G|FR-gamma|gamma-hFR	"Homo sapiens folate receptor 3 (gamma) (FOLR3), mRNA [NM_000804]"	hs|chr11:71850485-71850648	CCTGCAAAAGCAACTGGCACAAAGGCTGGAATTGGACCTCAGGGATTAATGAGTGTCCGG	coding	ENST00000622388
[truncated: 5,699,934 more chars]
